# Supplementary material for: Leaf transcriptome analysis of Medicago ruthenica revealed its response and adaptive strategy to drought and drought recovery
Source: BMC Plant Biol. 2022 Dec 2;22:562. doi: 10.1186/s12870-022-03918-w (PMC9716755; doi:10.1186/s12870-022-03918-w)
Supplement: Supplementary file 1 — Additional file 1: Table S1. DEGs in AB vs. AC vs. AD. [file 12870_2022_3918_MOESM1_ESM.xls]

ID	NR GI	NR ID	NR Score	NR Evalue	NR Description	NT GI	NT ID	NT Score	NT Evalue	NT Description	KO ID	KO Name	KO Description	Http Link	Swissprot ID	Swissprot Score	Swissprot Evalue	Swissprot Description	PFAM ID	PFAM description	Gene Ontology Biological Pathway	BP Description	Gene Ontology Molecular Function	MF Description	Gene Ontology Cellular Component	CC Description	KOG ID	KOG Description
Cluster-60183.105081	388521955	AFK49039.1	542	1.50E-53	unknown [Medicago truncatula]>gi|657387237|gb|KEH29367.1| plant invertase/pectin methylesterase inhibitor [Medicago truncatula]	388521954	BT149245.1	301	1.16E-154	Medicago truncatula clone JCVI-FLMt-11G1 unknown mRNA	--	--	--	--	P17407	268	1.30E-22	21 kDa protein OS=Daucus carota PE=2 SV=1	PF04043	Plant invertase/pectin methylesterase inhibitor	--	--	GO:0004857	enzyme inhibitor activity	--	--	--	--
Cluster-60183.173071	217071206	ACJ83963.1	839	9.30E-88	unknown [Medicago truncatula]>gi|388509716|gb|AFK42924.1| unknown [Medicago truncatula]>gi|657393915|gb|KEH34667.1| calcium-dependent lipid-binding (CaLB domain) family protein [Medicago truncatula]	217071205	BT051299.1	641	0	Medicago truncatula clone MTYF1_F2_F3_F41G-F-4 unknown mRNA	--	--	--	--	Q9LVH4	621	2.50E-63	Protein C2-DOMAIN ABA-RELATED 4 OS=Arabidopsis thaliana GN=CAR4 PE=1 SV=1	PF00168	C2 domain	--	--	GO:0005515	protein binding	--	--	--	--
Cluster-60183.59953	657393766	KEH34555.1	1833	1.10E-202	leucoanthocyanidin dioxygenase-like protein [Medicago truncatula]	828311436	XM_012715837.1	534	0	PREDICTED: Cicer arietinum leucoanthocyanidin dioxygenase (LOC101492989), transcript variant X1, mRNA	--	--	--	--	D4N501	598	2.40E-60	Probable 2-oxoglutarate/Fe(II)-dependent dioxygenase OS=Papaver somniferum GN=DIOX2 PE=2 SV=1	PF03171	2OG-Fe(II) oxygenase superfamily	GO:0055114	oxidation-reduction process	GO:0016491	oxidoreductase activity	--	--	--	--
Cluster-60183.132509	357471961	XP_003606265.1	935	6.90E-99	hypothetical protein MTR_4g055420 [Medicago truncatula]>gi|355507320|gb|AES88462.1| hypothetical protein MTR_4g055420 [Medicago truncatula]	217071485	BT051439.1	653	0	Medicago truncatula clone MTYF1_F2_F3_F41G-F-14 unknown mRNA	--	--	--	--	Q56XJ7	160	7.10E-10	Uncharacterized protein At4g22758 OS=Arabidopsis thaliana GN=At4g22758 PE=2 SV=1	--	--	--	--	--	--	--	--	--	--
Cluster-60183.95899	357467021	XP_003603795.1	188	6.90E-13	hypothetical protein MTR_3g114300 [Medicago truncatula]>gi|355492843|gb|AES74046.1| hypothetical protein MTR_3g114300 [Medicago truncatula]	--	--	--	--	--	--	--	--	--	--	--	--	--	--	--	--	--	--	--	--	--	--	--
Cluster-60183.95901	358346310	XP_003637212.1	582	7.70E-58	hypothetical protein MTR_077s0025 [Medicago truncatula]>gi|657372981|gb|KEH18751.1| BAG domain protein [Medicago truncatula]	358346309	XM_003637164.1	511	0	Medicago truncatula hypothetical protein (MTR_077s0025) mRNA, complete cds	--	--	--	--	--	--	--	--	PF07782	DC-STAMP-like protein	--	--	--	--	GO:0016021	integral component of membrane	--	--
Cluster-60183.107839	657393649	KEH34458.1	1159	9.80E-125	expansin A10 [Medicago truncatula]	217072573	BT051985.1	770	0	Medicago truncatula clone MTYF9_FA_FB_FC1G-M-6 unknown mRNA	--	--	--	--	O22874	904	5.10E-96	Expansin-A8 OS=Arabidopsis thaliana GN=EXPA8 PE=2 SV=1	--	--	--	--	--	--	--	--	--	--
Cluster-60183.106139	357520421	XP_003630499.1	1534	4.30E-168	hypothetical protein MTR_8g097190 [Medicago truncatula]>gi|355524521|gb|AET04975.1| 15-cis-zeta-carotene isomerase [Medicago truncatula]	357520420	XM_003630451.1	859	0	Medicago truncatula hypothetical protein (MTR_8g097190) mRNA, complete cds	K15744	Z-ISO	zeta-carotene isomerase	http://www.genome.jp/dbget-bin/www_bget?ko:K15744	Q9SAC0	1258	6.10E-137	15-cis-zeta-carotene isomerase, chloroplastic OS=Arabidopsis thaliana GN=Z-ISO PE=1 SV=1	PF04140	Isoprenylcysteine carboxyl methyltransferase (ICMT) family	GO:0006479//GO:0006481	protein methylation//C-terminal protein methylation	GO:0004671	protein C-terminal S-isoprenylcysteine carboxyl O-methyltransferase activity	GO:0016021	integral component of membrane	--	--
Cluster-60183.122874	357496397	XP_003618487.1	404	1.60E-37	Quinone oxidoreductase-like protein [Medicago truncatula]>gi|355493502|gb|AES74705.1| zinc-binding dehydrogenase family oxidoreductase [Medicago truncatula]	57334912	AC139600.16	398	0	Medicago truncatula chromosome 6 clone mth2-20m4, complete sequence	K18980	EO	2-methylene-furan-3-one reductase	http://www.genome.jp/dbget-bin/www_bget?ko:K18980	Q84V25	326	2.50E-29	2-methylene-furan-3-one reductase OS=Fragaria ananassa GN=EO PE=1 SV=1	PF08240	Alcohol dehydrogenase GroES-like domain	GO:0055114	oxidation-reduction process	GO:0016491//GO:0000166//GO:0008270	oxidoreductase activity//nucleotide binding//zinc ion binding	--	--	KOG1198	Zinc-binding oxidoreductase
Cluster-60183.75224	502152086	XP_004508757.1	1536	2.40E-168	PREDICTED: aldose 1-epimerase [Cicer arietinum]	357477516	XM_003608996.1	677	0	Medicago truncatula Aldose 1-epimerase-like protein (MTR_4g108260) mRNA, complete cds	K01785	galM, GALM	aldose 1-epimerase	http://www.genome.jp/dbget-bin/www_bget?ko:K01785	Q5EA79	625	1.40E-63	Aldose 1-epimerase OS=Bos taurus GN=GALM PE=2 SV=1	PF01263	Aldose 1-epimerase	GO:0005975	carbohydrate metabolic process	GO:0016853	isomerase activity	--	--	KOG1604	Predicted mutarotase
Cluster-60183.141330	31324677	AAP48592.1	343	1.80E-30	defensin [Trigonella foenum-graecum]>gi|33330415|gb|AAQ10522.1| defensin [Trigonella foenum-graecum]>gi|34148269|gb|AAO72633.1| antifungal protein defensin [Arachis diogoi]>gi|34391895|gb|AAO38756.1| defensin [Cicer arietinum]>gi|34391953|gb|AAP49847.1| defensin [Cajanus cajan]	11762085	AF319468.1	169	2.71E-81	AF319468 Medicago sativa antifungal protein precursor, mRNA, complete cds	--	--	--	--	Q01783	274	2.50E-23	Defensin-like protein 230 OS=Pisum sativum GN=PI230 PE=2 SV=1	--	--	GO:0006952	defense response	--	--	--	--	--	--
Cluster-60183.139132	357450219	XP_003595386.1	2586	5.00E-290	Pectinesterase [Medicago truncatula]>gi|355484434|gb|AES65637.1| pectinesterase/pectinesterase inhibitor [Medicago truncatula]	357450218	XM_003595338.1	1527	0	Medicago truncatula Pectinesterase (MTR_2g044880) mRNA, complete cds	K01051	E3.1.1.11	pectinesterase	http://www.genome.jp/dbget-bin/www_bget?ko:K01051	Q43062	1884	1.80E-209	Pectinesterase/pectinesterase inhibitor PPE8B OS=Prunus persica PE=2 SV=1	PF04043//PF08534//PF01095	Plant invertase/pectin methylesterase inhibitor//Redoxin//Pectinesterase	GO:0045490//GO:0005985//GO:0042545//GO:0005982//GO:0043086	pectin catabolic process//sucrose metabolic process//cell wall modification//starch metabolic process//negative regulation of catalytic activity	GO:0030599//GO:0045330//GO:0016491//GO:0004857	pectinesterase activity//aspartyl esterase activity//oxidoreductase activity//enzyme inhibitor activity	GO:0005618	cell wall	--	--
Cluster-60183.107841	657393649	KEH34458.1	1021	7.00E-109	expansin A10 [Medicago truncatula]	217072573	BT051985.1	621	0	Medicago truncatula clone MTYF9_FA_FB_FC1G-M-6 unknown mRNA	--	--	--	--	O22874	898	1.80E-95	Expansin-A8 OS=Arabidopsis thaliana GN=EXPA8 PE=2 SV=1	--	--	--	--	--	--	--	--	--	--
Cluster-60183.107842	657393649	KEH34458.1	694	1.00E-70	expansin A10 [Medicago truncatula]	388514718	BT145627.1	471	0	Medicago truncatula clone JCVI-FLMt-10I11 unknown mRNA	--	--	--	--	O22874	499	5.70E-49	Expansin-A8 OS=Arabidopsis thaliana GN=EXPA8 PE=2 SV=1	--	--	--	--	--	--	--	--	--	--
Cluster-60183.114581	657395139	KEH35551.1	490	2.90E-47	expansin A10 [Medicago truncatula]	388500003	BT138273.1	524	0	Medicago truncatula clone JCVI-FLMt-6G14 unknown mRNA	--	--	--	--	Q40636	428	6.30E-41	Expansin-A2 OS=Oryza sativa subsp. japonica GN=EXPA2 PE=2 SV=2	--	--	--	--	--	--	--	--	--	--
Cluster-60183.127625	158828138	ABW81017.1	2384	1.90E-266	gag-pol polymerase [Arabidopsis lyrata subsp. lyrata]	56542340	AC148347.13	2221	0	Medicago truncatula chromosome 8 clone mth2-26g24, complete sequence	--	--	--	--	P10978	1019	5.00E-109	Retrovirus-related Pol polyprotein from transposon TNT 1-94 OS=Nicotiana tabacum PE=2 SV=1	PF04857//PF13683//PF00665//PF06936//PF00098	CAF1 family ribonuclease//Integrase core domain//Integrase core domain//Selenoprotein S (SelS)//Zinc knuckle	GO:0006886//GO:0015074	intracellular protein transport//DNA integration	GO:0003676//GO:0008270	nucleic acid binding//zinc ion binding	GO:0030176//GO:0005634	integral component of endoplasmic reticulum membrane//nucleus	--	--
Cluster-60183.825	357519183	XP_003629880.1	933	7.60E-99	GDSL esterase/lipase [Medicago truncatula]>gi|355523902|gb|AET04356.1| GDSL-like lipase/acylhydrolase [Medicago truncatula]	357519182	XM_003629832.1	548	0	Medicago truncatula GDSL esterase/lipase (MTR_8g087890) mRNA, complete cds	--	--	--	--	Q9C7N5	742	1.50E-77	GDSL esterase/lipase At1g29660 OS=Arabidopsis thaliana GN=At1g29660 PE=2 SV=1	PF00657	GDSL-like Lipase/Acylhydrolase	GO:0006629	lipid metabolic process	GO:0016788	hydrolase activity, acting on ester bonds	--	--	--	--
Cluster-60183.118421	657402357	KEH41255.1	1778	1.30E-196	pectate lyase family protein [Medicago truncatula]	828306983	XM_004497700.2	757	0	PREDICTED: Cicer arietinum probable pectate lyase 1 (LOC101515337), mRNA	K01728	pel	pectate lyase	http://www.genome.jp/dbget-bin/www_bget?ko:K01728	Q944R1	1423	2.80E-156	Probable pectate lyase 15 OS=Arabidopsis thaliana GN=At4g13710 PE=2 SV=1	PF05356	Phage Coat protein B	--	--	--	--	GO:0019028	viral capsid	--	--
Cluster-60183.178400	657400091	KEH39420.1	1550	5.90E-170	E3 ubiquitin-protein ligase XBAT31, putative [Medicago truncatula]	388517704	BT147120.1	922	0	Medicago truncatula clone JCVI-FLMt-19P4 unknown mRNA	--	--	--	--	Q94B55	1127	9.30E-122	Putative E3 ubiquitin-protein ligase XBAT31 OS=Arabidopsis thaliana GN=XBAT31 PE=2 SV=1	PF13606//PF17050//PF05932//PF13639//PF00023	Ankyrin repeat//Altered inheritance of mitochondria 5//Tir chaperone protein (CesT) family//Ring finger domain//Ankyrin repeat	GO:0050708//GO:0042407	regulation of protein secretion//cristae formation	GO:0008270//GO:0005515	zinc ion binding//protein binding	GO:0044284//GO:0005737//GO:0061617	mitochondrial crista junction//cytoplasm//MICOS complex	--	--
Cluster-54392.3	657376775	KEH21777.1	1029	1.00E-109	allene oxide cyclase [Medicago truncatula]	62083993	AJ866733.1	724	0	Medicago truncatula mRNA for allene-oxide cyclase (aoc2 gene)	K10525	AOC	allene oxide cyclase	http://www.genome.jp/dbget-bin/www_bget?ko:K10525	Q93ZC5	598	1.40E-60	Allene oxide cyclase 4, chloroplastic OS=Arabidopsis thaliana GN=AOC4 PE=2 SV=1	PF06351	Allene oxide cyclase	--	--	GO:0016853	isomerase activity	GO:0009507	chloroplast	--	--
Cluster-60183.105604	357521255	XP_003630916.1	1547	7.50E-170	hypothetical protein MTR_8g104970 [Medicago truncatula]>gi|355524938|gb|AET05392.1| Pmr5/Cas1p GDSL/SGNH-like acyl-esterase family protein [Medicago truncatula]	357521254	XM_003630868.1	744	0	Medicago truncatula hypothetical protein (MTR_8g104970) mRNA, complete cds	--	--	--	--	O04523	843	4.50E-89	Protein ALTERED XYLOGLUCAN 4 OS=Arabidopsis thaliana GN=AXY4 PE=1 SV=1	--	--	--	--	--	--	--	--	--	--
Cluster-60183.827	357519183	XP_003629880.1	745	5.40E-77	GDSL esterase/lipase [Medicago truncatula]>gi|355523902|gb|AET04356.1| GDSL-like lipase/acylhydrolase [Medicago truncatula]	357519182	XM_003629832.1	572	0	Medicago truncatula GDSL esterase/lipase (MTR_8g087890) mRNA, complete cds	--	--	--	--	Q9C7N4	583	4.60E-59	GDSL esterase/lipase At1g29670 OS=Arabidopsis thaliana GN=At1g29670 PE=2 SV=1	PF00657	GDSL-like Lipase/Acylhydrolase	GO:0006629	lipid metabolic process	GO:0016788	hydrolase activity, acting on ester bonds	--	--	--	--
Cluster-60183.102986	357474179	XP_003607374.1	765	5.30E-79	Dihydroflavonol-4-reductase [Medicago truncatula]>gi|355508429|gb|AES89571.1| cinnamyl-alcohol dehydrogenase-like protein [Medicago truncatula]	388521666	BT149101.1	420	0	Medicago truncatula clone JCVI-FLMt-13C11 unknown mRNA	--	--	--	--	Q500U8	418	1.30E-39	Tetraketide alpha-pyrone reductase 1 OS=Arabidopsis thaliana GN=TKPR1 PE=1 SV=1	PF01073//PF01370//PF00106//PF07497	3-beta hydroxysteroid dehydrogenase/isomerase family//NAD dependent epimerase/dehydratase family//short chain dehydrogenase//Rho termination factor, RNA-binding domain	GO:0006353//GO:0008207//GO:0008152//GO:0044237//GO:0055114//GO:0008210//GO:0006694//GO:0008209	DNA-templated transcription, termination//C21-steroid hormone metabolic process//metabolic process//cellular metabolic process//oxidation-reduction process//estrogen metabolic process//steroid biosynthetic process//androgen metabolic process	GO:0050662//GO:0016491//GO:0003723//GO:0016616//GO:0003854//GO:0000166//GO:0003824	coenzyme binding//oxidoreductase activity//RNA binding//oxidoreductase activity, acting on the CH-OH group of donors, NAD or NADP as acceptor//3-beta-hydroxy-delta5-steroid dehydrogenase activity//nucleotide binding//catalytic activity	--	--	--	--
Cluster-60183.118418	828306984	XP_004497757.2	540	2.60E-53	PREDICTED: probable pectate lyase 1 [Cicer arietinum]	358348927	XM_003638445.1	508	0	Medicago truncatula Pectate lyase (MTR_134s0018) mRNA, complete cds	K01728	pel	pectate lyase	http://www.genome.jp/dbget-bin/www_bget?ko:K01728	Q940Q1	464	2.40E-45	Probable pectate lyase 1 OS=Arabidopsis thaliana GN=At1g04680 PE=2 SV=2	--	--	--	--	--	--	--	--	--	--
Cluster-60183.121003	657392739	KEH33646.1	141	3.90E-07	hypothetical protein MTR_3g449840 [Medicago truncatula]	--	--	--	--	--	--	--	--	--	--	--	--	--	--	--	--	--	--	--	--	--	--	--
Cluster-60183.116618	--	--	--	--	--	61674130	CR932958.2	74	2.00E-28	Medicago truncatula chromosome 5 clone mth2-174i23, COMPLETE SEQUENCE	--	--	--	--	--	--	--	--	--	--	--	--	--	--	--	--	--	--
Cluster-60183.52045	657391198	KEH32529.1	852	5.30E-89	GATA type zinc finger transcription factor family protein [Medicago truncatula]	571533883	XM_006600394.1	75	1.59E-28	PREDICTED: Glycine max GATA transcription factor 21-like (LOC100810698), transcript variant X2, mRNA	--	--	--	--	Q9SZI6	170	9.00E-11	Putative GATA transcription factor 22 OS=Arabidopsis thaliana GN=GATA22 PE=3 SV=1	PF00320//PF08039	GATA zinc finger//Mitochondrial proteolipid	GO:0006355	regulation of transcription, DNA-templated	GO:0008270//GO:0043565//GO:0003700	zinc ion binding//sequence-specific DNA binding//transcription factor activity, sequence-specific DNA binding	GO:0005739//GO:0005667	mitochondrion//transcription factor complex	--	--
Cluster-60183.102941	357459321	XP_003599941.1	637	1.30E-64	hypothetical protein MTR_3g049330 [Medicago truncatula]>gi|355488989|gb|AES70192.1| Pmr5/Cas1p GDSL/SGNH-like acyl-esterase family protein [Medicago truncatula]	357459320	XM_003599893.1	373	0	Medicago truncatula hypothetical protein (MTR_3g049330) mRNA, complete cds	--	--	--	--	O22960	423	1.20E-40	Protein trichome birefringence-like 37 OS=Arabidopsis thaliana GN=TBL37 PE=2 SV=2	--	--	--	--	--	--	--	--	--	--
Cluster-60183.11678	764565982	XP_011461895.1	1462	1.10E-159	PREDICTED: DNA-damage-repair/toleration protein DRT100 [Fragaria vesca subsp. vesca]	340746141	AC233177.2	1180	0	Medicago truncatula strain A17 clone mth2-54k10, complete sequence	--	--	--	--	Q00874	1112	5.80E-120	DNA-damage-repair/toleration protein DRT100 OS=Arabidopsis thaliana GN=DRT100 PE=2 SV=2	PF13855//PF00560	Leucine rich repeat//Leucine Rich Repeat	--	--	GO:0005515	protein binding	--	--	--	--
Cluster-60183.161537	357507181	XP_003623879.1	320	8.90E-28	hypothetical protein MTR_7g076620 [Medicago truncatula]>gi|355498894|gb|AES80097.1| hypothetical protein MTR_7g076620 [Medicago truncatula]>gi|388509682|gb|AFK42907.1| unknown [Medicago truncatula]	357507180	XM_003623831.1	323	7.16E-167	Medicago truncatula hypothetical protein (MTR_7g076620) mRNA, complete cds	--	--	--	--	Q9T0A4	163	2.00E-10	NAD(P)H-quinone oxidoreductase subunit S, chloroplastic OS=Arabidopsis thaliana GN=ndhS PE=1 SV=1	--	--	--	--	--	--	--	--	--	--
Cluster-60183.153665	502084830	XP_004487771.1	1372	1.80E-149	PREDICTED: glucan endo-1,3-beta-glucosidase [Cicer arietinum]>gi|4883425|emb|CAA10287.2| glucan-endo-1,3-beta-glucosidase [Cicer arietinum]	217072783	BT052090.1	941	0	Medicago truncatula clone MTYF9_FA_FB_FC1G-N-2 unknown mRNA	--	--	--	--	P23535	1323	1.20E-144	Glucan endo-1,3-beta-glucosidase, basic isoform OS=Phaseolus vulgaris PE=2 SV=1	PF00332	Glycosyl hydrolases family 17	GO:0005982//GO:0005985//GO:0005975	starch metabolic process//sucrose metabolic process//carbohydrate metabolic process	GO:0004553//GO:0042973//GO:0043169	hydrolase activity, hydrolyzing O-glycosyl compounds//glucan endo-1,3-beta-D-glucosidase activity//cation binding	--	--	--	--
Cluster-60183.172651	727543333	XP_010444972.1	140	1.50E-06	PREDICTED: uncharacterized protein LOC104727577 [Camelina sativa]	388516588	BT146562.1	41	9.40E-10	Medicago truncatula clone JCVI-FLMt-10O13 unknown mRNA	--	--	--	--	--	--	--	--	PF13443//PF01381	Cro/C1-type HTH DNA-binding domain//Helix-turn-helix	--	--	GO:0043565	sequence-specific DNA binding	--	--	--	--
Cluster-60183.105614	357466699	XP_003603634.1	326	1.00E-28	hypothetical protein MTR_3g109840 [Medicago truncatula]>gi|355492682|gb|AES73885.1| Pmr5/Cas1p GDSL/SGNH-like acyl-esterase family protein [Medicago truncatula]	357521254	XM_003630868.1	157	7.46E-75	Medicago truncatula hypothetical protein (MTR_8g104970) mRNA, complete cds	--	--	--	--	O04523	234	6.60E-19	Protein ALTERED XYLOGLUCAN 4 OS=Arabidopsis thaliana GN=AXY4 PE=1 SV=1	--	--	--	--	--	--	--	--	--	--
Cluster-60183.73208	357500183	XP_003620380.1	386	1.80E-35	hypothetical protein MTR_6g082190 [Medicago truncatula]>gi|355495395|gb|AES76598.1| hypothetical protein MTR_6g082190 [Medicago truncatula]	357500182	XM_003620332.1	272	1.48E-138	Medicago truncatula hypothetical protein (MTR_6g082190) mRNA, complete cds	--	--	--	--	--	--	--	--	PF00403//PF07140	Heavy-metal-associated domain//Interferon gamma receptor (IFNGR1)	GO:0030001	metal ion transport	GO:0019955//GO:0046872	cytokine binding//metal ion binding	GO:0016020	membrane	--	--
Cluster-60183.142415	357518913	XP_003629745.1	1050	3.10E-112	Mitochondrial 2-oxoglutarate/malate carrier protein [Medicago truncatula]>gi|355523767|gb|AET04221.1| dicarboxylate carrier protein [Medicago truncatula]	357518912	XM_003629697.1	653	0	Medicago truncatula Mitochondrial 2-oxoglutarate/malate carrier protein (MTR_8g086070) mRNA, complete cds	K15104	SLC25A11, OGC	solute carrier family 25 (mitochondrial oxoglutarate transporter), member 11	http://www.genome.jp/dbget-bin/www_bget?ko:K15104	Q9C5M0	884	7.60E-94	Mitochondrial dicarboxylate/tricarboxylate transporter DTC OS=Arabidopsis thaliana GN=DTC PE=1 SV=1	--	--	GO:0006810	transport	--	--	GO:0016021	integral component of membrane	KOG0759	Mitochondrial oxoglutarate/malate carrier proteins
Cluster-60183.22083	657401292	KEH40270.1	2334	9.50E-261	hydroxyproline-rich glycoprotein family protein, putative [Medicago truncatula]	828309560	XM_004499273.2	1275	0	PREDICTED: Cicer arietinum uncharacterized protein At1g76660 (LOC101513275), transcript variant X1, mRNA	--	--	--	--	Q9SRE5	1211	2.20E-131	Uncharacterized protein At1g76660 OS=Arabidopsis thaliana GN=At1g76660 PE=2 SV=1	PF13676	TIR domain	GO:0007165	signal transduction	GO:0005515	protein binding	--	--	--	--
Cluster-60183.102223	657374434	KEH20007.1	568	1.70E-56	polygalacturonase non-catalytic protein [Medicago truncatula]	821595208	LN846352.1	233	8.44E-117	Trifolium pratense genome assembly redclover, chromosome : chr4	--	--	--	--	Q40161	505	4.80E-50	Polygalacturonase-1 non-catalytic subunit beta OS=Solanum lycopersicum GN=GP1 PE=1 SV=1	PF02289	Cyclohydrolase (MCH)	GO:0006730//GO:0006807//GO:0046656	one-carbon metabolic process//nitrogen compound metabolic process//folic acid biosynthetic process	GO:0018759	methenyltetrahydromethanopterin cyclohydrolase activity	--	--	--	--
Cluster-60183.11677	764565982	XP_011461895.1	1462	1.10E-159	PREDICTED: DNA-damage-repair/toleration protein DRT100 [Fragaria vesca subsp. vesca]	340746141	AC233177.2	1205	0	Medicago truncatula strain A17 clone mth2-54k10, complete sequence	--	--	--	--	Q00874	1112	5.80E-120	DNA-damage-repair/toleration protein DRT100 OS=Arabidopsis thaliana GN=DRT100 PE=2 SV=2	PF13855//PF00560	Leucine rich repeat//Leucine Rich Repeat	--	--	GO:0005515	protein binding	--	--	--	--
Cluster-60183.62435	657386916	KEH29125.1	2045	2.00E-227	pectinesterase/pectinesterase inhibitor [Medicago truncatula]	828335992	XM_004514793.2	813	0	PREDICTED: Cicer arietinum pectinesterase 2-like (LOC101507687), mRNA	K01051	E3.1.1.11	pectinesterase	http://www.genome.jp/dbget-bin/www_bget?ko:K01051	O04887	1434	2.00E-157	Pectinesterase 2 OS=Citrus sinensis GN=PECS-2.1 PE=2 SV=1	PF01095//PF04043	Pectinesterase//Plant invertase/pectin methylesterase inhibitor	GO:0042545//GO:0005985//GO:0005982	cell wall modification//sucrose metabolic process//starch metabolic process	GO:0004857//GO:0030599	enzyme inhibitor activity//pectinesterase activity	GO:0005618	cell wall	--	--
Cluster-52623.0	357488279	XP_003614427.1	380	1.70E-34	hypothetical protein MTR_5g053500 [Medicago truncatula]	--	--	--	--	--	--	--	--	--	--	--	--	--	--	--	--	--	--	--	--	--	--	--
Cluster-60183.24273	--	--	--	--	--	307342693	FP700166.2	99	4.19E-42	Medicago truncatula chromosome 5 clone mtrs-2c11, COMPLETE SEQUENCE	--	--	--	--	--	--	--	--	PF00487	Fatty acid desaturase	GO:0006629	lipid metabolic process	--	--	--	--	--	--
Cluster-60183.130022	357477247	XP_003608909.1	1702	9.20E-188	Pectate lyase [Medicago truncatula]>gi|355509964|gb|AES91106.1| pectate lyase family protein [Medicago truncatula]	357477246	XM_003608861.1	1004	0	Medicago truncatula Pectate lyase (MTR_4g104320) mRNA, complete cds	K01728	pel	pectate lyase	http://www.genome.jp/dbget-bin/www_bget?ko:K01728	Q93Z25	1521	1.30E-167	Probable pectate lyase 22 OS=Arabidopsis thaliana GN=At5g63180 PE=2 SV=1	--	--	--	--	GO:0016829	lyase activity	--	--	--	--
Cluster-60183.112661	356522482	XP_003529875.1	1231	3.90E-133	PREDICTED: beta-galactosidase 1-like [Glycine max]	525313651	NM_001279173.1	561	0	Cicer arietinum beta-galactosidase 1-like (LOC101506247), mRNA >gnl|BL_ORD_ID|10030859 Cicer arietinum mRNA for beta-galactosidase precursor (bgal gene)	--	--	--	--	Q9SCW1	1223	4.60E-133	Beta-galactosidase 1 OS=Arabidopsis thaliana GN=BGAL1 PE=1 SV=1	PF02449	Beta-galactosidase	GO:0006012//GO:0046486//GO:0005975//GO:0006687//GO:0006027	galactose metabolic process//glycerolipid metabolic process//carbohydrate metabolic process//glycosphingolipid metabolic process//glycosaminoglycan catabolic process	GO:0004565	beta-galactosidase activity	GO:0009341	beta-galactosidase complex	--	--
