# Supplementary material for: Leaf transcriptome analysis of Medicago ruthenica revealed its response and adaptive strategy to drought and drought recovery
Source: BMC Plant Biol. 2022 Dec 2;22:562. doi: 10.1186/s12870-022-03918-w (PMC9716755; doi:10.1186/s12870-022-03918-w)
Supplement: Supplementary file 2 — Additional file 2: Table S2. GO functional annotations and the number of DEGs statistics in AB. [file 12870_2022_3918_MOESM2_ESM.xls]

GO_accession	Description	Term_type	Over_represented_pValue	Corrected_pValue	DEG_item	DEG_list	Bg_item	Bg_list	up	Up_Gene_names	Down	Down_Gene_names
GO:0004512	inositol-3-phosphate synthase activity	molecular_function	5.3446e-11	1.6977e-07	9	1319	65	141360	9	Cluster-60183.112360,Cluster-60183.118585,Cluster-60183.112373,Cluster-60183.112357,Cluster-60183.112371,Cluster-60183.112364,Cluster-60183.118605,Cluster-60183.203952,Cluster-60183.112348	0
GO:0006021	inositol biosynthetic process	biological_process	5.3446e-11	1.6977e-07	9	1319	65	141360	9	Cluster-60183.112373,Cluster-60183.112360,Cluster-60183.118585,Cluster-60183.112371,Cluster-60183.112357,Cluster-60183.118605,Cluster-60183.112364,Cluster-60183.203952,Cluster-60183.112348	0
GO:0005975	carbohydrate metabolic process	biological_process	1.8755e-09	3.9051e-06	132	1319	7781	141360	85	Cluster-15813.0,Cluster-60183.115084,Cluster-16438.0,Cluster-60183.146663,Cluster-43687.0,Cluster-60183.71362,Cluster-18474.0,Cluster-15425.0,Cluster-60183.92838,Cluster-60183.121302,Cluster-60183.212461,Cluster-60183.147598,Cluster-60183.27931,Cluster-60183.19658,Cluster-45736.0,Cluster-60183.66827,Cluster-60183.118605,Cluster-60183.209092,Cluster-60183.112360,Cluster-60183.166804,Cluster-60183.…	47	Cluster-60183.117752,Cluster-60183.138750,Cluster-60183.63266,Cluster-60183.123769,Cluster-60183.128016,Cluster-60183.154357,Cluster-60183.116941,Cluster-60183.117757,Cluster-60183.173520,Cluster-60183.121232,Cluster-60183.98340,Cluster-60183.117753,Cluster-60183.153664,Cluster-60183.104584,Cluster-60183.157708,Cluster-60183.129086,Cluster-60183.142753,Cluster-60183.221053,Cluster-60183.117816,Cl…
GO:0006020	inositol metabolic process	biological_process	2.4587e-09	3.9051e-06	14	1319	265	141360	13	Cluster-16438.0,Cluster-60183.118605,Cluster-60183.112364,Cluster-60183.112348,Cluster-60183.202787,Cluster-60183.203952,Cluster-60183.210341,Cluster-60183.23529,Cluster-60183.112373,Cluster-60183.118585,Cluster-60183.112360,Cluster-60183.112371,Cluster-60183.112357	1	Cluster-60183.57868
GO:0019872	streptomycin biosynthetic process	biological_process	2.2591e-08	1.4857e-05	9	1319	89	141360	9	Cluster-60183.112357,Cluster-60183.112371,Cluster-60183.112360,Cluster-60183.118585,Cluster-60183.112373,Cluster-60183.203952,Cluster-60183.112348,Cluster-60183.112364,Cluster-60183.118605	0
GO:0030647	aminoglycoside antibiotic metabolic process	biological_process	2.2591e-08	1.4857e-05	9	1319	89	141360	9	Cluster-60183.118585,Cluster-60183.112360,Cluster-60183.112373,Cluster-60183.112357,Cluster-60183.112371,Cluster-60183.112364,Cluster-60183.118605,Cluster-60183.112348,Cluster-60183.203952	0
GO:0030648	aminoglycoside antibiotic biosynthetic process	biological_process	2.2591e-08	1.4857e-05	9	1319	89	141360	9	Cluster-60183.112371,Cluster-60183.112357,Cluster-60183.112373,Cluster-60183.112360,Cluster-60183.118585,Cluster-60183.203952,Cluster-60183.112348,Cluster-60183.118605,Cluster-60183.112364	0
GO:0046343	streptomycin metabolic process	biological_process	2.2591e-08	1.4857e-05	9	1319	89	141360	9	Cluster-60183.203952,Cluster-60183.112348,Cluster-60183.112364,Cluster-60183.118605,Cluster-60183.112357,Cluster-60183.112371,Cluster-60183.112360,Cluster-60183.118585,Cluster-60183.112373	0
GO:0016137	glycoside metabolic process	biological_process	2.509e-08	1.4857e-05	9	1319	91	141360	9	Cluster-60183.112371,Cluster-60183.112357,Cluster-60183.112373,Cluster-60183.112360,Cluster-60183.118585,Cluster-60183.203952,Cluster-60183.112348,Cluster-60183.118605,Cluster-60183.112364	0
GO:0016138	glycoside biosynthetic process	biological_process	2.509e-08	1.4857e-05	9	1319	91	141360	9	Cluster-60183.203952,Cluster-60183.112348,Cluster-60183.118605,Cluster-60183.112364,Cluster-60183.112371,Cluster-60183.112357,Cluster-60183.112373,Cluster-60183.112360,Cluster-60183.118585	0
GO:0046173	polyol biosynthetic process	biological_process	2.5724e-08	1.4857e-05	9	1319	91	141360	9	Cluster-60183.112373,Cluster-60183.118585,Cluster-60183.112360,Cluster-60183.112371,Cluster-60183.112357,Cluster-60183.118605,Cluster-60183.112364,Cluster-60183.112348,Cluster-60183.203952	0
GO:0016999	antibiotic metabolic process	biological_process	3.4029e-08	1.5442e-05	9	1319	92	141360	9	Cluster-60183.112371,Cluster-60183.112357,Cluster-60183.112373,Cluster-60183.118585,Cluster-60183.112360,Cluster-60183.112348,Cluster-60183.203952,Cluster-60183.118605,Cluster-60183.112364	0
GO:0017000	antibiotic biosynthetic process	biological_process	3.4029e-08	1.5442e-05	9	1319	92	141360	9	Cluster-60183.112357,Cluster-60183.112371,Cluster-60183.112360,Cluster-60183.118585,Cluster-60183.112373,Cluster-60183.203952,Cluster-60183.112348,Cluster-60183.112364,Cluster-60183.118605	0
GO:0017144	drug metabolic process	biological_process	3.4029e-08	1.5442e-05	9	1319	92	141360	9	Cluster-60183.112371,Cluster-60183.112357,Cluster-60183.112373,Cluster-60183.118585,Cluster-60183.112360,Cluster-60183.112348,Cluster-60183.203952,Cluster-60183.118605,Cluster-60183.112364	0
GO:0016872	intramolecular lyase activity	molecular_function	3.6738e-07	0.0001556	9	1319	116	141360	9	Cluster-60183.112364,Cluster-60183.118605,Cluster-60183.112348,Cluster-60183.203952,Cluster-60183.118585,Cluster-60183.112360,Cluster-60183.112373,Cluster-60183.112357,Cluster-60183.112371	0
GO:0016491	oxidoreductase activity	molecular_function	7.355e-07	0.00029204	176	1319	13115	141360	123	Cluster-22255.0,Cluster-60183.38993,Cluster-60183.209092,Cluster-19518.0,Cluster-50404.0,Cluster-60183.21639,Cluster-24905.0,Cluster-60183.117111,Cluster-60183.91280,Cluster-25449.0,Cluster-60183.26485,Cluster-60183.222810,Cluster-60183.202619,Cluster-60183.202747,Cluster-60183.211909,Cluster-60183.191726,Cluster-60183.126625,Cluster-49831.0,Cluster-18496.0,Cluster-43838.0,Cluster-39352.0,Cluster…	53	Cluster-60183.130015,Cluster-60183.136209,Cluster-60183.149348,Cluster-60183.204456,Cluster-60183.118600,Cluster-60183.162442,Cluster-60183.107658,Cluster-60183.69921,Cluster-60183.160381,Cluster-60183.59953,Cluster-60183.97492,Cluster-60183.156692,Cluster-60183.122361,Cluster-60183.146602,Cluster-60183.121484,Cluster-60183.61820,Cluster-60183.144301,Cluster-60183.105202,Cluster-60183.82227,Clust…
GO:0046165	alcohol biosynthetic process	biological_process	1.0349e-06	0.00038675	9	1319	124	141360	9	Cluster-60183.112357,Cluster-60183.112371,Cluster-60183.118585,Cluster-60183.112360,Cluster-60183.112373,Cluster-60183.112348,Cluster-60183.203952,Cluster-60183.112364,Cluster-60183.118605	0
GO:0019751	polyol metabolic process	biological_process	1.2179e-06	0.00042984	14	1319	369	141360	13	Cluster-60183.112348,Cluster-60183.203952,Cluster-60183.202787,Cluster-60183.210341,Cluster-16438.0,Cluster-60183.118605,Cluster-60183.112364,Cluster-60183.112371,Cluster-60183.112357,Cluster-60183.23529,Cluster-60183.112373,Cluster-60183.118585,Cluster-60183.112360	1	Cluster-60183.57868
GO:0055114	oxidation-reduction process	biological_process	4.8497e-06	0.0016216	174	1319	13144	141360	126	Cluster-60183.208138,Cluster-60183.222714,Cluster-60183.204529,Cluster-47569.0,Cluster-32337.0,Cluster-60183.230712,Cluster-60183.213594,Cluster-60183.20609,Cluster-60183.211610,Cluster-60183.24930,Cluster-60183.210380,Cluster-60183.19021,Cluster-60183.20140,Cluster-60183.73452,Cluster-60183.124128,Cluster-60183.211691,Cluster-60183.142557,Cluster-30965.0,Cluster-60183.171302,Cluster-60183.171303…	48	Cluster-60183.118679,Cluster-60183.129515,Cluster-60183.122862,Cluster-60183.116656,Cluster-60183.47194,Cluster-60183.159173,Cluster-60183.178044,Cluster-60183.122874,Cluster-60183.108043,Cluster-60183.109476,Cluster-60183.178049,Cluster-60183.119278,Cluster-60183.75236,Cluster-60183.122860,Cluster-60183.127039,Cluster-60183.108195,Cluster-60183.107389,Cluster-41809.0,Cluster-60183.78765,Cluster-…
GO:0032502	developmental process	biological_process	5.7068e-06	0.0018128	48	1319	2446	141360	42	Cluster-19806.0,Cluster-60183.71361,Cluster-22575.0,Cluster-60183.31571,Cluster-60183.38955,Cluster-60183.181723,Cluster-60183.41902,Cluster-60183.35123,Cluster-60183.79160,Cluster-60183.24294,Cluster-60183.206436,Cluster-25406.0,Cluster-60183.58977,Cluster-24905.0,Cluster-60183.74375,Cluster-60183.42778,Cluster-60183.152845,Cluster-60183.160057,Cluster-60183.207279,Cluster-60183.214466,Cluster-6…	6	Cluster-60183.639,Cluster-60183.219916,Cluster-60183.30225,Cluster-60183.129548,Cluster-60183.113068,Cluster-60183.140026
GO:0044767	single-organism developmental process	biological_process	7.6792e-06	0.0023231	46	1319	2342	141360	41	Cluster-60183.214466,Cluster-60183.181722,Cluster-27601.0,Cluster-60183.42778,Cluster-60183.74375,Cluster-60183.160057,Cluster-60183.207279,Cluster-60183.152845,Cluster-60183.206436,Cluster-60183.24294,Cluster-60183.58977,Cluster-25406.0,Cluster-24905.0,Cluster-60183.79160,Cluster-60183.31571,Cluster-60183.38955,Cluster-60183.71361,Cluster-19806.0,Cluster-22575.0,Cluster-60183.35123,Cluster-60183…	5	Cluster-60183.639,Cluster-60183.113068,Cluster-60183.129548,Cluster-60183.219916,Cluster-60183.30225
GO:0044723	single-organism carbohydrate metabolic process	biological_process	9.7235e-06	0.0028079	78	1319	4620	141360	52	Cluster-60183.23529,Cluster-32337.0,Cluster-60183.212461,Cluster-60183.147598,Cluster-60183.66827,Cluster-60183.118605,Cluster-20929.0,Cluster-60183.115083,Cluster-60183.125094,Cluster-60183.86973,Cluster-7225.1,Cluster-60183.204529,Cluster-60183.121302,Cluster-60183.222838,Cluster-60183.92838,Cluster-60183.157827,Cluster-60183.146663,Cluster-60183.112371,Cluster-27342.1,Cluster-60183.112357,Clus…	26	Cluster-60183.121232,Cluster-60183.157708,Cluster-60183.104584,Cluster-60183.153664,Cluster-60183.154357,Cluster-60183.116941,Cluster-60183.128016,Cluster-60183.112661,Cluster-60183.173520,Cluster-60183.163692,Cluster-60183.109645,Cluster-60183.62435,Cluster-60183.57868,Cluster-60183.121233,Cluster-60183.129091,Cluster-60183.153665,Cluster-60183.129085,Cluster-60183.117007,Cluster-60183.139132,Cl…
GO:0015002	heme-copper terminal oxidase activity	molecular_function	1.4574e-05	0.0040256	15	1319	454	141360	12	Cluster-60183.96331,Cluster-47569.0,Cluster-60183.222714,Cluster-14578.0,Cluster-60183.20140,Cluster-60183.230712,Cluster-60183.83665,Cluster-60183.191726,Cluster-52302.0,Cluster-60183.42959,Cluster-60183.199561,Cluster-60183.124905	3	Cluster-60183.159173,Cluster-60183.98171,Cluster-60183.162442
GO:0004129	cytochrome-c oxidase activity	molecular_function	1.9324e-05	0.0043728	14	1319	417	141360	11	Cluster-60183.96331,Cluster-47569.0,Cluster-60183.222714,Cluster-60183.20140,Cluster-60183.230712,Cluster-60183.83665,Cluster-52302.0,Cluster-60183.191726,Cluster-60183.42959,Cluster-60183.199561,Cluster-60183.124905	3	Cluster-60183.159173,Cluster-60183.98171,Cluster-60183.162442
GO:0006123	mitochondrial electron transport, cytochrome c to oxygen	biological_process	1.9324e-05	0.0043728	14	1319	417	141360	11	Cluster-60183.83665,Cluster-52302.0,Cluster-60183.191726,Cluster-60183.42959,Cluster-60183.199561,Cluster-60183.124905,Cluster-60183.96331,Cluster-47569.0,Cluster-60183.222714,Cluster-60183.20140,Cluster-60183.230712	3	Cluster-60183.98171,Cluster-60183.162442,Cluster-60183.159173
GO:0016675	oxidoreductase activity, acting on a heme group of donors	molecular_function	1.9324e-05	0.0043728	14	1319	417	141360	11	Cluster-60183.222714,Cluster-60183.20140,Cluster-60183.230712,Cluster-60183.96331,Cluster-47569.0,Cluster-60183.124905,Cluster-60183.199561,Cluster-60183.42959,Cluster-60183.83665,Cluster-60183.191726,Cluster-52302.0	3	Cluster-60183.159173,Cluster-60183.162442,Cluster-60183.98171
GO:0016676	oxidoreductase activity, acting on a heme group of donors, oxygen as acceptor	molecular_function	1.9324e-05	0.0043728	14	1319	417	141360	11	Cluster-60183.230712,Cluster-60183.20140,Cluster-60183.222714,Cluster-47569.0,Cluster-60183.96331,Cluster-60183.124905,Cluster-60183.199561,Cluster-60183.42959,Cluster-60183.191726,Cluster-52302.0,Cluster-60183.83665	3	Cluster-60183.159173,Cluster-60183.162442,Cluster-60183.98171
GO:0045277	respiratory chain complex IV	cellular_component	1.9324e-05	0.0043728	14	1319	417	141360	11	Cluster-60183.83665,Cluster-60183.191726,Cluster-52302.0,Cluster-60183.124905,Cluster-60183.199561,Cluster-60183.42959,Cluster-60183.96331,Cluster-47569.0,Cluster-60183.222714,Cluster-60183.20140,Cluster-60183.230712	3	Cluster-60183.98171,Cluster-60183.162442,Cluster-60183.159173
GO:0070469	respiratory chain	cellular_component	1.9961e-05	0.0043728	18	1319	664	141360	15	Cluster-60183.230712,Cluster-45212.0,Cluster-60183.199561,Cluster-60183.124905,Cluster-60183.191726,Cluster-60183.83665,Cluster-60183.35953,Cluster-60183.222714,Cluster-60183.20140,Cluster-60183.211691,Cluster-60183.111580,Cluster-47569.0,Cluster-60183.96331,Cluster-60183.42959,Cluster-52302.0	3	Cluster-60183.98171,Cluster-60183.159173,Cluster-60183.162442
GO:0048856	anatomical structure development	biological_process	2.1259e-05	0.0045019	34	1319	1540	141360	30	Cluster-60183.61950,Cluster-60183.38606,Cluster-60183.23449,Cluster-60183.181724,Cluster-60183.173003,Cluster-60183.28688,Cluster-14412.0,Cluster-19216.0,Cluster-60183.25762,Cluster-60183.19635,Cluster-60183.178467,Cluster-60183.61951,Cluster-60183.24296,Cluster-60183.38955,Cluster-60183.31571,Cluster-22575.0,Cluster-19806.0,Cluster-60183.71361,Cluster-60183.41902,Cluster-60183.181723,Cluster-249…	4	Cluster-60183.30225,Cluster-60183.113068,Cluster-60183.129548,Cluster-60183.639
GO:0098803	respiratory chain complex	cellular_component	3.3644e-05	0.0068949	17	1319	623	141360	14	Cluster-60183.124905,Cluster-60183.199561,Cluster-60183.83665,Cluster-60183.35953,Cluster-60183.191726,Cluster-45212.0,Cluster-60183.230712,Cluster-60183.42959,Cluster-52302.0,Cluster-60183.222714,Cluster-60183.20140,Cluster-60183.96331,Cluster-47569.0,Cluster-60183.111580	3	Cluster-60183.98171,Cluster-60183.162442,Cluster-60183.159173
GO:0009055	electron carrier activity	molecular_function	4.9883e-05	0.0099033	36	1319	1948	141360	21	Cluster-39352.0,Cluster-60183.124905,Cluster-60183.106859,Cluster-60183.106857,Cluster-60183.19116,Cluster-60183.191726,Cluster-60183.42959,Cluster-60183.20140,Cluster-60183.38955,Cluster-60183.211691,Cluster-60183.96331,Cluster-60183.199561,Cluster-60183.83665,Cluster-60183.230712,Cluster-60183.20609,Cluster-41220.0,Cluster-60183.20272,Cluster-60183.208138,Cluster-52302.0,Cluster-60183.222714,Cl…	15	Cluster-60183.85329,Cluster-60183.98171,Cluster-60183.158041,Cluster-60183.118600,Cluster-60183.162442,Cluster-60183.176877,Cluster-60183.85328,Cluster-60183.204456,Cluster-60183.159173,Cluster-60183.107869,Cluster-60183.111025,Cluster-60183.116656,Cluster-60183.109224,Cluster-60183.122361,Cluster-60183.149206
GO:0008610	lipid biosynthetic process	biological_process	5.8441e-05	0.011251	58	1319	3215	141360	49	Cluster-60183.66827,Cluster-60183.118605,Cluster-60183.105276,Cluster-60183.140056,Cluster-60183.212962,Cluster-60183.112348,Cluster-60183.213594,Cluster-28575.3,Cluster-45293.0,Cluster-60183.101101,Cluster-60183.20156,Cluster-60183.209227,Cluster-60183.112364,Cluster-60183.101046,Cluster-60183.121354,Cluster-60183.95388,Cluster-24328.0,Cluster-20407.0,Cluster-60183.92838,Cluster-38263.1,Cluster-…	9	Cluster-60183.104584,Cluster-60183.102986,Cluster-60183.120876,Cluster-60183.82227,Cluster-60183.189400,Cluster-60183.144293,Cluster-60183.74563,Cluster-60183.130717,Cluster-60183.75236
GO:0009790	embryo development	biological_process	7.1718e-05	0.013401	9	1319	169	141360	9	Cluster-60183.181723,Cluster-14412.0,Cluster-60183.42778,Cluster-60183.31571,Cluster-60183.28688,Cluster-60183.181722,Cluster-60183.181724,Cluster-60183.38606,Cluster-25406.0	0
GO:0004553	hydrolase activity, hydrolyzing O-glycosyl compounds	molecular_function	7.5267e-05	0.013662	52	1319	2863	141360	19	Cluster-60183.115083,Cluster-60183.203133,Cluster-60183.52783,Cluster-60183.214793,Cluster-60183.157827,Cluster-21529.1,Cluster-60183.121302,Cluster-60183.27931,Cluster-60183.52773,Cluster-22266.2,Cluster-20929.0,Cluster-22266.1,Cluster-55712.0,Cluster-60183.85637,Cluster-60183.133078,Cluster-60183.37823,Cluster-22256.0,Cluster-60183.52767,Cluster-60183.26398	33	Cluster-60183.128016,Cluster-60183.112661,Cluster-60183.30225,Cluster-60183.123769,Cluster-60183.129091,Cluster-60183.154357,Cluster-60183.66722,Cluster-60183.63264,Cluster-60183.117757,Cluster-60183.153665,Cluster-60183.129085,Cluster-60183.121232,Cluster-60183.36144,Cluster-60183.81688,Cluster-60183.98340,Cluster-60183.117753,Cluster-60183.121233,Cluster-60183.155688,Cluster-60183.134501,Cluste…
GO:1901617	organic hydroxy compound biosynthetic process	biological_process	9.4616e-05	0.016697	10	1319	268	141360	10	Cluster-60183.112371,Cluster-60183.112357,Cluster-60183.112373,Cluster-60183.112360,Cluster-60183.118585,Cluster-60183.203952,Cluster-60183.112348,Cluster-60183.118605,Cluster-60183.112364,Cluster-60183.196050	0
GO:0044699	single-organism process	biological_process	9.7384e-05	0.016721	655	1319	59167	141360	499	Cluster-60183.25809,Cluster-60183.206465,Cluster-22978.0,Cluster-60183.208622,Cluster-49922.0,Cluster-60183.112133,Cluster-20932.0,Cluster-60183.32771,Cluster-23116.0,Cluster-60183.211610,Cluster-60183.138852,Cluster-60183.210380,Cluster-22575.0,Cluster-60183.198268,Cluster-60183.142557,Cluster-60183.91278,Cluster-60183.38644,Cluster-16435.2,Cluster-60183.178467,Cluster-60183.627,Cluster-14412.0,…	156	Cluster-60183.163692,Cluster-60183.138987,Cluster-60183.22083,Cluster-60183.62435,Cluster-60183.138494,Cluster-60183.120876,Cluster-60183.54488,Cluster-60183.116656,Cluster-60183.178904,Cluster-60183.825,Cluster-60183.118511,Cluster-60183.124163,Cluster-60183.122860,Cluster-60183.187268,Cluster-60183.108195,Cluster-60183.138992,Cluster-60183.76783,Cluster-60183.128479,Cluster-60183.109476,Cluster…
GO:0008915	lipid-A-disaccharide synthase activity	molecular_function	0.000103	0.01722	6	1319	64	141360	5	Cluster-60183.121304,Cluster-60183.66827,Cluster-60183.115084,Cluster-60183.92838,Cluster-60183.125094	1	Cluster-60183.130717
GO:0070069	cytochrome complex	cellular_component	0.00013921	0.022344	17	1319	668	141360	14	Cluster-60183.96331,Cluster-47569.0,Cluster-60183.20140,Cluster-60183.222714,Cluster-52302.0,Cluster-60183.42959,Cluster-60183.230712,Cluster-60183.106859,Cluster-60183.106857,Cluster-60183.83665,Cluster-60183.191726,Cluster-60183.19116,Cluster-60183.199561,Cluster-60183.124905	3	Cluster-60183.159173,Cluster-60183.162442,Cluster-60183.98171
GO:0006066	alcohol metabolic process	biological_process	0.00014068	0.022344	14	1319	507	141360	13	Cluster-60183.112373,Cluster-60183.23529,Cluster-60183.112360,Cluster-60183.118585,Cluster-60183.112371,Cluster-60183.112357,Cluster-16438.0,Cluster-60183.118605,Cluster-60183.112364,Cluster-60183.203952,Cluster-60183.202787,Cluster-60183.112348,Cluster-60183.210341	1	Cluster-60183.57868
GO:0019318	hexose metabolic process	biological_process	0.00016249	0.025177	33	1319	1696	141360	22	Cluster-60183.157827,Cluster-60183.204529,Cluster-60183.121302,Cluster-7225.1,Cluster-60183.115083,Cluster-22266.2,Cluster-60183.132802,Cluster-32337.0,Cluster-18637.2,Cluster-60183.162140,Cluster-45293.0,Cluster-60183.23529,Cluster-60183.120444,Cluster-60183.210341,Cluster-60183.212969,Cluster-22256.0,Cluster-60183.205569,Cluster-60183.209092,Cluster-60183.26398,Cluster-43687.0,Cluster-60183.130…	11	Cluster-60183.117007,Cluster-60183.129085,Cluster-60183.129091,Cluster-60183.112661,Cluster-60183.128016,Cluster-60183.116941,Cluster-60183.129086,Cluster-60183.109645,Cluster-60183.129087,Cluster-60183.163692,Cluster-60183.221053
GO:0009860	pollen tube growth	biological_process	0.00019466	0.028759	3	1319	9	141360	3	Cluster-60183.41902,Cluster-60183.24296,Cluster-60183.24294	0
GO:0048868	pollen tube development	biological_process	0.00019466	0.028759	3	1319	9	141360	3	Cluster-60183.24294,Cluster-60183.24296,Cluster-60183.41902	0
GO:1901657	glycosyl compound metabolic process	biological_process	0.00022208	0.031965	64	1319	4258	141360	59	Cluster-60183.112348,Cluster-60183.132802,Cluster-60183.83665,Cluster-26002.1,Cluster-60183.172142,Cluster-60183.26951,Cluster-60183.199561,Cluster-60183.101046,Cluster-51992.1,Cluster-60183.112364,Cluster-52302.0,Cluster-60183.37072,Cluster-60183.118585,Cluster-50206.1,Cluster-60183.122740,Cluster-59863.0,Cluster-14678.1,Cluster-60183.191726,Cluster-41736.0,Cluster-60183.124905,Cluster-60183.112…	5	Cluster-60183.123936,Cluster-60183.162442,Cluster-60183.131070,Cluster-60183.98171,Cluster-60183.159173
GO:1901615	organic hydroxy compound metabolic process	biological_process	0.00022642	0.031965	16	1319	669	141360	15	Cluster-60183.112357,Cluster-60183.112371,Cluster-60183.23529,Cluster-60183.112373,Cluster-60183.112348,Cluster-60183.118605,Cluster-60183.118585,Cluster-60183.112360,Cluster-60183.210341,Cluster-60183.202787,Cluster-17682.0,Cluster-60183.203952,Cluster-60183.196050,Cluster-60183.112364,Cluster-16438.0	1	Cluster-60183.57868
GO:0016798	hydrolase activity, acting on glycosyl bonds	molecular_function	0.00024839	0.034304	53	1319	3115	141360	19	Cluster-60183.52767,Cluster-60183.26398,Cluster-60183.85637,Cluster-60183.133078,Cluster-22256.0,Cluster-60183.37823,Cluster-60183.52773,Cluster-60183.27931,Cluster-22266.1,Cluster-55712.0,Cluster-22266.2,Cluster-20929.0,Cluster-60183.203133,Cluster-60183.115083,Cluster-60183.52783,Cluster-60183.157827,Cluster-60183.214793,Cluster-60183.121302,Cluster-21529.1	34	Cluster-60183.221053,Cluster-60183.118511,Cluster-60183.98343,Cluster-60183.117816,Cluster-60183.129087,Cluster-60183.163692,Cluster-60183.98341,Cluster-60183.117752,Cluster-60183.138750,Cluster-60183.63266,Cluster-60183.109645,Cluster-60183.129086,Cluster-60183.88117,Cluster-60183.121232,Cluster-60183.81688,Cluster-60183.36144,Cluster-60183.117753,Cluster-60183.98340,Cluster-60183.153664,Cluster…
GO:0009932	cell tip growth	biological_process	0.00040036	0.054117	3	1319	14	141360	3	Cluster-60183.24294,Cluster-60183.41902,Cluster-60183.24296	0
GO:0005996	monosaccharide metabolic process	biological_process	0.00047098	0.062336	33	1319	1799	141360	22	Cluster-60183.209092,Cluster-60183.205569,Cluster-60183.210341,Cluster-60183.120444,Cluster-60183.212969,Cluster-22256.0,Cluster-60183.13089,Cluster-60183.146663,Cluster-60183.26398,Cluster-43687.0,Cluster-7225.1,Cluster-60183.115083,Cluster-60183.157827,Cluster-60183.121302,Cluster-60183.204529,Cluster-60183.162140,Cluster-18637.2,Cluster-32337.0,Cluster-60183.23529,Cluster-45293.0,Cluster-60183…	11	Cluster-60183.109645,Cluster-60183.129086,Cluster-60183.221053,Cluster-60183.129087,Cluster-60183.163692,Cluster-60183.112661,Cluster-60183.129091,Cluster-60183.128016,Cluster-60183.116941,Cluster-60183.117007,Cluster-60183.129085
GO:0051082	unfolded protein binding	molecular_function	0.00050513	0.065491	23	1319	1132	141360	23	Cluster-60183.190980,Cluster-60183.193179,Cluster-60183.28524,Cluster-60183.25540,Cluster-60183.190973,Cluster-60183.190970,Cluster-60183.201052,Cluster-60183.190974,Cluster-60183.209246,Cluster-60183.202920,Cluster-60183.37072,Cluster-60183.190971,Cluster-60183.25948,Cluster-60183.71361,Cluster-19806.0,Cluster-60183.195304,Cluster-60183.208872,Cluster-60183.206241,Cluster-60183.190976,Cluster-60…	0
GO:0046034	ATP metabolic process	biological_process	0.00051649	0.065625	49	1319	3176	141360	45	Cluster-60183.212464,Cluster-60183.132802,Cluster-60183.230712,Cluster-60183.83665,Cluster-26002.1,Cluster-60183.24361,Cluster-60183.23529,Cluster-60183.26951,Cluster-60183.199561,Cluster-47569.0,Cluster-51992.1,Cluster-60183.204529,Cluster-60183.222714,Cluster-52302.0,Cluster-60183.37072,Cluster-60183.180152,Cluster-60183.30785,Cluster-50206.1,Cluster-60183.122740,Cluster-43687.0,Cluster-59863.0…	4	Cluster-60183.123936,Cluster-60183.98171,Cluster-60183.159173,Cluster-60183.162442
GO:0004350	glutamate-5-semialdehyde dehydrogenase activity	molecular_function	0.00053904	0.067147	2	1319	6	141360	2	Cluster-60183.145995,Cluster-60183.91284	0
GO:0044262	cellular carbohydrate metabolic process	biological_process	0.00055911	0.067705	42	1319	2464	141360	25	Cluster-60183.112360,Cluster-60183.209092,Cluster-16438.0,Cluster-60183.212969,Cluster-60183.203952,Cluster-60183.210341,Cluster-60183.112373,Cluster-60183.112371,Cluster-49831.0,Cluster-27342.1,Cluster-60183.112357,Cluster-60183.222810,Cluster-60183.118585,Cluster-38263.1,Cluster-60183.115083,Cluster-60183.86973,Cluster-60183.112364,Cluster-60183.121302,Cluster-60183.214793,Cluster-60183.202787,…	17	Cluster-60183.62435,Cluster-60183.142753,Cluster-60183.118511,Cluster-60183.154357,Cluster-60183.66722,Cluster-60183.173520,Cluster-60183.153665,Cluster-60183.139132,Cluster-60183.57868,Cluster-60183.121232,Cluster-60183.157708,Cluster-60183.104584,Cluster-60183.121233,Cluster-60183.155688,Cluster-60183.134501,Cluster-60183.68798,Cluster-60183.153664
GO:0000902	cell morphogenesis	biological_process	0.00057549	0.067705	16	1319	601	141360	15	Cluster-60183.178467,Cluster-60183.19635,Cluster-60183.24296,Cluster-60183.61951,Cluster-60183.160057,Cluster-60183.79160,Cluster-60183.23449,Cluster-60183.24294,Cluster-24905.0,Cluster-60183.61950,Cluster-60183.173003,Cluster-19806.0,Cluster-60183.71361,Cluster-60183.38955,Cluster-60183.41902	1	Cluster-60183.113068
GO:0032989	cellular component morphogenesis	biological_process	0.00057549	0.067705	16	1319	601	141360	15	Cluster-60183.38955,Cluster-19806.0,Cluster-60183.71361,Cluster-60183.41902,Cluster-60183.61950,Cluster-24905.0,Cluster-60183.24294,Cluster-60183.23449,Cluster-60183.79160,Cluster-60183.173003,Cluster-60183.160057,Cluster-60183.19635,Cluster-60183.178467,Cluster-60183.61951,Cluster-60183.24296	1	Cluster-60183.113068
GO:0006953	acute-phase response	biological_process	0.00059678	0.068934	2	1319	6	141360	2	Cluster-22750.1,Cluster-22750.0	0
GO:0008654	phospholipid biosynthetic process	biological_process	0.00064931	0.072572	19	1319	813	141360	17	Cluster-60183.112360,Cluster-60183.118585,Cluster-60183.125094,Cluster-60183.208005,Cluster-60183.112364,Cluster-60183.92838,Cluster-60183.203952,Cluster-60183.115084,Cluster-60183.112373,Cluster-56287.0,Cluster-60183.121304,Cluster-60183.112371,Cluster-60183.112357,Cluster-60183.192132,Cluster-60183.118605,Cluster-60183.66827,Cluster-60183.112348	2	Cluster-60183.130717,Cluster-60183.82227
GO:0009126	purine nucleoside monophosphate metabolic process	biological_process	0.00066255	0.072572	50	1319	3293	141360	45	Cluster-52302.0,Cluster-60183.37072,Cluster-60183.180152,Cluster-60183.30785,Cluster-47569.0,Cluster-60183.204529,Cluster-51992.1,Cluster-60183.222714,Cluster-60183.83665,Cluster-26002.1,Cluster-60183.24361,Cluster-60183.23529,Cluster-60183.26951,Cluster-60183.199561,Cluster-60183.212464,Cluster-60183.132802,Cluster-60183.230712,Cluster-19518.0,Cluster-60183.209092,Cluster-60183.205569,Cluster-60…	5	Cluster-60183.123936,Cluster-60183.131070,Cluster-60183.162442,Cluster-60183.159173,Cluster-60183.98171
GO:0009167	purine ribonucleoside monophosphate metabolic process	biological_process	0.00066255	0.072572	50	1319	3293	141360	45	Cluster-60183.120444,Cluster-60183.210341,Cluster-60183.96331,Cluster-60183.212969,Cluster-60183.41697,Cluster-60183.20140,Cluster-60183.212441,Cluster-60183.41623,Cluster-60183.208498,Cluster-19518.0,Cluster-60183.205569,Cluster-60183.209092,Cluster-60183.42959,Cluster-60183.117111,Cluster-60183.118187,Cluster-60183.196365,Cluster-60183.213384,Cluster-60183.122740,Cluster-50206.1,Cluster-44682.2…	5	Cluster-60183.159173,Cluster-60183.162442,Cluster-60183.98171,Cluster-60183.123936,Cluster-60183.131070
GO:0009653	anatomical structure morphogenesis	biological_process	0.00067726	0.072926	22	1319	1021	141360	19	Cluster-60183.214466,Cluster-60183.19635,Cluster-60183.178467,Cluster-60183.24296,Cluster-60183.61951,Cluster-14412.0,Cluster-60183.160057,Cluster-60183.23449,Cluster-60183.79160,Cluster-60183.61950,Cluster-25406.0,Cluster-24905.0,Cluster-60183.58977,Cluster-60183.24294,Cluster-60183.173003,Cluster-19806.0,Cluster-60183.71361,Cluster-60183.38955,Cluster-60183.41902	3	Cluster-60183.129548,Cluster-60183.113068,Cluster-60183.30225
GO:0048588	developmental cell growth	biological_process	0.00070654	0.073381	3	1319	20	141360	3	Cluster-60183.41902,Cluster-60183.24296,Cluster-60183.24294	0
GO:0006629	lipid metabolic process	biological_process	0.00070979	0.073381	89	1319	5969	141360	65	Cluster-60183.205283,Cluster-60183.199049,Cluster-60183.112360,Cluster-49831.0,Cluster-60183.192132,Cluster-60183.112373,Cluster-56287.0,Cluster-60183.194760,Cluster-60183.121304,Cluster-43838.0,Cluster-60183.198703,Cluster-60183.37072,Cluster-60183.50715,Cluster-60183.200467,Cluster-60183.21470,Cluster-38263.1,Cluster-60183.118585,Cluster-9347.1,Cluster-60183.208473,Cluster-20407.0,Cluster-60183…	24	Cluster-60183.75236,Cluster-60183.130717,Cluster-60183.187268,Cluster-60183.221053,Cluster-60183.825,Cluster-60183.44520,Cluster-60183.182593,Cluster-60183.82227,Cluster-60183.138992,Cluster-48326.0,Cluster-60183.50068,Cluster-60183.109645,Cluster-60183.24273,Cluster-60183.74563,Cluster-60183.138987,Cluster-60183.163692,Cluster-60183.144293,Cluster-60183.128016,Cluster-60183.112661,Cluster-60183.…
GO:0043565	sequence-specific DNA binding	molecular_function	0.00071613	0.073381	39	1319	2255	141360	26	Cluster-60183.27048,Cluster-60183.80033,Cluster-60183.12262,Cluster-60183.65990,Cluster-60183.103653,Cluster-60183.32703,Cluster-17437.1,Cluster-60183.10217,Cluster-60183.52045,Cluster-22575.0,Cluster-60183.22841,Cluster-60183.28766,Cluster-60183.50515,Cluster-60183.132611,Cluster-60183.208016,Cluster-25390.0,Cluster-60183.76191,Cluster-60183.32701,Cluster-60183.146461,Cluster-60183.180152,Cluste…	13	Cluster-60183.36765,Cluster-60183.112722,Cluster-60183.138498,Cluster-60183.138491,Cluster-60183.138493,Cluster-60183.81518,Cluster-60183.102503,Cluster-60183.172651,Cluster-60183.138494,Cluster-60183.219501,Cluster-60183.148655,Cluster-60183.138499,Cluster-60183.172652
GO:1901659	glycosyl compound biosynthetic process	biological_process	0.00078134	0.075874	26	1319	1426	141360	25	Cluster-60183.112371,Cluster-16580.0,Cluster-26002.1,Cluster-60183.112357,Cluster-60183.24361,Cluster-60183.112373,Cluster-60183.219693,Cluster-50206.1,Cluster-60183.112348,Cluster-60183.122740,Cluster-60183.212464,Cluster-60183.118605,Cluster-59863.0,Cluster-60183.208576,Cluster-60183.37072,Cluster-60183.118187,Cluster-60183.112360,Cluster-60183.117111,Cluster-60183.118585,Cluster-60183.203952,C…	1	Cluster-60183.131070
GO:0009144	purine nucleoside triphosphate metabolic process	biological_process	0.00081097	0.075874	49	1319	3262	141360	45	Cluster-60183.213384,Cluster-60183.196365,Cluster-60183.118187,Cluster-60183.42959,Cluster-60183.117111,Cluster-60183.209092,Cluster-60183.205569,Cluster-19518.0,Cluster-60183.208498,Cluster-60183.41623,Cluster-60183.212441,Cluster-60183.20140,Cluster-60183.41697,Cluster-60183.212969,Cluster-60183.96331,Cluster-60183.210341,Cluster-60183.120444,Cluster-60183.124905,Cluster-60183.13089,Cluster-601…	4	Cluster-60183.162442,Cluster-60183.159173,Cluster-60183.98171,Cluster-60183.123936
GO:0009205	purine ribonucleoside triphosphate metabolic process	biological_process	0.00081097	0.075874	49	1319	3262	141360	45	Cluster-52302.0,Cluster-60183.37072,Cluster-60183.180152,Cluster-60183.30785,Cluster-47569.0,Cluster-60183.204529,Cluster-51992.1,Cluster-60183.222714,Cluster-26002.1,Cluster-60183.83665,Cluster-60183.24361,Cluster-60183.23529,Cluster-60183.199561,Cluster-60183.26951,Cluster-60183.132802,Cluster-60183.212464,Cluster-60183.230712,Cluster-60183.209092,Cluster-60183.205569,Cluster-19518.0,Cluster-60…	4	Cluster-60183.123936,Cluster-60183.162442,Cluster-60183.159173,Cluster-60183.98171
GO:0006818	hydrogen transport	biological_process	0.00081111	0.075874	44	1319	2776	141360	40	Cluster-47569.0,Cluster-60183.103676,Cluster-51992.1,Cluster-60183.222714,Cluster-52302.0,Cluster-60183.37072,Cluster-60183.30785,Cluster-60183.212464,Cluster-60183.19172,Cluster-60183.230712,Cluster-60183.83665,Cluster-26002.1,Cluster-60183.24361,Cluster-27064.1,Cluster-60183.219213,Cluster-60183.26951,Cluster-60183.199561,Cluster-60183.96331,Cluster-24486.1,Cluster-26963.0,Cluster-60183.41697,C…	4	Cluster-60183.76783,Cluster-60183.159173,Cluster-60183.162442,Cluster-60183.98171
GO:0015992	proton transport	biological_process	0.00081111	0.075874	44	1319	2776	141360	40	Cluster-60183.30785,Cluster-52302.0,Cluster-60183.37072,Cluster-60183.103676,Cluster-60183.222714,Cluster-51992.1,Cluster-47569.0,Cluster-60183.26951,Cluster-60183.199561,Cluster-60183.83665,Cluster-26002.1,Cluster-27064.1,Cluster-60183.24361,Cluster-60183.219213,Cluster-60183.212464,Cluster-60183.19172,Cluster-60183.230712,Cluster-60183.118187,Cluster-60183.213384,Cluster-60183.42959,Cluster-475…	4	Cluster-60183.76783,Cluster-60183.162442,Cluster-60183.159173,Cluster-60183.98171
GO:0009199	ribonucleoside triphosphate metabolic process	biological_process	0.00081212	0.075874	49	1319	3263	141360	45	Cluster-60183.124905,Cluster-60183.13089,Cluster-60183.191726,Cluster-16580.0,Cluster-41736.0,Cluster-59863.0,Cluster-43687.0,Cluster-14678.1,Cluster-44682.2,Cluster-50206.1,Cluster-60183.122740,Cluster-60183.118187,Cluster-60183.213384,Cluster-60183.196365,Cluster-60183.42959,Cluster-60183.117111,Cluster-60183.209092,Cluster-60183.205569,Cluster-19518.0,Cluster-60183.41623,Cluster-60183.208498,C…	4	Cluster-60183.98171,Cluster-60183.162442,Cluster-60183.159173,Cluster-60183.123936
GO:0009141	nucleoside triphosphate metabolic process	biological_process	0.0008906	0.077868	49	1319	3286	141360	45	Cluster-60183.132802,Cluster-60183.212464,Cluster-60183.230712,Cluster-60183.23529,Cluster-60183.199561,Cluster-60183.26951,Cluster-26002.1,Cluster-60183.83665,Cluster-60183.24361,Cluster-51992.1,Cluster-60183.204529,Cluster-60183.222714,Cluster-47569.0,Cluster-60183.180152,Cluster-60183.30785,Cluster-52302.0,Cluster-60183.37072,Cluster-59863.0,Cluster-43687.0,Cluster-14678.1,Cluster-44682.2,Clus…	4	Cluster-60183.123936,Cluster-60183.98171,Cluster-60183.159173,Cluster-60183.162442
GO:0015078	hydrogen ion transmembrane transporter activity	molecular_function	0.00090075	0.077868	37	1319	2283	141360	33	Cluster-60183.222714,Cluster-51992.1,Cluster-60183.103676,Cluster-47569.0,Cluster-60183.37072,Cluster-52302.0,Cluster-60183.230712,Cluster-60183.212464,Cluster-60183.19172,Cluster-60183.199561,Cluster-60183.24361,Cluster-60183.219213,Cluster-27064.1,Cluster-60183.83665,Cluster-26002.1,Cluster-60183.20140,Cluster-60183.41697,Cluster-60183.212441,Cluster-60183.41623,Cluster-60183.208498,Cluster-601…	4	Cluster-60183.76783,Cluster-60183.159173,Cluster-60183.162442,Cluster-60183.98171
GO:0009161	ribonucleoside monophosphate metabolic process	biological_process	0.00092003	0.077868	50	1319	3350	141360	45	Cluster-47569.0,Cluster-60183.204529,Cluster-51992.1,Cluster-60183.222714,Cluster-60183.37072,Cluster-52302.0,Cluster-60183.30785,Cluster-60183.180152,Cluster-60183.230712,Cluster-60183.212464,Cluster-60183.132802,Cluster-60183.24361,Cluster-60183.83665,Cluster-26002.1,Cluster-60183.26951,Cluster-60183.199561,Cluster-60183.23529,Cluster-60183.120444,Cluster-60183.210341,Cluster-60183.96331,Cluste…	5	Cluster-60183.123936,Cluster-60183.131070,Cluster-60183.159173,Cluster-60183.162442,Cluster-60183.98171
GO:0009245	lipid A biosynthetic process	biological_process	0.00094942	0.077868	6	1319	102	141360	5	Cluster-60183.121304,Cluster-60183.66827,Cluster-60183.92838,Cluster-60183.125094,Cluster-60183.115084	1	Cluster-60183.130717
GO:0046493	lipid A metabolic process	biological_process	0.00094942	0.077868	6	1319	102	141360	5	Cluster-60183.125094,Cluster-60183.92838,Cluster-60183.115084,Cluster-60183.66827,Cluster-60183.121304	1	Cluster-60183.130717
GO:1901269	lipooligosaccharide metabolic process	biological_process	0.00094942	0.077868	6	1319	102	141360	5	Cluster-60183.66827,Cluster-60183.121304,Cluster-60183.92838,Cluster-60183.125094,Cluster-60183.115084	1	Cluster-60183.130717
GO:1901271	lipooligosaccharide biosynthetic process	biological_process	0.00094942	0.077868	6	1319	102	141360	5	Cluster-60183.125094,Cluster-60183.92838,Cluster-60183.115084,Cluster-60183.66827,Cluster-60183.121304	1	Cluster-60183.130717
GO:0019310	inositol catabolic process	biological_process	0.00096298	0.077868	3	1319	27	141360	2	Cluster-60183.202787,Cluster-16438.0	1	Cluster-60183.57868
GO:0050113	inositol oxygenase activity	molecular_function	0.00096298	0.077868	3	1319	27	141360	2	Cluster-60183.202787,Cluster-16438.0	1	Cluster-60183.57868
GO:0048037	cofactor binding	molecular_function	0.00096479	0.077868	67	1319	4468	141360	58	Cluster-60183.209092,Cluster-60183.46543,Cluster-60183.136905,Cluster-60183.12315,Cluster-60183.38993,Cluster-49831.0,Cluster-43838.0,Cluster-60183.194760,Cluster-60183.222810,Cluster-60183.198703,Cluster-32250.0,Cluster-42279.0,Cluster-60183.50715,Cluster-60183.21470,Cluster-38263.1,Cluster-52794.0,Cluster-60183.25154,Cluster-60183.95388,Cluster-60183.27548,Cluster-60183.101046,Cluster-60183.222…	9	Cluster-60183.75236,Cluster-60183.108043,Cluster-60183.144301,Cluster-60183.160682,Cluster-60183.47194,Cluster-60183.74563,Cluster-60183.102986,Cluster-60183.116656,Cluster-60183.104584
GO:0006537	glutamate biosynthetic process	biological_process	0.0009683	0.077868	5	1319	77	141360	4	Cluster-60183.211610,Cluster-60183.117111,Cluster-60183.91284,Cluster-60183.145995	1	Cluster-60183.108043
GO:0004349	glutamate 5-kinase activity	molecular_function	0.0010587	0.083853	2	1319	7	141360	2	Cluster-60183.145995,Cluster-60183.91284	0
GO:0009123	nucleoside monophosphate metabolic process	biological_process	0.0010856	0.083853	50	1319	3374	141360	45	Cluster-47569.0,Cluster-60183.222714,Cluster-60183.204529,Cluster-51992.1,Cluster-52302.0,Cluster-60183.37072,Cluster-60183.180152,Cluster-60183.30785,Cluster-60183.132802,Cluster-60183.212464,Cluster-60183.230712,Cluster-26002.1,Cluster-60183.83665,Cluster-60183.24361,Cluster-60183.23529,Cluster-60183.199561,Cluster-60183.26951,Cluster-60183.212969,Cluster-60183.96331,Cluster-60183.210341,Cluste…	5	Cluster-60183.123936,Cluster-60183.131070,Cluster-60183.159173,Cluster-60183.162442,Cluster-60183.98171
GO:0007275	multicellular organismal development	biological_process	0.0010945	0.083853	27	1319	1413	141360	24	Cluster-60183.207279,Cluster-60183.25762,Cluster-60183.152845,Cluster-60183.42778,Cluster-14412.0,Cluster-60183.74375,Cluster-60183.152844,Cluster-27601.0,Cluster-60183.181722,Cluster-60183.214466,Cluster-60183.181723,Cluster-60183.203357,Cluster-60183.31571,Cluster-22575.0,Cluster-60183.173003,Cluster-60183.203356,Cluster-60183.28688,Cluster-25406.0,Cluster-60183.58977,Cluster-41220.0,Cluster-60…	3	Cluster-60183.113068,Cluster-60183.639,Cluster-60183.219916
GO:0046164	alcohol catabolic process	biological_process	0.0011219	0.083853	3	1319	29	141360	2	Cluster-60183.202787,Cluster-16438.0	1	Cluster-60183.57868
GO:0046174	polyol catabolic process	biological_process	0.0011219	0.083853	3	1319	29	141360	2	Cluster-16438.0,Cluster-60183.202787	1	Cluster-60183.57868
GO:1901616	organic hydroxy compound catabolic process	biological_process	0.0011219	0.083853	3	1319	29	141360	2	Cluster-60183.202787,Cluster-16438.0	1	Cluster-60183.57868
GO:0042445	hormone metabolic process	biological_process	0.0011536	0.08522	15	1319	592	141360	14	Cluster-60183.20156,Cluster-45293.0,Cluster-60183.50715,Cluster-60183.21470,Cluster-60183.95388,Cluster-60183.212962,Cluster-60183.105276,Cluster-60183.213594,Cluster-24328.0,Cluster-60183.209227,Cluster-60183.73452,Cluster-14412.0,Cluster-60183.124128,Cluster-60183.142557	1	Cluster-60183.102986
GO:0009826	unidimensional cell growth	biological_process	0.0012027	0.087822	3	1319	23	141360	3	Cluster-60183.24296,Cluster-60183.41902,Cluster-60183.24294	0
GO:0010817	regulation of hormone levels	biological_process	0.0012287	0.088703	15	1319	600	141360	14	Cluster-60183.142557,Cluster-14412.0,Cluster-60183.124128,Cluster-60183.73452,Cluster-60183.209227,Cluster-24328.0,Cluster-60183.213594,Cluster-60183.212962,Cluster-60183.105276,Cluster-60183.95388,Cluster-60183.21470,Cluster-45293.0,Cluster-60183.50715,Cluster-60183.20156	1	Cluster-60183.102986
GO:0016616	oxidoreductase activity, acting on the CH-OH group of donors, NAD or NADP as acceptor	molecular_function	0.0012549	0.089335	33	1319	1877	141360	29	Cluster-24328.0,Cluster-60183.95388,Cluster-60183.27548,Cluster-60183.222546,Cluster-60183.101046,Cluster-60183.209227,Cluster-42279.0,Cluster-60183.50715,Cluster-60183.21470,Cluster-49616.0,Cluster-38263.1,Cluster-60183.213594,Cluster-60183.105276,Cluster-60183.212962,Cluster-21872.0,Cluster-60183.20156,Cluster-45293.0,Cluster-32337.0,Cluster-22255.0,Cluster-60183.124128,Cluster-60183.142557,Clu…	4	Cluster-60183.118679,Cluster-60183.102986,Cluster-60183.104584,Cluster-60183.74563
GO:0006163	purine nucleotide metabolic process	biological_process	0.0012656	0.089335	53	1319	3640	141360	48	Cluster-60183.230712,Cluster-60183.132802,Cluster-60183.212464,Cluster-60183.25204,Cluster-60183.199561,Cluster-60183.26951,Cluster-60183.219693,Cluster-60183.23529,Cluster-60183.24361,Cluster-26002.1,Cluster-60183.83665,Cluster-60183.204529,Cluster-51992.1,Cluster-60183.222714,Cluster-60183.101046,Cluster-47569.0,Cluster-60183.30785,Cluster-60183.180152,Cluster-60183.37072,Cluster-52302.0,Cluste…	5	Cluster-60183.131070,Cluster-60183.123936,Cluster-60183.98171,Cluster-60183.159173,Cluster-60183.162442
GO:0003854	3-beta-hydroxy-delta5-steroid dehydrogenase activity	molecular_function	0.0013921	0.091211	14	1319	539	141360	13	Cluster-60183.213594,Cluster-24328.0,Cluster-60183.95388,Cluster-60183.105276,Cluster-60183.212962,Cluster-60183.124128,Cluster-60183.142557,Cluster-60183.73452,Cluster-60183.209227,Cluster-60183.20156,Cluster-60183.50715,Cluster-45293.0,Cluster-60183.21470	1	Cluster-60183.102986
GO:0008207	C21-steroid hormone metabolic process	biological_process	0.0013921	0.091211	14	1319	539	141360	13	Cluster-60183.20156,Cluster-60183.21470,Cluster-60183.50715,Cluster-45293.0,Cluster-60183.212962,Cluster-60183.105276,Cluster-60183.95388,Cluster-24328.0,Cluster-60183.213594,Cluster-60183.209227,Cluster-60183.73452,Cluster-60183.142557,Cluster-60183.124128	1	Cluster-60183.102986
GO:0008209	androgen metabolic process	biological_process	0.0013921	0.091211	14	1319	539	141360	13	Cluster-60183.20156,Cluster-60183.21470,Cluster-60183.50715,Cluster-45293.0,Cluster-60183.212962,Cluster-60183.105276,Cluster-60183.95388,Cluster-24328.0,Cluster-60183.213594,Cluster-60183.209227,Cluster-60183.73452,Cluster-60183.142557,Cluster-60183.124128	1	Cluster-60183.102986
GO:0008210	estrogen metabolic process	biological_process	0.0013921	0.091211	14	1319	539	141360	13	Cluster-60183.20156,Cluster-60183.21470,Cluster-60183.50715,Cluster-45293.0,Cluster-60183.105276,Cluster-60183.212962,Cluster-60183.95388,Cluster-24328.0,Cluster-60183.213594,Cluster-60183.209227,Cluster-60183.73452,Cluster-60183.142557,Cluster-60183.124128	1	Cluster-60183.102986
GO:0016229	steroid dehydrogenase activity	molecular_function	0.0013921	0.091211	14	1319	539	141360	13	Cluster-60183.95388,Cluster-60183.105276,Cluster-60183.212962,Cluster-60183.213594,Cluster-24328.0,Cluster-60183.73452,Cluster-60183.209227,Cluster-60183.124128,Cluster-60183.142557,Cluster-60183.20156,Cluster-60183.50715,Cluster-45293.0,Cluster-60183.21470	1	Cluster-60183.102986
GO:0033764	steroid dehydrogenase activity, acting on the CH-OH group of donors, NAD or NADP as acceptor	molecular_function	0.0013921	0.091211	14	1319	539	141360	13	Cluster-45293.0,Cluster-60183.50715,Cluster-60183.21470,Cluster-60183.20156,Cluster-60183.209227,Cluster-60183.73452,Cluster-60183.124128,Cluster-60183.142557,Cluster-60183.95388,Cluster-60183.212962,Cluster-60183.105276,Cluster-60183.213594,Cluster-24328.0	1	Cluster-60183.102986
GO:0042775	mitochondrial ATP synthesis coupled electron transport	biological_process	0.0013926	0.091211	19	1319	908	141360	16	Cluster-14678.1,Cluster-60183.230712,Cluster-60183.199561,Cluster-60183.124905,Cluster-60183.83665,Cluster-60183.191726,Cluster-60183.20140,Cluster-60183.222714,Cluster-60183.96331,Cluster-47569.0,Cluster-60183.42959,Cluster-60183.180152,Cluster-60183.196365,Cluster-60183.213384,Cluster-19518.0,Cluster-52302.0	3	Cluster-60183.98171,Cluster-60183.159173,Cluster-60183.162442
GO:0016774	phosphotransferase activity, carboxyl group as acceptor	molecular_function	0.0014248	0.092365	5	1319	104	141360	5	Cluster-60183.209092,Cluster-60183.120444,Cluster-60183.145995,Cluster-60183.13089,Cluster-60183.91284	0
GO:0050662	coenzyme binding	molecular_function	0.0014417	0.092518	55	1319	3611	141360	47	Cluster-16706.0,Cluster-60183.212962,Cluster-60183.22882,Cluster-60183.20609,Cluster-32337.0,Cluster-60183.211976,Cluster-28575.3,Cluster-45293.0,Cluster-60183.23588,Cluster-26002.1,Cluster-60183.209227,Cluster-15322.0,Cluster-60183.152961,Cluster-60183.222546,Cluster-60183.101046,Cluster-60183.27548,Cluster-60183.95388,Cluster-24328.0,Cluster-60183.25154,Cluster-38263.1,Cluster-60183.214338,Clus…	8	Cluster-60183.144301,Cluster-60183.104584,Cluster-60183.116656,Cluster-60183.102986,Cluster-60183.108043,Cluster-60183.74563,Cluster-60183.47194,Cluster-60183.75236
GO:0060560	developmental growth involved in morphogenesis	biological_process	0.0016669	0.1059	3	1319	28	141360	3	Cluster-60183.24294,Cluster-60183.24296,Cluster-60183.41902	0
GO:0019693	ribose phosphate metabolic process	biological_process	0.0016898	0.10629	58	1319	4137	141360	52	Cluster-60183.122740,Cluster-50206.1,Cluster-44682.2,Cluster-14678.1,Cluster-43687.0,Cluster-59863.0,Cluster-60183.222810,Cluster-41736.0,Cluster-16580.0,Cluster-49831.0,Cluster-60183.191726,Cluster-60183.13089,Cluster-60183.124905,Cluster-60183.120444,Cluster-60183.210341,Cluster-60183.96331,Cluster-60183.212969,Cluster-60183.41697,Cluster-60183.20140,Cluster-60183.212441,Cluster-60183.208498,Cl…	6	Cluster-60183.98171,Cluster-60183.159173,Cluster-60183.162442,Cluster-60183.104584,Cluster-60183.131070,Cluster-60183.123936
GO:0009150	purine ribonucleotide metabolic process	biological_process	0.0017309	0.10781	52	1319	3613	141360	47	Cluster-60183.37072,Cluster-52302.0,Cluster-60183.30785,Cluster-60183.180152,Cluster-47569.0,Cluster-60183.204529,Cluster-51992.1,Cluster-60183.222714,Cluster-60183.101046,Cluster-60183.24361,Cluster-26002.1,Cluster-60183.83665,Cluster-60183.199561,Cluster-60183.26951,Cluster-60183.219693,Cluster-60183.23529,Cluster-60183.230712,Cluster-60183.132802,Cluster-60183.212464,Cluster-60183.205569,Clust…	5	Cluster-60183.123936,Cluster-60183.131070,Cluster-60183.162442,Cluster-60183.159173,Cluster-60183.98171
GO:0048869	cellular developmental process	biological_process	0.00187	0.11534	21	1319	1060	141360	18	Cluster-60183.173003,Cluster-24905.0,Cluster-25406.0,Cluster-60183.61950,Cluster-60183.24294,Cluster-60183.79160,Cluster-60183.23449,Cluster-60183.35123,Cluster-60183.41902,Cluster-60183.38955,Cluster-19806.0,Cluster-60183.71361,Cluster-60183.61951,Cluster-60183.24296,Cluster-60183.19635,Cluster-60183.178467,Cluster-60183.160057,Cluster-14412.0	3	Cluster-60183.30225,Cluster-60183.113068,Cluster-60183.129548
GO:0050660	flavin adenine dinucleotide binding	molecular_function	0.0020653	0.12244	24	1319	1114	141360	18	Cluster-43838.0,Cluster-60183.194760,Cluster-28575.3,Cluster-60183.30564,Cluster-26002.1,Cluster-16706.0,Cluster-60183.122737,Cluster-60183.211610,Cluster-32250.0,Cluster-60183.198703,Cluster-60183.38993,Cluster-60183.73452,Cluster-22575.0,Cluster-20923.2,Cluster-60183.136905,Cluster-25362.0,Cluster-60183.27548,Cluster-60183.25154	6	Cluster-60183.144301,Cluster-60183.104584,Cluster-60183.116656,Cluster-60183.75236,Cluster-60183.74563,Cluster-60183.108043
GO:0001071	nucleic acid binding transcription factor activity	molecular_function	0.0020715	0.12244	56	1319	3813	141360	43	Cluster-60183.132611,Cluster-60183.22841,Cluster-60183.28766,Cluster-60183.50515,Cluster-60183.222351,Cluster-60183.25204,Cluster-60183.208016,Cluster-60183.146461,Cluster-60183.32705,Cluster-60183.180152,Cluster-60183.213652,Cluster-60183.169739,Cluster-60183.76191,Cluster-60183.32701,Cluster-60183.103676,Cluster-60183.107119,Cluster-60183.127878,Cluster-59117.0,Cluster-60183.76174,Cluster-60183…	13	Cluster-60183.138494,Cluster-60183.219501,Cluster-60183.148655,Cluster-60183.138499,Cluster-60183.36765,Cluster-60183.163210,Cluster-60183.138498,Cluster-60183.138493,Cluster-60183.138491,Cluster-60183.62236,Cluster-60183.163211,Cluster-60183.102503,Cluster-60183.81518
GO:0003700	transcription factor activity, sequence-specific DNA binding	molecular_function	0.0020715	0.12244	56	1319	3813	141360	43	Cluster-60183.35568,Cluster-60183.207279,Cluster-60183.65990,Cluster-60183.27048,Cluster-60183.80033,Cluster-60183.204362,Cluster-43204.0,Cluster-60183.193642,Cluster-60183.12262,Cluster-60183.93553,Cluster-60183.10217,Cluster-60183.58705,Cluster-60183.52045,Cluster-60183.95111,Cluster-20905.1,Cluster-60183.103653,Cluster-60183.144201,Cluster-13895.0,Cluster-60183.204361,Cluster-60183.32703,Clust…	13	Cluster-60183.138498,Cluster-60183.163210,Cluster-60183.36765,Cluster-60183.81518,Cluster-60183.102503,Cluster-60183.62236,Cluster-60183.138491,Cluster-60183.163211,Cluster-60183.138493,Cluster-60183.148655,Cluster-60183.138499,Cluster-60183.138494,Cluster-60183.219501
GO:0003006	developmental process involved in reproduction	biological_process	0.0020908	0.12244	8	1319	259	141360	7	Cluster-14412.0,Cluster-60183.207279,Cluster-60183.41902,Cluster-25406.0,Cluster-60183.102643,Cluster-60183.24294,Cluster-60183.24296	1	Cluster-60183.129548
GO:0032269	negative regulation of cellular protein metabolic process	biological_process	0.0021008	0.12244	9	1319	282	141360	9	Cluster-60183.74719,Cluster-60183.212538,Cluster-60183.31571,Cluster-60183.92948,Cluster-60183.15244,Cluster-60183.208622,Cluster-60183.147646,Cluster-60183.74718,Cluster-60183.22841	0
GO:0051248	negative regulation of protein metabolic process	biological_process	0.0021008	0.12244	9	1319	282	141360	9	Cluster-60183.92948,Cluster-60183.74719,Cluster-60183.212538,Cluster-60183.31571,Cluster-60183.147646,Cluster-60183.22841,Cluster-60183.74718,Cluster-60183.15244,Cluster-60183.208622	0
GO:0031324	negative regulation of cellular metabolic process	biological_process	0.002323	0.13315	15	1319	592	141360	13	Cluster-60183.92948,Cluster-14412.0,Cluster-60183.212538,Cluster-60183.74719,Cluster-60183.31571,Cluster-60183.147646,Cluster-46045.1,Cluster-50404.0,Cluster-60183.74718,Cluster-60183.22841,Cluster-19108.1,Cluster-60183.15244,Cluster-60183.208622	2	Cluster-60183.173785,Cluster-60183.173789
GO:0009259	ribonucleotide metabolic process	biological_process	0.0023265	0.13315	52	1319	3674	141360	47	Cluster-60183.122740,Cluster-50206.1,Cluster-14678.1,Cluster-44682.2,Cluster-59863.0,Cluster-43687.0,Cluster-41736.0,Cluster-60183.191726,Cluster-16580.0,Cluster-60183.13089,Cluster-60183.124905,Cluster-60183.210341,Cluster-60183.120444,Cluster-60183.212969,Cluster-60183.96331,Cluster-60183.41623,Cluster-60183.208498,Cluster-60183.20140,Cluster-60183.212441,Cluster-60183.41697,Cluster-60183.20556…	5	Cluster-60183.98171,Cluster-60183.159173,Cluster-60183.162442,Cluster-60183.131070,Cluster-60183.123936
GO:0016614	oxidoreductase activity, acting on CH-OH group of donors	molecular_function	0.0023741	0.13467	35	1319	2097	141360	31	Cluster-60183.222546,Cluster-60183.101046,Cluster-60183.209227,Cluster-24328.0,Cluster-60183.95388,Cluster-60183.27548,Cluster-42279.0,Cluster-60183.50715,Cluster-60183.21470,Cluster-49616.0,Cluster-38263.1,Cluster-60183.198703,Cluster-60183.213594,Cluster-60183.212962,Cluster-60183.105276,Cluster-45293.0,Cluster-32337.0,Cluster-21872.0,Cluster-60183.20156,Cluster-60183.124128,Cluster-60183.14255…	4	Cluster-60183.118679,Cluster-60183.104584,Cluster-60183.102986,Cluster-60183.74563
GO:1901135	carbohydrate derivative metabolic process	biological_process	0.0024084	0.13541	102	1319	7716	141360	89	Cluster-60183.27717,Cluster-60183.24361,Cluster-60183.147598,Cluster-32337.0,Cluster-60183.219693,Cluster-60183.23529,Cluster-60183.230712,Cluster-60183.118605,Cluster-60183.212464,Cluster-60183.66827,Cluster-60183.208576,Cluster-60183.86973,Cluster-60183.125094,Cluster-60183.30785,Cluster-15425.0,Cluster-60183.180152,Cluster-60183.204856,Cluster-60183.92838,Cluster-60183.222838,Cluster-60183.157…	13	Cluster-60183.131070,Cluster-60183.104584,Cluster-60183.112661,Cluster-60183.128016,Cluster-60183.98171,Cluster-60183.163692,Cluster-60183.109645,Cluster-60183.159173,Cluster-60183.123936,Cluster-60183.221053,Cluster-60183.58371,Cluster-60183.130717,Cluster-60183.162442
GO:0034754	cellular hormone metabolic process	biological_process	0.0025077	0.13975	14	1319	581	141360	13	Cluster-60183.209227,Cluster-60183.73452,Cluster-60183.124128,Cluster-60183.142557,Cluster-60183.95388,Cluster-60183.105276,Cluster-60183.212962,Cluster-60183.213594,Cluster-24328.0,Cluster-45293.0,Cluster-60183.50715,Cluster-60183.21470,Cluster-60183.20156	1	Cluster-60183.102986
GO:0043234	protein complex	cellular_component	0.0027714	0.15213	255	1319	21335	141360	210	Cluster-60183.15244,Cluster-18496.0,Cluster-60183.39636,Cluster-23757.0,Cluster-60183.191726,Cluster-60183.35953,Cluster-60183.12195,Cluster-59863.0,Cluster-60183.22383,Cluster-60183.13070,Cluster-50206.1,Cluster-60183.207279,Cluster-60183.201217,Cluster-60183.117111,Cluster-46045.1,Cluster-60183.95111,Cluster-60183.103653,Cluster-26963.0,Cluster-19806.0,Cluster-60183.118005,Cluster-60183.132611,…	45	Cluster-60183.221053,Cluster-60183.143243,Cluster-60183.162442,Cluster-60183.138491,Cluster-60183.62236,Cluster-60183.107535,Cluster-60183.163211,Cluster-60183.105202,Cluster-60183.148655,Cluster-60183.138499,Cluster-60183.146186,Cluster-52886.0,Cluster-60183.98171,Cluster-60183.123089,Cluster-60183.221902,Cluster-60183.102503,Cluster-60183.81518,Cluster-60183.131070,Cluster-60183.104584,Cluster-…
GO:0042773	ATP synthesis coupled electron transport	biological_process	0.0027848	0.15213	19	1319	957	141360	16	Cluster-60183.191726,Cluster-60183.83665,Cluster-60183.124905,Cluster-60183.199561,Cluster-60183.230712,Cluster-14678.1,Cluster-52302.0,Cluster-19518.0,Cluster-60183.180152,Cluster-60183.196365,Cluster-60183.213384,Cluster-60183.42959,Cluster-47569.0,Cluster-60183.96331,Cluster-60183.222714,Cluster-60183.20140	3	Cluster-60183.98171,Cluster-60183.162442,Cluster-60183.159173
GO:0042973	glucan endo-1,3-beta-D-glucosidase activity	molecular_function	0.0028164	0.15213	2	1319	7	141360	0		2	Cluster-60183.153665,Cluster-60183.153664
GO:0006119	oxidative phosphorylation	biological_process	0.0028257	0.15213	24	1319	1385	141360	21	Cluster-50206.1,Cluster-44682.2,Cluster-60183.230712,Cluster-14678.1,Cluster-60183.212464,Cluster-60183.83665,Cluster-60183.191726,Cluster-60183.199561,Cluster-60183.124905,Cluster-60183.96331,Cluster-47569.0,Cluster-60183.222714,Cluster-51992.1,Cluster-60183.20140,Cluster-60183.208498,Cluster-19518.0,Cluster-52302.0,Cluster-60183.42959,Cluster-60183.180152,Cluster-60183.213384,Cluster-60183.1963…	3	Cluster-60183.98171,Cluster-60183.159173,Cluster-60183.162442
GO:0042278	purine nucleoside metabolic process	biological_process	0.0029673	0.1571	54	1319	3840	141360	49	Cluster-50206.1,Cluster-60183.122740,Cluster-43687.0,Cluster-59863.0,Cluster-44682.2,Cluster-14678.1,Cluster-16580.0,Cluster-60183.191726,Cluster-41736.0,Cluster-60183.124905,Cluster-60183.13089,Cluster-60183.96331,Cluster-60183.212969,Cluster-60183.120444,Cluster-60183.210341,Cluster-60183.212441,Cluster-60183.20140,Cluster-60183.41697,Cluster-60183.41623,Cluster-60183.208498,Cluster-19518.0,Clu…	5	Cluster-60183.98171,Cluster-60183.159173,Cluster-60183.162442,Cluster-60183.131070,Cluster-60183.123936
GO:0046128	purine ribonucleoside metabolic process	biological_process	0.0029673	0.1571	54	1319	3840	141360	49	Cluster-52302.0,Cluster-60183.37072,Cluster-60183.208576,Cluster-60183.180152,Cluster-60183.30785,Cluster-47569.0,Cluster-60183.101046,Cluster-51992.1,Cluster-60183.204529,Cluster-60183.222714,Cluster-26002.1,Cluster-60183.83665,Cluster-60183.24361,Cluster-60183.172142,Cluster-60183.23529,Cluster-60183.199561,Cluster-60183.26951,Cluster-60183.219693,Cluster-60183.132802,Cluster-60183.212464,Clust…	5	Cluster-60183.123936,Cluster-60183.131070,Cluster-60183.162442,Cluster-60183.159173,Cluster-60183.98171
GO:0005667	transcription factor complex	cellular_component	0.0031589	0.16585	74	1319	5287	141360	60	Cluster-60183.31571,Cluster-60183.10217,Cluster-60183.93553,Cluster-60183.191895,Cluster-60183.58705,Cluster-60183.52045,Cluster-60183.118187,Cluster-60183.204361,Cluster-60183.32703,Cluster-60183.24294,Cluster-20905.1,Cluster-60183.144201,Cluster-60183.65990,Cluster-22436.0,Cluster-60183.204362,Cluster-43204.0,Cluster-60183.193642,Cluster-60183.27048,Cluster-60183.80033,Cluster-21093.0,Cluster-6…	14	Cluster-60183.102503,Cluster-60183.81518,Cluster-60183.138493,Cluster-60183.138498,Cluster-60183.36765,Cluster-60183.118679,Cluster-60183.138494,Cluster-60183.62236,Cluster-60183.138491,Cluster-60183.163211,Cluster-60183.163210,Cluster-60183.148655,Cluster-60183.138499,Cluster-60183.219501
GO:0003824	catalytic activity	molecular_function	0.0032592	0.16972	712	1319	67260	141360	529	Cluster-28509.0,Cluster-22399.0,Cluster-60183.201917,Cluster-60183.115083,Cluster-60183.208138,Cluster-25097.1,Cluster-60183.20272,Cluster-55013.1,Cluster-60183.213594,Cluster-60183.74719,Cluster-60183.29648,Cluster-60183.212464,Cluster-16594.0,Cluster-60183.19680,Cluster-60183.23529,Cluster-60183.23854,Cluster-32337.0,Cluster-60183.22561,Cluster-60183.58705,Cluster-60183.171303,Cluster-60183.734…	183	Cluster-60183.112661,Cluster-60183.134501,Cluster-60183.185778,Cluster-60183.140791,Cluster-60183.159173,Cluster-60183.94778,Cluster-60183.152661,Cluster-60183.178044,Cluster-60183.126390,Cluster-60183.155688,Cluster-48326.0,Cluster-60183.173785,Cluster-60183.161732,Cluster-60183.117757,Cluster-60183.173520,Cluster-60183.154357,Cluster-60183.116941,Cluster-60183.117753,Cluster-60183.827,Cluster-6…
GO:0009846	pollen germination	biological_process	0.0033128	0.17111	2	1319	5	141360	2	Cluster-60183.24296,Cluster-60183.24294	0
GO:0050853	B cell receptor signaling pathway	biological_process	0.0036872	0.18891	2	1319	11	141360	2	Cluster-22266.2,Cluster-60183.113594	0
GO:0044710	single-organism metabolic process	biological_process	0.0039915	0.20027	393	1319	35171	141360	291	Cluster-60183.26951,Cluster-60183.162140,Cluster-45293.0,Cluster-60183.20156,Cluster-60183.24296,Cluster-60183.91284,Cluster-60183.142637,Cluster-60183.132802,Cluster-60183.140056,Cluster-25054.0,Cluster-60183.208473,Cluster-60183.143910,Cluster-60183.200467,Cluster-60183.146461,Cluster-60183.37072,Cluster-32250.0,Cluster-51992.1,Cluster-60183.30772,Cluster-60183.202787,Cluster-60183.23342,Cluste…	102	Cluster-60183.105202,Cluster-60183.182593,Cluster-60183.121484,Cluster-60183.129085,Cluster-60183.59953,Cluster-60183.117007,Cluster-60183.69921,Cluster-60183.107658,Cluster-60183.162442,Cluster-60183.125840,Cluster-60183.107535,Cluster-60183.149348,Cluster-60183.130015,Cluster-60183.104584,Cluster-60183.102986,Cluster-60183.107389,Cluster-41809.0,Cluster-60183.78765,Cluster-60183.92333,Cluster-6…
GO:0016051	carbohydrate biosynthetic process	biological_process	0.0040004	0.20027	33	1319	2051	141360	29	Cluster-60183.112371,Cluster-60183.112357,Cluster-27342.1,Cluster-60183.146663,Cluster-60183.112373,Cluster-60183.121304,Cluster-60183.13089,Cluster-43687.0,Cluster-60183.205569,Cluster-60183.209092,Cluster-60183.112360,Cluster-60183.115084,Cluster-60183.212969,Cluster-60183.203952,Cluster-60183.210341,Cluster-60183.120444,Cluster-60183.212461,Cluster-60183.23529,Cluster-60183.112348,Cluster-6018…	4	Cluster-60183.130717,Cluster-60183.142753,Cluster-60183.157708,Cluster-60183.173520
GO:0009524	phragmoplast	cellular_component	0.0040036	0.20027	2	1319	6	141360	2	Cluster-60183.24294,Cluster-60183.24296	0
GO:0033178	proton-transporting two-sector ATPase complex, catalytic domain	cellular_component	0.0043175	0.21429	11	1319	441	141360	11	Cluster-46045.1,Cluster-60183.30785,Cluster-60183.26951,Cluster-47537.0,Cluster-50206.1,Cluster-44682.2,Cluster-51992.1,Cluster-60183.212464,Cluster-60183.19172,Cluster-26963.0,Cluster-24486.1	0
GO:0010014	meristem initiation	biological_process	0.0043635	0.21489	2	1319	6	141360	2	Cluster-14412.0,Cluster-25406.0	0
GO:0044707	single-multicellular organism process	biological_process	0.0044194	0.21597	40	1319	2541	141360	37	Cluster-60183.25779,Cluster-60183.203357,Cluster-60183.181724,Cluster-41220.0,Cluster-60183.102643,Cluster-60183.38606,Cluster-12941.1,Cluster-60183.28688,Cluster-60183.203356,Cluster-60183.133491,Cluster-60183.173003,Cluster-60183.37072,Cluster-14412.0,Cluster-60183.212538,Cluster-60183.25762,Cluster-16869.0,Cluster-60183.11525,Cluster-60183.190171,Cluster-60183.24296,Cluster-60183.152844,Cluste…	3	Cluster-60183.219916,Cluster-60183.113068,Cluster-60183.639
GO:0009119	ribonucleoside metabolic process	biological_process	0.0046856	0.22611	54	1319	3939	141360	49	Cluster-16580.0,Cluster-60183.191726,Cluster-41736.0,Cluster-60183.124905,Cluster-60183.13089,Cluster-50206.1,Cluster-60183.122740,Cluster-43687.0,Cluster-59863.0,Cluster-44682.2,Cluster-14678.1,Cluster-19518.0,Cluster-60183.209092,Cluster-60183.205569,Cluster-60183.118187,Cluster-60183.213384,Cluster-60183.196365,Cluster-60183.42959,Cluster-60183.117111,Cluster-60183.96331,Cluster-60183.212969,C…	5	Cluster-60183.98171,Cluster-60183.162442,Cluster-60183.159173,Cluster-60183.131070,Cluster-60183.123936
GO:0016567	protein ubiquitination	biological_process	0.004698	0.22611	27	1319	1410	141360	20	Cluster-16113.0,Cluster-12941.1,Cluster-25406.0,Cluster-19009.0,Cluster-60183.192738,Cluster-60183.63009,Cluster-20245.0,Cluster-60183.131486,Cluster-60183.31571,Cluster-60183.170476,Cluster-60183.113012,Cluster-60183.99753,Cluster-17727.0,Cluster-60183.22841,Cluster-60183.74718,Cluster-16429.0,Cluster-60183.74719,Cluster-60183.212538,Cluster-60183.70219,Cluster-60183.890	7	Cluster-60183.68350,Cluster-60183.173789,Cluster-60183.173785,Cluster-60183.213120,Cluster-60183.131492,Cluster-60183.118381,Cluster-56296.0
GO:0015923	mannosidase activity	molecular_function	0.0048879	0.23348	7	1319	165	141360	3	Cluster-60183.26398,Cluster-22256.0,Cluster-21529.1	4	Cluster-60183.129086,Cluster-60183.129091,Cluster-60183.129087,Cluster-60183.129085
GO:0032446	protein modification by small protein conjugation	biological_process	0.0051358	0.24264	27	1319	1423	141360	20	Cluster-60183.63009,Cluster-60183.192738,Cluster-60183.31571,Cluster-60183.170476,Cluster-60183.131486,Cluster-20245.0,Cluster-60183.113012,Cluster-16113.0,Cluster-25406.0,Cluster-12941.1,Cluster-19009.0,Cluster-60183.212538,Cluster-60183.74719,Cluster-16429.0,Cluster-60183.70219,Cluster-60183.890,Cluster-17727.0,Cluster-60183.99753,Cluster-60183.74718,Cluster-60183.22841	7	Cluster-60183.213120,Cluster-60183.173785,Cluster-60183.68350,Cluster-60183.173789,Cluster-60183.118381,Cluster-56296.0,Cluster-60183.131492
GO:0071949	FAD binding	molecular_function	0.005156	0.24264	11	1319	368	141360	7	Cluster-26002.1,Cluster-43838.0,Cluster-60183.211610,Cluster-60183.25154,Cluster-60183.27548,Cluster-60183.73452,Cluster-60183.38993	4	Cluster-60183.75236,Cluster-60183.108043,Cluster-60183.104584,Cluster-60183.74563
GO:0010648	negative regulation of cell communication	biological_process	0.005345	0.24786	3	1319	32	141360	3	Cluster-60183.203133,Cluster-27601.0,Cluster-60183.42165	0
GO:0023057	negative regulation of signaling	biological_process	0.005345	0.24786	3	1319	32	141360	3	Cluster-60183.42165,Cluster-27601.0,Cluster-60183.203133	0
GO:0016052	carbohydrate catabolic process	biological_process	0.0056594	0.26054	21	1319	1210	141360	13	Cluster-60183.13089,Cluster-60183.23529,Cluster-43687.0,Cluster-60183.132802,Cluster-60183.209092,Cluster-60183.205569,Cluster-60183.204529,Cluster-16438.0,Cluster-60183.120444,Cluster-60183.210341,Cluster-60183.157827,Cluster-60183.202787,Cluster-60183.212969	8	Cluster-60183.57868,Cluster-60183.118511,Cluster-60183.121232,Cluster-60183.121233,Cluster-60183.116941,Cluster-60183.154357,Cluster-60183.139132,Cluster-60183.117007
GO:0090407	organophosphate biosynthetic process	biological_process	0.005729	0.26185	41	1319	2785	141360	38	Cluster-60183.118585,Cluster-60183.125094,Cluster-60183.37072,Cluster-60183.208329,Cluster-60183.112364,Cluster-51992.1,Cluster-60183.92838,Cluster-60183.219693,Cluster-26002.1,Cluster-60183.24361,Cluster-60183.66827,Cluster-60183.118605,Cluster-60183.212464,Cluster-60183.112348,Cluster-60183.25204,Cluster-60183.118187,Cluster-60183.117111,Cluster-60183.112360,Cluster-60183.208005,Cluster-60183.4…	3	Cluster-60183.131070,Cluster-60183.82227,Cluster-60183.130717
GO:0006457	protein folding	biological_process	0.0060613	0.27505	24	1319	1515	141360	24	Cluster-60183.208872,Cluster-60183.71361,Cluster-60183.101673,Cluster-60183.25948,Cluster-60183.55151,Cluster-60183.190975,Cluster-60183.190979,Cluster-60183.201051,Cluster-60183.190976,Cluster-60183.41177,Cluster-60183.190974,Cluster-60183.209246,Cluster-60183.190971,Cluster-60183.37072,Cluster-60183.202920,Cluster-60183.179761,Cluster-60183.25540,Cluster-60183.201052,Cluster-60183.190970,Cluste…	0
GO:0006536	glutamate metabolic process	biological_process	0.0062617	0.28213	6	1319	158	141360	4	Cluster-60183.91284,Cluster-60183.145995,Cluster-60183.211610,Cluster-60183.117111	2	Cluster-60183.131070,Cluster-60183.108043
GO:0022904	respiratory electron transport chain	biological_process	0.006598	0.29519	19	1319	1044	141360	16	Cluster-60183.42959,Cluster-60183.196365,Cluster-60183.180152,Cluster-60183.213384,Cluster-19518.0,Cluster-52302.0,Cluster-60183.20140,Cluster-60183.222714,Cluster-47569.0,Cluster-60183.96331,Cluster-60183.199561,Cluster-60183.124905,Cluster-60183.191726,Cluster-60183.83665,Cluster-60183.230712,Cluster-14678.1	3	Cluster-60183.162442,Cluster-60183.159173,Cluster-60183.98171
GO:0048523	negative regulation of cellular process	biological_process	0.0068267	0.30329	20	1319	975	141360	18	Cluster-50404.0,Cluster-60183.147646,Cluster-60183.203133,Cluster-46045.1,Cluster-60183.42165,Cluster-19108.1,Cluster-60183.92948,Cluster-60183.31571,Cluster-60183.74718,Cluster-18467.0,Cluster-60183.22841,Cluster-27601.0,Cluster-60183.208622,Cluster-60183.15244,Cluster-60183.214466,Cluster-14412.0,Cluster-60183.74719,Cluster-60183.212538	2	Cluster-60183.173789,Cluster-60183.173785
GO:0019202	amino acid kinase activity	molecular_function	0.0073269	0.32325	2	1319	13	141360	2	Cluster-60183.145995,Cluster-60183.91284	0
GO:0022900	electron transport chain	biological_process	0.0074962	0.32844	23	1319	1361	141360	20	Cluster-60183.83665,Cluster-60183.191726,Cluster-60183.124905,Cluster-60183.199561,Cluster-23116.0,Cluster-45212.0,Cluster-60183.230712,Cluster-14678.1,Cluster-52302.0,Cluster-60183.24930,Cluster-19518.0,Cluster-60183.180152,Cluster-60183.213384,Cluster-60183.196365,Cluster-60183.42959,Cluster-60183.96331,Cluster-47569.0,Cluster-60183.211691,Cluster-60183.222714,Cluster-60183.20140	3	Cluster-60183.98171,Cluster-60183.162442,Cluster-60183.159173
GO:0098796	membrane protein complex	cellular_component	0.007713	0.33384	83	1319	6293	141360	72	Cluster-50206.1,Cluster-60183.122740,Cluster-59863.0,Cluster-60183.35953,Cluster-60183.19116,Cluster-60183.191726,Cluster-60183.124905,Cluster-60183.15244,Cluster-60183.118005,Cluster-24486.1,Cluster-26963.0,Cluster-60183.212441,Cluster-17348.0,Cluster-46045.1,Cluster-13895.0,Cluster-60183.42959,Cluster-47537.0,Cluster-60183.201217,Cluster-60183.117111,Cluster-16852.0,Cluster-60183.212538,Cluster…	11	Cluster-60183.62236,Cluster-60183.162442,Cluster-60183.76783,Cluster-60183.123089,Cluster-60183.98171,Cluster-60183.88842,Cluster-60183.159173,Cluster-60183.104584,Cluster-60183.107147,Cluster-60183.131070,Cluster-60183.184028
GO:2000241	regulation of reproductive process	biological_process	0.0078594	0.33384	2	1319	17	141360	2	Cluster-25406.0,Cluster-60183.207279	0
GO:0009933	meristem structural organization	biological_process	0.0078599	0.33384	2	1319	10	141360	2	Cluster-14412.0,Cluster-25406.0	0
GO:0048532	anatomical structure arrangement	biological_process	0.0078599	0.33384	2	1319	10	141360	2	Cluster-14412.0,Cluster-25406.0	0
GO:0043169	cation binding	molecular_function	0.0078823	0.33384	217	1319	17956	141360	153	Cluster-60183.9276,Cluster-60183.211909,Cluster-60183.26398,Cluster-21185.0,Cluster-60183.192499,Cluster-25449.0,Cluster-60183.209246,Cluster-60183.201217,Cluster-24905.0,Cluster-9658.3,Cluster-19518.0,Cluster-50404.0,Cluster-60183.24526,Cluster-19790.0,Cluster-60183.210844,Cluster-60183.162140,Cluster-60183.99753,Cluster-60183.41731,Cluster-60183.74718,Cluster-60183.142637,Cluster-60183.222351,C…	64	Cluster-60183.221053,Cluster-60183.107658,Cluster-60183.172954,Cluster-60183.149348,Cluster-60183.85328,Cluster-60183.129086,Cluster-60183.36144,Cluster-60183.167703,Cluster-60183.57868,Cluster-60183.105202,Cluster-60183.82227,Cluster-60183.64466,Cluster-60183.61820,Cluster-60183.146602,Cluster-60183.121484,Cluster-60183.122361,Cluster-60183.110584,Cluster-60183.156468,Cluster-60183.123089,Cluste…
GO:0016469	proton-transporting two-sector ATPase complex	cellular_component	0.0080755	0.33976	25	1319	1556	141360	24	Cluster-50206.1,Cluster-60183.122740,Cluster-60183.212464,Cluster-60183.19172,Cluster-59863.0,Cluster-44682.2,Cluster-16580.0,Cluster-26002.1,Cluster-27064.1,Cluster-60183.24361,Cluster-60183.219213,Cluster-60183.26951,Cluster-26963.0,Cluster-24486.1,Cluster-60183.103676,Cluster-60183.41697,Cluster-51992.1,Cluster-60183.212441,Cluster-46045.1,Cluster-60183.37072,Cluster-60183.118187,Cluster-60183…	1	Cluster-60183.76783
GO:0008237	metallopeptidase activity	molecular_function	0.0081865	0.34216	20	1319	1023	141360	19	Cluster-26396.2,Cluster-60183.2377,Cluster-60183.42959,Cluster-60183.23880,Cluster-60183.191195,Cluster-60183.194208,Cluster-60183.41381,Cluster-22164.1,Cluster-60183.203133,Cluster-60183.191194,Cluster-37031.0,Cluster-19790.0,Cluster-60183.207401,Cluster-23747.0,Cluster-28509.0,Cluster-60183.207399,Cluster-60183.214156,Cluster-60183.191726,Cluster-60183.112133	1	Cluster-60183.156468
GO:0009117	nucleotide metabolic process	biological_process	0.0082981	0.34327	64	1319	4971	141360	58	Cluster-60183.83665,Cluster-26002.1,Cluster-45293.0,Cluster-60183.26951,Cluster-60183.199561,Cluster-60183.132802,Cluster-52302.0,Cluster-60183.37072,Cluster-38263.1,Cluster-60183.101046,Cluster-51992.1,Cluster-49831.0,Cluster-60183.191726,Cluster-41736.0,Cluster-60183.124905,Cluster-60183.13089,Cluster-50206.1,Cluster-60183.207279,Cluster-60183.122740,Cluster-60183.222810,Cluster-60183.202619,Cl…	6	Cluster-60183.123936,Cluster-60183.162442,Cluster-60183.131070,Cluster-60183.104584,Cluster-60183.98171,Cluster-60183.159173
GO:0009892	negative regulation of metabolic process	biological_process	0.0083211	0.34327	19	1319	947	141360	14	Cluster-60183.212538,Cluster-60183.74719,Cluster-14412.0,Cluster-60183.22841,Cluster-60183.74718,Cluster-60183.35421,Cluster-60183.208622,Cluster-60183.15244,Cluster-60183.92948,Cluster-60183.31571,Cluster-50404.0,Cluster-46045.1,Cluster-60183.147646,Cluster-19108.1	5	Cluster-60183.205530,Cluster-60183.139132,Cluster-60183.173785,Cluster-60183.173789,Cluster-60183.95631
GO:0016701	oxidoreductase activity, acting on single donors with incorporation of molecular oxygen	molecular_function	0.0085983	0.34861	12	1319	616	141360	6	Cluster-60183.126625,Cluster-16438.0,Cluster-60183.202787,Cluster-60183.206114,Cluster-60183.192441,Cluster-60183.209993	6	Cluster-60183.57868,Cluster-60183.105202,Cluster-60183.117752,Cluster-60183.127039,Cluster-60183.107658,Cluster-60183.117757
GO:0015926	glucosidase activity	molecular_function	0.0087187	0.34861	4	1319	79	141360	2	Cluster-60183.121302,Cluster-60183.115083	2	Cluster-60183.153664,Cluster-60183.153665
GO:0010923	negative regulation of phosphatase activity	biological_process	0.0087249	0.34861	2	1319	11	141360	2	Cluster-60183.74718,Cluster-60183.74719	0
GO:0035305	negative regulation of dephosphorylation	biological_process	0.0087249	0.34861	2	1319	11	141360	2	Cluster-60183.74718,Cluster-60183.74719	0
GO:0035308	negative regulation of protein dephosphorylation	biological_process	0.0087249	0.34861	2	1319	11	141360	2	Cluster-60183.74718,Cluster-60183.74719	0
GO:0071941	nitrogen cycle metabolic process	biological_process	0.0089719	0.35624	5	1319	122	141360	1	Cluster-18496.0	4	Cluster-60183.109476,Cluster-60183.116537,Cluster-60183.116656,Cluster-60183.116381
GO:0009116	nucleoside metabolic process	biological_process	0.0092721	0.36587	55	1319	4155	141360	50	Cluster-47569.0,Cluster-60183.208329,Cluster-60183.101046,Cluster-51992.1,Cluster-60183.204529,Cluster-60183.222714,Cluster-52302.0,Cluster-60183.37072,Cluster-60183.208576,Cluster-60183.180152,Cluster-60183.30785,Cluster-60183.132802,Cluster-60183.212464,Cluster-60183.230712,Cluster-26002.1,Cluster-60183.83665,Cluster-60183.24361,Cluster-60183.172142,Cluster-60183.23529,Cluster-60183.199561,Clus…	5	Cluster-60183.123936,Cluster-60183.131070,Cluster-60183.159173,Cluster-60183.162442,Cluster-60183.98171
GO:0010605	negative regulation of macromolecule metabolic process	biological_process	0.0097744	0.38331	15	1319	683	141360	13	Cluster-14412.0,Cluster-60183.212538,Cluster-60183.74719,Cluster-60183.31571,Cluster-60183.92948,Cluster-60183.15244,Cluster-19108.1,Cluster-60183.208622,Cluster-60183.147646,Cluster-46045.1,Cluster-60183.74718,Cluster-50404.0,Cluster-60183.22841	2	Cluster-60183.173785,Cluster-60183.173789
GO:0006817	phosphate ion transport	biological_process	0.009947	0.38769	4	1319	95	141360	2	Cluster-60183.20281,Cluster-60183.28766	2	Cluster-60183.73209,Cluster-60183.93522
GO:0048507	meristem development	biological_process	0.010249	0.39704	2	1319	14	141360	2	Cluster-14412.0,Cluster-25406.0	0
GO:0015925	galactosidase activity	molecular_function	0.010399	0.40038	7	1319	211	141360	2	Cluster-22266.2,Cluster-60183.157827	5	Cluster-60183.163692,Cluster-60183.109645,Cluster-60183.128016,Cluster-60183.221053,Cluster-60183.112661
GO:0006869	lipid transport	biological_process	0.010505	0.40203	11	1319	539	141360	10	Cluster-60183.210357,Cluster-60183.37072,Cluster-60183.13830,Cluster-60183.28688,Cluster-60183.206241,Cluster-60183.41623,Cluster-60183.41697,Cluster-60183.41634,Cluster-25054.0,Cluster-60183.11022	1	Cluster-60183.129548
GO:0045454	cell redox homeostasis	biological_process	0.010795	0.41067	14	1319	750	141360	11	Cluster-43069.0,Cluster-60183.208138,Cluster-60183.23002,Cluster-60183.20272,Cluster-60183.14472,Cluster-39352.0,Cluster-60183.171302,Cluster-60183.171303,Cluster-41518.0,Cluster-60183.27548,Cluster-25390.0	3	Cluster-60183.149206,Cluster-60183.118600,Cluster-60183.204456
GO:0043086	negative regulation of catalytic activity	biological_process	0.011086	0.41645	11	1319	480	141360	8	Cluster-60183.74719,Cluster-60183.212538,Cluster-60183.31571,Cluster-60183.35421,Cluster-60183.74718,Cluster-60183.22841,Cluster-60183.15244,Cluster-60183.208622	3	Cluster-60183.139132,Cluster-60183.205530,Cluster-60183.95631
GO:0044092	negative regulation of molecular function	biological_process	0.011086	0.41645	11	1319	480	141360	8	Cluster-60183.208622,Cluster-60183.15244,Cluster-60183.74718,Cluster-60183.22841,Cluster-60183.35421,Cluster-60183.31571,Cluster-60183.212538,Cluster-60183.74719	3	Cluster-60183.95631,Cluster-60183.205530,Cluster-60183.139132
GO:0044724	single-organism carbohydrate catabolic process	biological_process	0.011144	0.41645	15	1319	892	141360	12	Cluster-60183.202787,Cluster-60183.212969,Cluster-60183.120444,Cluster-60183.210341,Cluster-43687.0,Cluster-16438.0,Cluster-60183.132802,Cluster-60183.204529,Cluster-60183.205569,Cluster-60183.209092,Cluster-60183.23529,Cluster-60183.13089	3	Cluster-60183.117007,Cluster-60183.116941,Cluster-60183.57868
GO:0006753	nucleoside phosphate metabolic process	biological_process	0.011248	0.41788	64	1319	5033	141360	58	Cluster-16580.0,Cluster-44682.2,Cluster-43687.0,Cluster-60183.213384,Cluster-60183.196365,Cluster-60183.118187,Cluster-60183.20140,Cluster-60183.41697,Cluster-60183.210341,Cluster-60183.120444,Cluster-60183.96331,Cluster-60183.219693,Cluster-32337.0,Cluster-60183.23529,Cluster-60183.24361,Cluster-60183.230712,Cluster-60183.212464,Cluster-60183.25204,Cluster-60183.30785,Cluster-60183.180152,Cluste…	6	Cluster-60183.98171,Cluster-60183.159173,Cluster-60183.131070,Cluster-60183.104584,Cluster-60183.162442,Cluster-60183.123936
GO:0042302	structural constituent of cuticle	molecular_function	0.011413	0.42039	7	1319	343	141360	7	Cluster-60183.30066,Cluster-60183.35123,Cluster-60183.38128,Cluster-33461.1,Cluster-60183.201805,Cluster-60183.196855,Cluster-60183.27166	0
GO:0006012	galactose metabolic process	biological_process	0.011605	0.42039	11	1319	460	141360	6	Cluster-60183.121302,Cluster-60183.132802,Cluster-22266.2,Cluster-60183.157827,Cluster-45293.0,Cluster-60183.115083	5	Cluster-60183.163692,Cluster-60183.109645,Cluster-60183.112661,Cluster-60183.221053,Cluster-60183.128016
GO:0010876	lipid localization	biological_process	0.011606	0.42039	12	1319	598	141360	11	Cluster-60183.210357,Cluster-25406.0,Cluster-60183.28688,Cluster-60183.13830,Cluster-60183.37072,Cluster-60183.41634,Cluster-60183.41697,Cluster-60183.41623,Cluster-60183.206241,Cluster-60183.11022,Cluster-25054.0	1	Cluster-60183.129548
GO:0006694	steroid biosynthetic process	biological_process	0.011628	0.42039	18	1319	917	141360	15	Cluster-60183.142557,Cluster-60183.101046,Cluster-60183.124128,Cluster-60183.209227,Cluster-60183.73452,Cluster-24328.0,Cluster-60183.95388,Cluster-60183.21470,Cluster-60183.50715,Cluster-60183.213594,Cluster-60183.105276,Cluster-60183.212962,Cluster-45293.0,Cluster-43568.0,Cluster-60183.20156	3	Cluster-60183.75236,Cluster-60183.104584,Cluster-60183.102986
GO:0051346	negative regulation of hydrolase activity	biological_process	0.011671	0.42039	5	1319	135	141360	5	Cluster-60183.74718,Cluster-60183.35421,Cluster-60183.208622,Cluster-60183.74719,Cluster-60183.15244	0
GO:0048589	developmental growth	biological_process	0.011721	0.42039	4	1319	97	141360	4	Cluster-60183.24296,Cluster-60183.41902,Cluster-19216.0,Cluster-60183.24294	0
GO:0007389	pattern specification process	biological_process	0.011779	0.42039	2	1319	16	141360	2	Cluster-14412.0,Cluster-25406.0	0
GO:0008202	steroid metabolic process	biological_process	0.011974	0.42499	18	1319	923	141360	15	Cluster-60183.95388,Cluster-24328.0,Cluster-60183.73452,Cluster-60183.209227,Cluster-60183.124128,Cluster-60183.101046,Cluster-60183.142557,Cluster-60183.50715,Cluster-60183.21470,Cluster-60183.212962,Cluster-60183.105276,Cluster-60183.213594,Cluster-60183.20156,Cluster-43568.0,Cluster-45293.0	3	Cluster-60183.75236,Cluster-60183.102986,Cluster-60183.104584
GO:0019725	cellular homeostasis	biological_process	0.012054	0.42542	18	1319	1100	141360	15	Cluster-60183.198540,Cluster-60183.20272,Cluster-60183.196074,Cluster-60183.14472,Cluster-43069.0,Cluster-60183.208138,Cluster-60183.171302,Cluster-60183.171303,Cluster-60183.27548,Cluster-39352.0,Cluster-60183.210844,Cluster-60183.206991,Cluster-60183.23002,Cluster-25390.0,Cluster-41518.0	3	Cluster-60183.118600,Cluster-60183.149206,Cluster-60183.204456
GO:0016161	beta-amylase activity	molecular_function	0.012164	0.42694	5	1319	112	141360	1	Cluster-60183.157827	4	Cluster-60183.121232,Cluster-60183.121233,Cluster-60183.154357,Cluster-60183.118511
GO:0004565	beta-galactosidase activity	molecular_function	0.013301	0.46174	6	1319	177	141360	1	Cluster-60183.157827	5	Cluster-60183.221053,Cluster-60183.128016,Cluster-60183.112661,Cluster-60183.109645,Cluster-60183.163692
GO:0009341	beta-galactosidase complex	cellular_component	0.013301	0.46174	6	1319	177	141360	1	Cluster-60183.157827	5	Cluster-60183.163692,Cluster-60183.109645,Cluster-60183.112661,Cluster-60183.128016,Cluster-60183.221053
GO:0022610	biological adhesion	biological_process	0.013508	0.4664	19	1319	1047	141360	18	Cluster-27683.0,Cluster-60183.35952,Cluster-60183.122744,Cluster-14947.0,Cluster-37012.0,Cluster-60183.31571,Cluster-60183.25779,Cluster-60183.133491,Cluster-60183.203133,Cluster-60183.28688,Cluster-19216.0,Cluster-60183.204177,Cluster-13967.0,Cluster-60183.22841,Cluster-60183.130278,Cluster-60183.39636,Cluster-24252.0,Cluster-60183.132611	1	Cluster-52886.0
GO:0009084	glutamine family amino acid biosynthetic process	biological_process	0.013743	0.46951	6	1319	203	141360	5	Cluster-60183.30128,Cluster-60183.211610,Cluster-60183.117111,Cluster-60183.145995,Cluster-60183.91284	1	Cluster-60183.108043
GO:0006605	protein targeting	biological_process	0.013754	0.46951	25	1319	1445	141360	22	Cluster-60183.118187,Cluster-60183.65428,Cluster-46045.1,Cluster-23372.0,Cluster-60183.31571,Cluster-17348.0,Cluster-60183.25779,Cluster-26963.0,Cluster-60183.207149,Cluster-60183.162140,Cluster-60183.28734,Cluster-60183.22841,Cluster-60183.28766,Cluster-60183.175800,Cluster-60183.81041,Cluster-60183.221720,Cluster-60183.207732,Cluster-60183.204177,Cluster-20932.0,Cluster-60183.212538,Cluster-601…	3	Cluster-60183.173789,Cluster-60183.138491,Cluster-60183.173785
GO:0009292	genetic transfer	biological_process	0.01382	0.46951	2	1319	21	141360	1	Cluster-60183.58986	1	Cluster-56296.0
GO:0002429	immune response-activating cell surface receptor signaling pathway	biological_process	0.014252	0.47167	2	1319	21	141360	2	Cluster-22266.2,Cluster-60183.113594	0
GO:0002757	immune response-activating signal transduction	biological_process	0.014252	0.47167	2	1319	21	141360	2	Cluster-22266.2,Cluster-60183.113594	0
GO:0002768	immune response-regulating cell surface receptor signaling pathway	biological_process	0.014252	0.47167	2	1319	21	141360	2	Cluster-22266.2,Cluster-60183.113594	0
GO:0050851	antigen receptor-mediated signaling pathway	biological_process	0.014252	0.47167	2	1319	21	141360	2	Cluster-60183.113594,Cluster-22266.2	0
GO:0005576	extracellular region	cellular_component	0.014255	0.47167	64	1319	4938	141360	50	Cluster-22750.0,Cluster-18585.0,Cluster-60183.31571,Cluster-60183.41697,Cluster-60183.195304,Cluster-60183.203039,Cluster-60183.13830,Cluster-27268.0,Cluster-60183.164506,Cluster-60183.118187,Cluster-27601.0,Cluster-60183.22785,Cluster-22978.0,Cluster-60183.206465,Cluster-60183.204856,Cluster-60183.206241,Cluster-26992.1,Cluster-43882.0,Cluster-60183.28688,Cluster-60183.203356,Cluster-60183.10264…	14	Cluster-60183.135977,Cluster-60183.113212,Cluster-60183.95631,Cluster-60183.218247,Cluster-60183.134501,Cluster-60183.129086,Cluster-60183.127039,Cluster-60183.121932,Cluster-60183.129085,Cluster-60183.66722,Cluster-60183.68798,Cluster-60183.155688,Cluster-60183.57868,Cluster-60183.129548
GO:1902600	hydrogen ion transmembrane transport	biological_process	0.01439	0.47368	25	1319	1616	141360	24	Cluster-60183.26951,Cluster-60183.24361,Cluster-60183.219213,Cluster-27064.1,Cluster-16580.0,Cluster-26002.1,Cluster-44682.2,Cluster-60183.212464,Cluster-59863.0,Cluster-60183.19172,Cluster-60183.122740,Cluster-50206.1,Cluster-60183.30785,Cluster-60183.117111,Cluster-60183.118187,Cluster-60183.37072,Cluster-46045.1,Cluster-60183.41697,Cluster-51992.1,Cluster-60183.212441,Cluster-60183.41623,Clust…	1	Cluster-60183.76783
GO:0005581	collagen trimer	cellular_component	0.014804	0.48258	3	1319	40	141360	3	Cluster-60183.203357,Cluster-60183.206436,Cluster-60183.102643	0
GO:0046537	2,3-bisphosphoglycerate-independent phosphoglycerate mutase activity	molecular_function	0.014876	0.48258	2	1319	31	141360	0		2	Cluster-60183.116941,Cluster-60183.117007
GO:0019637	organophosphate metabolic process	biological_process	0.014946	0.48258	87	1319	6990	141360	79	Cluster-60183.96331,Cluster-60183.203952,Cluster-60183.115084,Cluster-60183.120444,Cluster-60183.210341,Cluster-60183.26640,Cluster-60183.41697,Cluster-60183.20140,Cluster-60183.208005,Cluster-60183.196365,Cluster-60183.213384,Cluster-60183.118187,Cluster-60183.79160,Cluster-43687.0,Cluster-44682.2,Cluster-60183.112371,Cluster-16580.0,Cluster-60183.112357,Cluster-60183.92838,Cluster-47569.0,Clust…	8	Cluster-60183.159173,Cluster-60183.98171,Cluster-60183.104584,Cluster-60183.131070,Cluster-60183.130717,Cluster-60183.162442,Cluster-60183.123936,Cluster-60183.82227
GO:1901137	carbohydrate derivative biosynthetic process	biological_process	0.014964	0.48258	44	1319	3104	141360	41	Cluster-60183.118585,Cluster-15425.0,Cluster-60183.208576,Cluster-60183.199791,Cluster-60183.37072,Cluster-60183.125094,Cluster-51992.1,Cluster-60183.112364,Cluster-60183.222838,Cluster-60183.92838,Cluster-60183.219693,Cluster-57655.0,Cluster-60183.24361,Cluster-60183.147598,Cluster-26002.1,Cluster-60183.118605,Cluster-60183.212464,Cluster-60183.66827,Cluster-16706.0,Cluster-60183.30128,Cluster-6…	3	Cluster-60183.131070,Cluster-60183.130717,Cluster-60183.58371
GO:0009793	embryo development ending in seed dormancy	biological_process	0.015586	0.50009	2	1319	20	141360	2	Cluster-14412.0,Cluster-25406.0	0
GO:0005315	inorganic phosphate transmembrane transporter activity	molecular_function	0.015852	0.50606	3	1319	57	141360	1	Cluster-60183.28766	2	Cluster-60183.93522,Cluster-60183.73209
GO:0019866	organelle inner membrane	cellular_component	0.0161	0.50617	20	1319	1257	141360	17	Cluster-60183.24361,Cluster-26002.1,Cluster-60183.35953,Cluster-60183.83665,Cluster-60183.163178,Cluster-60183.20281,Cluster-60183.230712,Cluster-45212.0,Cluster-59863.0,Cluster-60183.117111,Cluster-60183.50427,Cluster-60183.201172,Cluster-60183.118187,Cluster-60183.111580,Cluster-60183.178400,Cluster-60183.212441,Cluster-51992.1	3	Cluster-60183.98171,Cluster-60183.162442,Cluster-60183.159173
GO:0016108	tetraterpenoid metabolic process	biological_process	0.016254	0.50617	8	1319	259	141360	7	Cluster-20923.2,Cluster-60183.73452,Cluster-25362.0,Cluster-28575.3,Cluster-43838.0,Cluster-60183.194760,Cluster-60183.198703	1	Cluster-60183.104584
GO:0016109	tetraterpenoid biosynthetic process	biological_process	0.016254	0.50617	8	1319	259	141360	7	Cluster-28575.3,Cluster-43838.0,Cluster-60183.194760,Cluster-60183.198703,Cluster-20923.2,Cluster-60183.73452,Cluster-25362.0	1	Cluster-60183.104584
GO:0016116	carotenoid metabolic process	biological_process	0.016254	0.50617	8	1319	259	141360	7	Cluster-28575.3,Cluster-60183.194760,Cluster-43838.0,Cluster-60183.198703,Cluster-20923.2,Cluster-60183.73452,Cluster-25362.0	1	Cluster-60183.104584
GO:0016117	carotenoid biosynthetic process	biological_process	0.016254	0.50617	8	1319	259	141360	7	Cluster-25362.0,Cluster-20923.2,Cluster-60183.73452,Cluster-60183.198703,Cluster-28575.3,Cluster-43838.0,Cluster-60183.194760	1	Cluster-60183.104584
GO:0048519	negative regulation of biological process	biological_process	0.01644	0.50949	25	1319	1444	141360	20	Cluster-14412.0,Cluster-60183.212538,Cluster-60183.74719,Cluster-60183.35421,Cluster-27601.0,Cluster-60183.74718,Cluster-60183.22841,Cluster-18467.0,Cluster-60183.214466,Cluster-60183.15244,Cluster-60183.208622,Cluster-60183.92948,Cluster-60183.31571,Cluster-60183.147646,Cluster-46045.1,Cluster-60183.203133,Cluster-50404.0,Cluster-60183.42165,Cluster-19108.1,Cluster-25406.0	5	Cluster-60183.205530,Cluster-60183.139132,Cluster-60183.173785,Cluster-60183.173789,Cluster-60183.95631
GO:0007155	cell adhesion	biological_process	0.016707	0.51317	18	1319	999	141360	17	Cluster-24252.0,Cluster-60183.132611,Cluster-60183.39636,Cluster-60183.130278,Cluster-60183.22841,Cluster-13967.0,Cluster-60183.204177,Cluster-19216.0,Cluster-60183.203133,Cluster-60183.28688,Cluster-60183.133491,Cluster-60183.25779,Cluster-37012.0,Cluster-60183.31571,Cluster-60183.35952,Cluster-60183.122744,Cluster-27683.0	1	Cluster-52886.0
GO:0045158	electron transporter, transferring electrons within cytochrome b6/f complex of photosystem II activity	molecular_function	0.016806	0.51317	3	1319	51	141360	3	Cluster-60183.19116,Cluster-60183.106859,Cluster-60183.106857	0
GO:0048608	reproductive structure development	biological_process	0.016907	0.51317	3	1319	64	141360	3	Cluster-60183.207279,Cluster-14412.0,Cluster-25406.0	0
GO:0061458	reproductive system development	biological_process	0.016907	0.51317	3	1319	64	141360	3	Cluster-60183.207279,Cluster-25406.0,Cluster-14412.0	0
GO:0009427	bacterial-type flagellum basal body, distal rod, L ring	cellular_component	0.017085	0.51317	2	1319	18	141360	2	Cluster-60183.198268,Cluster-60183.192499	0
GO:0044711	single-organism biosynthetic process	biological_process	0.017262	0.51317	123	1319	10164	141360	106	Cluster-60183.204529,Cluster-60183.208329,Cluster-60183.121354,Cluster-24328.0,Cluster-60183.92838,Cluster-60183.145995,Cluster-60183.213597,Cluster-15425.0,Cluster-7225.1,Cluster-60183.86973,Cluster-60183.208576,Cluster-60183.125094,Cluster-60183.28688,Cluster-60183.141580,Cluster-60183.66827,Cluster-60183.212464,Cluster-60183.118605,Cluster-60183.105276,Cluster-60183.23695,Cluster-60183.20609,C…	17	Cluster-60183.173520,Cluster-60183.102223,Cluster-60183.118679,Cluster-60183.104584,Cluster-60183.157708,Cluster-60183.102986,Cluster-60183.120876,Cluster-60183.189400,Cluster-60183.131070,Cluster-60183.74563,Cluster-60183.47194,Cluster-60183.144293,Cluster-60183.108043,Cluster-60183.82227,Cluster-60183.142753,Cluster-60183.130717,Cluster-60183.75236
GO:0046983	protein dimerization activity	molecular_function	0.017503	0.51317	34	1319	2325	141360	19	Cluster-60183.120290,Cluster-60183.91958,Cluster-15713.1,Cluster-60183.31571,Cluster-24085.0,Cluster-60183.101673,Cluster-60183.130292,Cluster-60183.150227,Cluster-60183.174149,Cluster-60183.208082,Cluster-45293.0,Cluster-60183.28766,Cluster-60183.22841,Cluster-60183.147703,Cluster-16523.0,Cluster-60183.25779,Cluster-60183.35952,Cluster-60183.180152,Cluster-60183.37072	15	Cluster-60183.150328,Cluster-60183.112722,Cluster-60183.150321,Cluster-60183.176394,Cluster-43906.1,Cluster-60183.213537,Cluster-60183.141615,Cluster-52886.0,Cluster-43906.5,Cluster-60183.83676,Cluster-60183.150323,Cluster-60183.150329,Cluster-60183.135149,Cluster-44952.0,Cluster-60183.13996
GO:0044275	cellular carbohydrate catabolic process	biological_process	0.017538	0.51317	3	1319	71	141360	2	Cluster-60183.202787,Cluster-16438.0	1	Cluster-60183.57868
GO:0016482	cytoplasmic transport	biological_process	0.017957	0.51317	28	1319	1662	141360	23	Cluster-60183.38644,Cluster-60183.25779,Cluster-26963.0,Cluster-60183.31571,Cluster-15322.0,Cluster-17348.0,Cluster-46045.1,Cluster-60183.65428,Cluster-26561.2,Cluster-60183.160057,Cluster-20932.0,Cluster-60183.212538,Cluster-60183.212469,Cluster-60183.221720,Cluster-60183.207732,Cluster-60183.204177,Cluster-60183.175800,Cluster-60183.81041,Cluster-60183.28766,Cluster-60183.22841,Cluster-60183.28…	5	Cluster-60183.184028,Cluster-60183.173785,Cluster-60183.138491,Cluster-60183.173789,Cluster-60183.123089
GO:1901677	phosphate transmembrane transporter activity	molecular_function	0.018017	0.51317	4	1319	108	141360	2	Cluster-60183.28766,Cluster-60183.20281	2	Cluster-60183.93522,Cluster-60183.73209
GO:0010563	negative regulation of phosphorus metabolic process	biological_process	0.018131	0.51317	2	1319	21	141360	2	Cluster-60183.74718,Cluster-60183.74719	0
GO:0045936	negative regulation of phosphate metabolic process	biological_process	0.018131	0.51317	2	1319	21	141360	2	Cluster-60183.74718,Cluster-60183.74719	0
GO:0016868	intramolecular transferase activity, phosphotransferases	molecular_function	0.018135	0.51317	5	1319	162	141360	1	Cluster-45736.0	4	Cluster-60183.117007,Cluster-60183.116941,Cluster-60183.51873,Cluster-60183.154127
GO:0043281	regulation of cysteine-type endopeptidase activity involved in apoptotic process	biological_process	0.018141	0.51317	3	1319	56	141360	3	Cluster-60183.208622,Cluster-60183.209246,Cluster-60183.15244	0
GO:2000116	regulation of cysteine-type endopeptidase activity	biological_process	0.018141	0.51317	3	1319	56	141360	3	Cluster-60183.208622,Cluster-60183.209246,Cluster-60183.15244	0
GO:0009312	oligosaccharide biosynthetic process	biological_process	0.018484	0.51317	9	1319	353	141360	6	Cluster-60183.121304,Cluster-60183.125094,Cluster-27342.1,Cluster-60183.66827,Cluster-60183.115084,Cluster-60183.92838	3	Cluster-60183.130717,Cluster-60183.157708,Cluster-60183.142753
GO:0006027	glycosaminoglycan catabolic process	biological_process	0.01869	0.51317	6	1319	197	141360	1	Cluster-60183.157827	5	Cluster-60183.128016,Cluster-60183.221053,Cluster-60183.112661,Cluster-60183.163692,Cluster-60183.109645
GO:0006950	response to stress	biological_process	0.018815	0.51317	93	1319	7898	141360	80	Cluster-60183.28734,Cluster-60183.25809,Cluster-60183.118703,Cluster-60183.124763,Cluster-60183.42399,Cluster-60183.123973,Cluster-60183.193179,Cluster-60183.112133,Cluster-60183.204160,Cluster-60183.207732,Cluster-60183.190973,Cluster-60183.73604,Cluster-22965.0,Cluster-60183.24294,Cluster-25406.0,Cluster-60183.2377,Cluster-60183.164506,Cluster-60183.211690,Cluster-60183.147646,Cluster-60183.202…	13	Cluster-60183.111562,Cluster-60183.64362,Cluster-60183.218247,Cluster-60183.107389,Cluster-41809.0,Cluster-60183.79047,Cluster-60183.184028,Cluster-60183.97061,Cluster-60183.129086,Cluster-60183.82230,Cluster-60183.82227,Cluster-60183.61820,Cluster-60183.129085
GO:0000209	protein polyubiquitination	biological_process	0.018902	0.51317	1	1319	1	141360	1	Cluster-25406.0	0
GO:0007062	sister chromatid cohesion	biological_process	0.018902	0.51317	1	1319	1	141360	1	Cluster-25406.0	0
GO:0010072	primary shoot apical meristem specification	biological_process	0.018902	0.51317	1	1319	1	141360	1	Cluster-25406.0	0
GO:0010100	negative regulation of photomorphogenesis	biological_process	0.018902	0.51317	1	1319	1	141360	1	Cluster-25406.0	0
GO:0048508	embryonic meristem development	biological_process	0.018902	0.51317	1	1319	1	141360	1	Cluster-25406.0	0
GO:0048572	short-day photoperiodism	biological_process	0.018902	0.51317	1	1319	1	141360	1	Cluster-25406.0	0
GO:0048575	short-day photoperiodism, flowering	biological_process	0.018902	0.51317	1	1319	1	141360	1	Cluster-25406.0	0
GO:0048825	cotyledon development	biological_process	0.018902	0.51317	1	1319	1	141360	1	Cluster-25406.0	0
GO:0050826	response to freezing	biological_process	0.018902	0.51317	1	1319	1	141360	1	Cluster-25406.0	0
GO:0080008	Cul4-RING E3 ubiquitin ligase complex	cellular_component	0.018902	0.51317	1	1319	1	141360	1	Cluster-25406.0	0
GO:0090421	embryonic meristem initiation	biological_process	0.018902	0.51317	1	1319	1	141360	1	Cluster-25406.0	0
GO:0010154	fruit development	biological_process	0.019141	0.51527	2	1319	22	141360	2	Cluster-14412.0,Cluster-25406.0	0
GO:0048316	seed development	biological_process	0.019141	0.51527	2	1319	22	141360	2	Cluster-25406.0,Cluster-14412.0	0
GO:1901136	carbohydrate derivative catabolic process	biological_process	0.01939	0.51607	10	1319	444	141360	4	Cluster-38263.1,Cluster-49831.0,Cluster-60183.222546,Cluster-60183.157827	6	Cluster-60183.109645,Cluster-60183.221053,Cluster-60183.128016,Cluster-60183.112661,Cluster-60183.163692,Cluster-60183.104584
GO:0002764	immune response-regulating signaling pathway	biological_process	0.019472	0.51607	2	1319	24	141360	2	Cluster-22266.2,Cluster-60183.113594	0
GO:0009056	catabolic process	biological_process	0.019496	0.51607	86	1319	6833	141360	58	Cluster-25406.0,Cluster-60183.120444,Cluster-60183.210341,Cluster-16438.0,Cluster-60183.26640,Cluster-60183.31571,Cluster-60183.130278,Cluster-23700.0,Cluster-60183.152845,Cluster-60183.74375,Cluster-43687.0,Cluster-60183.207732,Cluster-60183.180152,Cluster-60183.102643,Cluster-60183.157827,Cluster-39811.0,Cluster-60183.213186,Cluster-60183.35952,Cluster-60183.122744,Cluster-60183.204529,Cluster-…	28	Cluster-60183.50068,Cluster-60183.109645,Cluster-60183.116537,Cluster-60183.74563,Cluster-60183.102503,Cluster-60183.163692,Cluster-60183.128016,Cluster-60183.112661,Cluster-60183.111109,Cluster-60183.154357,Cluster-60183.116941,Cluster-60183.85009,Cluster-60183.152937,Cluster-60183.121232,Cluster-60183.104584,Cluster-60183.116173,Cluster-60183.138491,Cluster-60183.221053,Cluster-60183.118511,Clu…
GO:0009426	bacterial-type flagellum basal body, distal rod	cellular_component	0.019789	0.51645	2	1319	20	141360	2	Cluster-60183.192499,Cluster-60183.198268	0
GO:0030694	bacterial-type flagellum basal body, rod	cellular_component	0.019789	0.51645	2	1319	20	141360	2	Cluster-60183.192499,Cluster-60183.198268	0
GO:0007605	sensory perception of sound	biological_process	0.020016	0.51645	2	1319	20	141360	2	Cluster-54147.1,Cluster-16869.0	0
GO:0050954	sensory perception of mechanical stimulus	biological_process	0.020016	0.51645	2	1319	20	141360	2	Cluster-54147.1,Cluster-16869.0	0
GO:0032501	multicellular organismal process	biological_process	0.020275	0.51645	44	1319	3195	141360	40	Cluster-27601.0,Cluster-60183.181722,Cluster-60183.214466,Cluster-60183.152845,Cluster-60183.207279,Cluster-60183.74375,Cluster-60183.42778,Cluster-54147.1,Cluster-60183.164506,Cluster-25406.0,Cluster-60183.58977,Cluster-60183.24294,Cluster-60183.206436,Cluster-60183.181723,Cluster-60183.41902,Cluster-22575.0,Cluster-60183.195304,Cluster-60183.31571,Cluster-60183.24296,Cluster-60183.152844,Cluste…	4	Cluster-60183.639,Cluster-60183.129548,Cluster-60183.113068,Cluster-60183.219916
GO:1902580	single-organism cellular localization	biological_process	0.020516	0.51645	25	1319	1472	141360	21	Cluster-60183.175800,Cluster-60183.81041,Cluster-60183.28766,Cluster-60183.22841,Cluster-60183.28734,Cluster-60183.162140,Cluster-60183.207149,Cluster-22965.0,Cluster-60183.212538,Cluster-20932.0,Cluster-60183.221720,Cluster-60183.204177,Cluster-60183.207732,Cluster-25522.0,Cluster-46045.1,Cluster-60183.65428,Cluster-26963.0,Cluster-60183.25779,Cluster-17348.0,Cluster-23372.0,Cluster-60183.31571	4	Cluster-60183.138491,Cluster-60183.173789,Cluster-60183.173785,Cluster-60183.130444
GO:0005861	troponin complex	cellular_component	0.020606	0.51645	3	1319	74	141360	3	Cluster-60183.206991,Cluster-60183.198540,Cluster-60183.212161	0
GO:0005865	striated muscle thin filament	cellular_component	0.020606	0.51645	3	1319	74	141360	3	Cluster-60183.198540,Cluster-60183.212161,Cluster-60183.206991	0
GO:0030016	myofibril	cellular_component	0.020606	0.51645	3	1319	74	141360	3	Cluster-60183.198540,Cluster-60183.212161,Cluster-60183.206991	0
GO:0030017	sarcomere	cellular_component	0.020606	0.51645	3	1319	74	141360	3	Cluster-60183.206991,Cluster-60183.212161,Cluster-60183.198540	0
GO:0036379	myofilament	cellular_component	0.020606	0.51645	3	1319	74	141360	3	Cluster-60183.206991,Cluster-60183.198540,Cluster-60183.212161	0
GO:0043292	contractile fiber	cellular_component	0.020606	0.51645	3	1319	74	141360	3	Cluster-60183.198540,Cluster-60183.212161,Cluster-60183.206991	0
GO:0044449	contractile fiber part	cellular_component	0.020606	0.51645	3	1319	74	141360	3	Cluster-60183.206991,Cluster-60183.198540,Cluster-60183.212161	0
GO:0044763	single-organism cellular process	biological_process	0.020648	0.51645	500	1319	45904	141360	399	Cluster-60183.155670,Cluster-60183.140056,Cluster-60183.132802,Cluster-60183.212469,Cluster-60183.91284,Cluster-50997.0,Cluster-60183.24296,Cluster-60183.61951,Cluster-60183.20156,Cluster-45293.0,Cluster-60183.26951,Cluster-60183.162140,Cluster-60183.37707,Cluster-60183.202787,Cluster-60183.92948,Cluster-60183.103676,Cluster-60183.221708,Cluster-51992.1,Cluster-60183.37072,Cluster-60183.200467,Cl…	101	Cluster-52886.0,Cluster-60183.64466,Cluster-60183.182593,Cluster-60183.105202,Cluster-60183.117816,Cluster-60183.118548,Cluster-60183.145989,Cluster-60183.138491,Cluster-60183.107535,Cluster-60183.173789,Cluster-60183.162442,Cluster-60183.125840,Cluster-60183.118600,Cluster-60183.102986,Cluster-60183.121279,Cluster-60183.104584,Cluster-60183.113068,Cluster-60183.92333,Cluster-60183.102223,Cluster…
GO:0008199	ferric iron binding	molecular_function	0.020811	0.51687	4	1319	110	141360	4	Cluster-60183.196074,Cluster-60183.201218,Cluster-60183.210844,Cluster-60183.130935	0
GO:0017172	cysteine dioxygenase activity	molecular_function	0.020909	0.51687	2	1319	27	141360	0		2	Cluster-60183.117752,Cluster-60183.117757
GO:0046439	L-cysteine metabolic process	biological_process	0.020909	0.51687	2	1319	27	141360	0		2	Cluster-60183.117752,Cluster-60183.117757
GO:0043650	dicarboxylic acid biosynthetic process	biological_process	0.021293	0.51916	7	1319	271	141360	5	Cluster-60183.35421,Cluster-60183.91284,Cluster-60183.145995,Cluster-60183.117111,Cluster-60183.211610	2	Cluster-60183.108043,Cluster-60183.102223
GO:0043154	negative regulation of cysteine-type endopeptidase activity involved in apoptotic process	biological_process	0.021373	0.51916	2	1319	23	141360	2	Cluster-60183.15244,Cluster-60183.208622	0
GO:2000117	negative regulation of cysteine-type endopeptidase activity	biological_process	0.021373	0.51916	2	1319	23	141360	2	Cluster-60183.208622,Cluster-60183.15244	0
GO:0005845	mRNA cap binding complex	cellular_component	0.021428	0.51916	2	1319	21	141360	2	Cluster-60183.92948,Cluster-60183.147646	0
GO:0034518	RNA cap binding complex	cellular_component	0.021428	0.51916	2	1319	21	141360	2	Cluster-60183.147646,Cluster-60183.92948	0
GO:0004842	ubiquitin-protein transferase activity	molecular_function	0.021574	0.51916	24	1319	1347	141360	17	Cluster-17727.0,Cluster-60183.99753,Cluster-60183.74718,Cluster-60183.28524,Cluster-60183.74719,Cluster-16429.0,Cluster-60183.70219,Cluster-60183.890,Cluster-12941.1,Cluster-19009.0,Cluster-60183.63009,Cluster-60183.192738,Cluster-60183.170476,Cluster-20245.0,Cluster-60183.131486,Cluster-60183.205096,Cluster-60183.113012	7	Cluster-60183.131492,Cluster-60183.118381,Cluster-56296.0,Cluster-60183.68350,Cluster-60183.173789,Cluster-60183.213120,Cluster-60183.173785
GO:0019787	ubiquitin-like protein transferase activity	molecular_function	0.021574	0.51916	24	1319	1347	141360	17	Cluster-60183.113012,Cluster-60183.205096,Cluster-60183.170476,Cluster-20245.0,Cluster-60183.131486,Cluster-60183.63009,Cluster-60183.192738,Cluster-19009.0,Cluster-12941.1,Cluster-60183.890,Cluster-60183.70219,Cluster-60183.28524,Cluster-60183.74719,Cluster-16429.0,Cluster-60183.74718,Cluster-17727.0,Cluster-60183.99753	7	Cluster-60183.173785,Cluster-60183.213120,Cluster-60183.173789,Cluster-60183.68350,Cluster-56296.0,Cluster-60183.118381,Cluster-60183.131492
GO:0016757	transferase activity, transferring glycosyl groups	molecular_function	0.021942	0.52558	45	1319	3333	141360	36	Cluster-60183.199791,Cluster-60183.86973,Cluster-60183.125094,Cluster-16514.0,Cluster-60183.168758,Cluster-15425.0,Cluster-60183.43268,Cluster-60183.43269,Cluster-60183.222838,Cluster-60183.92838,Cluster-60183.42706,Cluster-60183.147598,Cluster-60183.199244,Cluster-60183.121151,Cluster-60183.43265,Cluster-23933.0,Cluster-60183.66827,Cluster-16706.0,Cluster-60183.39644,Cluster-60183.39645,Cluster-…	9	Cluster-60183.66722,Cluster-60183.113622,Cluster-60183.68798,Cluster-60183.155688,Cluster-60183.134501,Cluster-60183.130717,Cluster-60183.134446,Cluster-60183.114629,Cluster-60183.58371
GO:0010162	seed dormancy process	biological_process	0.022148	0.52558	1	1319	2	141360	1	Cluster-25406.0	0
GO:0010431	seed maturation	biological_process	0.022148	0.52558	1	1319	2	141360	1	Cluster-25406.0	0
GO:0016661	oxidoreductase activity, acting on other nitrogenous compounds as donors	molecular_function	0.022172	0.52558	2	1319	27	141360	0		2	Cluster-60183.78765,Cluster-60183.116656
GO:0016762	xyloglucan:xyloglucosyl transferase activity	molecular_function	0.023231	0.54865	4	1319	120	141360	0		4	Cluster-60183.68798,Cluster-60183.155688,Cluster-60183.66722,Cluster-60183.134501
GO:0046961	proton-transporting ATPase activity, rotational mechanism	molecular_function	0.023564	0.55204	4	1319	153	141360	4	Cluster-50206.1,Cluster-44682.2,Cluster-51992.1,Cluster-60183.212464	0
GO:0016853	isomerase activity	molecular_function	0.023672	0.55204	28	1319	1897	141360	21	Cluster-60183.118585,Cluster-60183.41177,Cluster-60183.112360,Cluster-60183.212623,Cluster-60183.112364,Cluster-14725.0,Cluster-60183.212969,Cluster-60183.203952,Cluster-60183.162140,Cluster-60183.23529,Cluster-24252.0,Cluster-45293.0,Cluster-60183.112373,Cluster-60183.212624,Cluster-60183.112357,Cluster-18452.1,Cluster-60183.112371,Cluster-45736.0,Cluster-60183.118605,Cluster-60183.112348,Cluste…	7	Cluster-60183.154127,Cluster-60183.75224,Cluster-60183.116941,Cluster-60183.173520,Cluster-60183.117007,Cluster-60183.51873,Cluster-54392.3
GO:0005743	mitochondrial inner membrane	cellular_component	0.023715	0.55204	19	1319	1226	141360	16	Cluster-51992.1,Cluster-60183.212441,Cluster-60183.111580,Cluster-60183.178400,Cluster-60183.50427,Cluster-60183.117111,Cluster-60183.118187,Cluster-45212.0,Cluster-60183.230712,Cluster-59863.0,Cluster-60183.20281,Cluster-60183.163178,Cluster-60183.24361,Cluster-60183.35953,Cluster-60183.83665,Cluster-26002.1	3	Cluster-60183.159173,Cluster-60183.162442,Cluster-60183.98171
GO:0007217	tachykinin receptor signaling pathway	biological_process	0.023722	0.55204	2	1319	19	141360	2	Cluster-60183.26076,Cluster-60183.19658	0
GO:0033365	protein localization to organelle	biological_process	0.0239	0.554	23	1319	1330	141360	20	Cluster-60183.212538,Cluster-20932.0,Cluster-60183.221720,Cluster-60183.207732,Cluster-60183.204177,Cluster-60183.81041,Cluster-60183.175800,Cluster-60183.22841,Cluster-60183.130278,Cluster-60183.28766,Cluster-60183.28734,Cluster-60183.207149,Cluster-60183.122744,Cluster-26963.0,Cluster-60183.25779,Cluster-17348.0,Cluster-60183.31571,Cluster-46045.1,Cluster-60183.65428,Cluster-60183.133491	3	Cluster-60183.173785,Cluster-60183.138491,Cluster-60183.173789
GO:0015672	monovalent inorganic cation transport	biological_process	0.023981	0.554	57	1319	4343	141360	50	Cluster-60183.96331,Cluster-25362.0,Cluster-24486.1,Cluster-26963.0,Cluster-60183.208498,Cluster-60183.41623,Cluster-60183.212441,Cluster-60183.20140,Cluster-60183.41697,Cluster-46045.1,Cluster-19518.0,Cluster-60183.85849,Cluster-60183.118187,Cluster-60183.213384,Cluster-60183.117111,Cluster-60183.42959,Cluster-47537.0,Cluster-50206.1,Cluster-60183.122740,Cluster-59863.0,Cluster-60183.112133,Clus…	7	Cluster-60183.159173,Cluster-60183.162442,Cluster-60183.98171,Cluster-60183.104584,Cluster-52886.0,Cluster-60183.76783,Cluster-60183.81547
GO:0006914	autophagy	biological_process	0.02418	0.55657	21	1319	1291	141360	18	Cluster-60183.146461,Cluster-60183.180152,Cluster-60183.103653,Cluster-60183.133491,Cluster-60183.103676,Cluster-60183.25779,Cluster-60183.31571,Cluster-60183.35952,Cluster-60183.122744,Cluster-46486.0,Cluster-60183.39636,Cluster-26654.0,Cluster-60183.22841,Cluster-60183.206779,Cluster-60183.130278,Cluster-60183.28766,Cluster-60183.23390,Cluster-24473.2	3	Cluster-60183.138491,Cluster-60183.102503,Cluster-60183.65993
GO:0010099	regulation of photomorphogenesis	biological_process	0.024268	0.55659	1	1319	2	141360	1	Cluster-25406.0	0
GO:0015077	monovalent inorganic cation transmembrane transporter activity	molecular_function	0.024415	0.55794	45	1319	3386	141360	39	Cluster-60183.199561,Cluster-60183.40348,Cluster-60183.219213,Cluster-60183.24361,Cluster-27064.1,Cluster-60183.83665,Cluster-26002.1,Cluster-60183.230712,Cluster-60183.212464,Cluster-60183.19172,Cluster-60183.37072,Cluster-52302.0,Cluster-60183.222714,Cluster-51992.1,Cluster-60183.103676,Cluster-47569.0,Cluster-60183.124905,Cluster-23296.0,Cluster-16580.0,Cluster-60183.191726,Cluster-44682.2,Clu…	6	Cluster-60183.76783,Cluster-60183.81547,Cluster-52886.0,Cluster-60183.98171,Cluster-60183.162442,Cluster-60183.159173
GO:0002252	immune effector process	biological_process	0.024533	0.55864	8	1319	357	141360	8	Cluster-60183.37072,Cluster-60183.35952,Cluster-60183.25779,Cluster-14412.0,Cluster-60183.212538,Cluster-25522.0,Cluster-60183.31571,Cluster-60183.206241	0
GO:0019902	phosphatase binding	molecular_function	0.02481	0.56292	2	1319	17	141360	2	Cluster-60183.74718,Cluster-60183.74719	0
GO:0045259	proton-transporting ATP synthase complex	cellular_component	0.025281	0.57156	13	1319	771	141360	13	Cluster-60183.118187,Cluster-60183.117111,Cluster-26002.1,Cluster-16580.0,Cluster-60183.37072,Cluster-60183.24361,Cluster-59863.0,Cluster-60183.212464,Cluster-60183.41697,Cluster-51992.1,Cluster-60183.212441,Cluster-50206.1,Cluster-60183.122740	0
GO:0070647	protein modification by small protein conjugation or removal	biological_process	0.025402	0.57186	30	1319	1781	141360	23	Cluster-25406.0,Cluster-12941.1,Cluster-16113.0,Cluster-20496.0,Cluster-19009.0,Cluster-60183.31571,Cluster-60183.170476,Cluster-20245.0,Cluster-60183.131486,Cluster-60183.63009,Cluster-60183.192738,Cluster-60183.113012,Cluster-17510.0,Cluster-60183.74718,Cluster-60183.22841,Cluster-13967.0,Cluster-17727.0,Cluster-60183.99753,Cluster-60183.212538,Cluster-16429.0,Cluster-60183.74719,Cluster-60183.…	7	Cluster-60183.68350,Cluster-60183.173789,Cluster-60183.213120,Cluster-60183.173785,Cluster-60183.131492,Cluster-56296.0,Cluster-60183.118381
GO:0009880	embryonic pattern specification	biological_process	0.025517	0.57186	1	1319	2	141360	1	Cluster-25406.0	0
GO:0046872	metal ion binding	molecular_function	0.025633	0.57186	205	1319	17396	141360	146	Cluster-60183.142635,Cluster-16429.0,Cluster-60183.22506,Cluster-23094.0,Cluster-60183.190171,Cluster-17510.0,Cluster-60183.172142,Cluster-15322.0,Cluster-60183.42328,Cluster-60183.192441,Cluster-60183.142638,Cluster-14725.0,Cluster-60183.178400,Cluster-60183.202825,Cluster-14877.0,Cluster-26623.1,Cluster-60183.209762,Cluster-60183.203133,Cluster-60183.161423,Cluster-60183.172751,Cluster-42419.0,…	59	Cluster-56296.0,Cluster-60183.109476,Cluster-60183.60346,Cluster-60183.73208,Cluster-60183.116381,Cluster-60183.128479,Cluster-60183.213120,Cluster-60183.127625,Cluster-60183.122874,Cluster-60183.228368,Cluster-60183.129087,Cluster-60183.165215,Cluster-60183.131492,Cluster-60183.85329,Cluster-60183.122860,Cluster-60183.127039,Cluster-60183.187268,Cluster-60183.159018,Cluster-60183.101953,Cluster-…
GO:0065008	regulation of biological quality	biological_process	0.025664	0.57186	55	1319	4148	141360	51	Cluster-25406.0,Cluster-24905.0,Cluster-60183.164506,Cluster-20170.0,Cluster-60183.198540,Cluster-60183.193028,Cluster-60183.86728,Cluster-60183.73452,Cluster-60183.195304,Cluster-60183.31571,Cluster-60183.142557,Cluster-60183.124128,Cluster-60183.171302,Cluster-60183.171303,Cluster-60183.116661,Cluster-39352.0,Cluster-60183.23002,Cluster-25124.0,Cluster-60183.207732,Cluster-60183.112133,Cluster-…	4	Cluster-60183.118600,Cluster-60183.204456,Cluster-60183.149206,Cluster-60183.102986
GO:0004618	phosphoglycerate kinase activity	molecular_function	0.025744	0.57186	3	1319	85	141360	3	Cluster-60183.13089,Cluster-60183.120444,Cluster-60183.209092	0
GO:0036265	RNA (guanine-N7)-methylation	biological_process	0.025931	0.574	1	1319	4	141360	0		1	Cluster-60183.85009
GO:0031400	negative regulation of protein modification process	biological_process	0.026398	0.58232	5	1319	160	141360	5	Cluster-60183.22841,Cluster-60183.74718,Cluster-60183.212538,Cluster-60183.74719,Cluster-60183.31571	0
GO:0098589	membrane region	cellular_component	0.026531	0.58321	4	1319	120	141360	4	Cluster-60183.122446,Cluster-60183.15244,Cluster-60183.208622,Cluster-60183.9371	0
GO:0006013	mannose metabolic process	biological_process	0.026791	0.58692	12	1319	691	141360	8	Cluster-60183.162140,Cluster-18637.2,Cluster-60183.23529,Cluster-22256.0,Cluster-60183.132802,Cluster-60183.26398,Cluster-43687.0,Cluster-60183.210341	4	Cluster-60183.129091,Cluster-60183.129085,Cluster-60183.129087,Cluster-60183.129086
GO:0036442	hydrogen-exporting ATPase activity	molecular_function	0.027362	0.59736	4	1319	163	141360	4	Cluster-50206.1,Cluster-60183.212464,Cluster-44682.2,Cluster-51992.1	0
GO:0009640	photomorphogenesis	biological_process	0.028045	0.61016	1	1319	3	141360	1	Cluster-25406.0	0
GO:0002526	acute inflammatory response	biological_process	0.028593	0.61996	2	1319	20	141360	2	Cluster-22750.0,Cluster-22750.1	0
GO:2000030	regulation of response to red or far red light	biological_process	0.028863	0.6237	1	1319	3	141360	1	Cluster-25406.0	0
GO:0006913	nucleocytoplasmic transport	biological_process	0.028979	0.62407	12	1319	589	141360	9	Cluster-60183.160057,Cluster-60183.38644,Cluster-60183.31571,Cluster-60183.25779,Cluster-26963.0,Cluster-60183.212538,Cluster-60183.22841,Cluster-46045.1,Cluster-60183.206465	3	Cluster-60183.173785,Cluster-60183.173789,Cluster-60183.138491
GO:0007264	small GTPase mediated signal transduction	biological_process	0.02936	0.63016	22	1319	1447	141360	20	Cluster-60183.211690,Cluster-60183.205682,Cluster-60183.65428,Cluster-60183.27853,Cluster-19009.0,Cluster-60183.42706,Cluster-60183.42705,Cluster-60183.24526,Cluster-60183.212271,Cluster-20293.2,Cluster-60183.39636,Cluster-60183.11525,Cluster-22560.0,Cluster-60183.12195,Cluster-60183.204945,Cluster-60183.19394,Cluster-60183.212469,Cluster-27370.0,Cluster-17972.0,Cluster-60183.39635	2	Cluster-60183.151410,Cluster-60183.117816
GO:0008422	beta-glucosidase activity	molecular_function	0.029585	0.63285	2	1319	32	141360	0		2	Cluster-60183.153664,Cluster-60183.153665
GO:0015930	glutamate synthase activity	molecular_function	0.029812	0.63525	3	1319	67	141360	2	Cluster-60183.211610,Cluster-60183.117111	1	Cluster-60183.108043
GO:0072594	establishment of protein localization to organelle	biological_process	0.029898	0.63525	20	1319	1149	141360	17	Cluster-20932.0,Cluster-60183.212538,Cluster-60183.221720,Cluster-60183.207732,Cluster-60183.204177,Cluster-60183.28734,Cluster-60183.207149,Cluster-60183.175800,Cluster-60183.81041,Cluster-60183.28766,Cluster-60183.22841,Cluster-60183.25779,Cluster-26963.0,Cluster-60183.31571,Cluster-17348.0,Cluster-46045.1,Cluster-60183.65428	3	Cluster-60183.173785,Cluster-60183.138491,Cluster-60183.173789
GO:0051537	2 iron, 2 sulfur cluster binding	molecular_function	0.030454	0.64144	7	1319	316	141360	7	Cluster-60183.208498,Cluster-60183.121304,Cluster-60183.192441,Cluster-60183.116790,Cluster-60183.92838,Cluster-60183.125094,Cluster-60183.115084	0
GO:0015985	energy coupled proton transport, down electrochemical gradient	biological_process	0.030492	0.64144	14	1319	856	141360	14	Cluster-60183.122740,Cluster-50206.1,Cluster-60183.212441,Cluster-51992.1,Cluster-60183.41697,Cluster-60183.41623,Cluster-60183.212464,Cluster-59863.0,Cluster-60183.37072,Cluster-60183.24361,Cluster-16580.0,Cluster-26002.1,Cluster-60183.117111,Cluster-60183.118187	0
GO:0015986	ATP synthesis coupled proton transport	biological_process	0.030492	0.64144	14	1319	856	141360	14	Cluster-60183.122740,Cluster-50206.1,Cluster-60183.41623,Cluster-60183.212441,Cluster-51992.1,Cluster-60183.41697,Cluster-59863.0,Cluster-60183.212464,Cluster-60183.37072,Cluster-60183.24361,Cluster-26002.1,Cluster-16580.0,Cluster-60183.117111,Cluster-60183.118187	0
GO:0043419	urea catabolic process	biological_process	0.031548	0.66123	2	1319	17	141360	0		2	Cluster-60183.116381,Cluster-60183.116537
GO:0050793	regulation of developmental process	biological_process	0.031641	0.66123	7	1319	294	141360	6	Cluster-60183.214466,Cluster-60183.31571,Cluster-24905.0,Cluster-25406.0,Cluster-60183.28688,Cluster-60183.207279	1	Cluster-60183.639
GO:0051169	nuclear transport	biological_process	0.032138	0.66942	12	1319	599	141360	9	Cluster-60183.206465,Cluster-46045.1,Cluster-60183.22841,Cluster-60183.212538,Cluster-26963.0,Cluster-60183.25779,Cluster-60183.31571,Cluster-60183.38644,Cluster-60183.160057	3	Cluster-60183.138491,Cluster-60183.173789,Cluster-60183.173785
GO:0006687	glycosphingolipid metabolic process	biological_process	0.03236	0.67184	8	1319	314	141360	3	Cluster-60183.157827,Cluster-22266.2,Cluster-15425.0	5	Cluster-60183.163692,Cluster-60183.128016,Cluster-60183.221053,Cluster-60183.112661,Cluster-60183.109645
GO:0000151	ubiquitin ligase complex	cellular_component	0.033124	0.68388	17	1319	929	141360	12	Cluster-60183.63009,Cluster-60183.192738,Cluster-60183.170476,Cluster-60183.131486,Cluster-60183.113012,Cluster-25406.0,Cluster-60183.74719,Cluster-16429.0,Cluster-60183.70219,Cluster-60183.890,Cluster-60183.99753,Cluster-60183.74718	5	Cluster-60183.213120,Cluster-60183.173785,Cluster-60183.68350,Cluster-60183.118381,Cluster-60183.131492
GO:0004619	phosphoglycerate mutase activity	molecular_function	0.033178	0.68388	2	1319	45	141360	0		2	Cluster-60183.117007,Cluster-60183.116941
GO:0050790	regulation of catalytic activity	biological_process	0.033263	0.68388	20	1319	1212	141360	15	Cluster-60183.213799,Cluster-60183.74719,Cluster-60183.212538,Cluster-60183.35421,Cluster-60183.22841,Cluster-60183.74718,Cluster-60183.15244,Cluster-60183.208622,Cluster-60183.181723,Cluster-60183.212271,Cluster-60183.210704,Cluster-60183.31571,Cluster-19009.0,Cluster-60183.209246,Cluster-60183.138852	5	Cluster-60183.64466,Cluster-60183.205530,Cluster-60183.117500,Cluster-60183.139132,Cluster-60183.95631
GO:0007601	visual perception	biological_process	0.034282	0.69805	1	1319	4	141360	1	Cluster-60183.11525	0
GO:0030553	cGMP binding	molecular_function	0.034282	0.69805	1	1319	4	141360	1	Cluster-60183.11525	0
GO:0050953	sensory perception of light stimulus	biological_process	0.034282	0.69805	1	1319	4	141360	1	Cluster-60183.11525	0
GO:0044380	protein localization to cytoskeleton	biological_process	0.034856	0.70169	3	1319	71	141360	3	Cluster-60183.133491,Cluster-60183.130278,Cluster-60183.122744	0
GO:0071988	protein localization to spindle pole body	biological_process	0.034856	0.70169	3	1319	71	141360	3	Cluster-60183.133491,Cluster-60183.122744,Cluster-60183.130278	0
GO:0072698	protein localization to microtubule cytoskeleton	biological_process	0.034856	0.70169	3	1319	71	141360	3	Cluster-60183.133491,Cluster-60183.130278,Cluster-60183.122744	0
GO:0005201	extracellular matrix structural constituent	molecular_function	0.034902	0.70169	3	1319	58	141360	3	Cluster-60183.203357,Cluster-60183.102643,Cluster-60183.206436	0
GO:0006091	generation of precursor metabolites and energy	biological_process	0.035854	0.71447	44	1319	3587	141360	40	Cluster-60183.132802,Cluster-60183.212464,Cluster-60183.230712,Cluster-60183.20609,Cluster-60183.23529,Cluster-60183.199561,Cluster-60183.83665,Cluster-60183.222714,Cluster-60183.204529,Cluster-51992.1,Cluster-47569.0,Cluster-42279.0,Cluster-60183.180152,Cluster-52302.0,Cluster-43687.0,Cluster-14678.1,Cluster-44682.2,Cluster-45212.0,Cluster-50206.1,Cluster-23369.0,Cluster-23116.0,Cluster-60183.14…	4	Cluster-60183.97061,Cluster-60183.98171,Cluster-60183.159173,Cluster-60183.162442
GO:0016709	oxidoreductase activity, acting on paired donors, with incorporation or reduction of molecular oxygen, NAD(P)H as one donor, and incorporation of one atom of oxygen	molecular_function	0.03597	0.71447	6	1319	228	141360	3	Cluster-60183.211610,Cluster-60183.73452,Cluster-28575.3	3	Cluster-60183.104584,Cluster-60183.108043,Cluster-60183.75236
GO:0008287	protein serine/threonine phosphatase complex	cellular_component	0.036329	0.71447	6	1319	214	141360	4	Cluster-60183.180393,Cluster-15431.0,Cluster-60183.191895,Cluster-16363.1	2	Cluster-60183.62236,Cluster-60183.221902
GO:1903293	phosphatase complex	cellular_component	0.036329	0.71447	6	1319	214	141360	4	Cluster-60183.180393,Cluster-15431.0,Cluster-60183.191895,Cluster-16363.1	2	Cluster-60183.62236,Cluster-60183.221902
GO:0010921	regulation of phosphatase activity	biological_process	0.036382	0.71447	2	1319	27	141360	2	Cluster-60183.74718,Cluster-60183.74719	0
GO:0051087	chaperone binding	molecular_function	0.036382	0.71447	6	1319	246	141360	6	Cluster-60183.28766,Cluster-60183.37072,Cluster-60183.42011,Cluster-60183.112098,Cluster-60183.101673,Cluster-23296.0	0
GO:0009756	carbohydrate mediated signaling	biological_process	0.036438	0.71447	1	1319	4	141360	1	Cluster-25406.0	0
GO:0010182	sugar mediated signaling pathway	biological_process	0.036438	0.71447	1	1319	4	141360	1	Cluster-25406.0	0
GO:0006768	biotin metabolic process	biological_process	0.0371	0.72522	2	1319	30	141360	2	Cluster-60183.199262,Cluster-60183.146461	0
GO:0004559	alpha-mannosidase activity	molecular_function	0.037587	0.7299	5	1319	139	141360	3	Cluster-22256.0,Cluster-21529.1,Cluster-60183.26398	2	Cluster-60183.129087,Cluster-60183.129086
GO:1901575	organic substance catabolic process	biological_process	0.038211	0.7299	71	1319	5698	141360	46	Cluster-60183.152844,Cluster-45293.0,Cluster-60183.222351,Cluster-60183.212538,Cluster-60183.132802,Cluster-60183.133491,Cluster-60183.37072,Cluster-38263.1,Cluster-60183.202787,Cluster-60183.30717,Cluster-60183.222546,Cluster-60183.12195,Cluster-49831.0,Cluster-60183.13089,Cluster-60183.39636,Cluster-18496.0,Cluster-60183.205569,Cluster-60183.209092,Cluster-19108.1,Cluster-60183.212969,Cluster-1…	25	Cluster-60183.116381,Cluster-60183.82227,Cluster-60183.182593,Cluster-60183.57868,Cluster-60183.121233,Cluster-60183.156468,Cluster-60183.139132,Cluster-60183.117007,Cluster-60183.221053,Cluster-60183.118511,Cluster-60183.121232,Cluster-60183.116173,Cluster-60183.104584,Cluster-60183.112661,Cluster-60183.128016,Cluster-60183.85009,Cluster-60183.111109,Cluster-60183.154357,Cluster-60183.116941,Clu…
GO:0001504	neurotransmitter uptake	biological_process	0.038768	0.7299	1	1319	3	141360	1	Cluster-60183.203133	0
GO:0001505	regulation of neurotransmitter levels	biological_process	0.038768	0.7299	1	1319	3	141360	1	Cluster-60183.203133	0
GO:0050805	negative regulation of synaptic transmission	biological_process	0.038768	0.7299	1	1319	3	141360	1	Cluster-60183.203133	0
GO:0050827	toxin receptor binding	molecular_function	0.038768	0.7299	1	1319	3	141360	1	Cluster-60183.203133	0
GO:0051580	regulation of neurotransmitter uptake	biological_process	0.038768	0.7299	1	1319	3	141360	1	Cluster-60183.203133	0
GO:0051581	negative regulation of neurotransmitter uptake	biological_process	0.038768	0.7299	1	1319	3	141360	1	Cluster-60183.203133	0
GO:0051588	regulation of neurotransmitter transport	biological_process	0.038768	0.7299	1	1319	3	141360	1	Cluster-60183.203133	0
GO:0051589	negative regulation of neurotransmitter transport	biological_process	0.038768	0.7299	1	1319	3	141360	1	Cluster-60183.203133	0
GO:0051609	inhibition of neurotransmitter uptake	biological_process	0.038768	0.7299	1	1319	3	141360	1	Cluster-60183.203133	0
GO:0000904	cell morphogenesis involved in differentiation	biological_process	0.038873	0.7299	5	1319	171	141360	4	Cluster-60183.41902,Cluster-60183.173003,Cluster-60183.24296,Cluster-60183.24294	1	Cluster-60183.113068
GO:0044255	cellular lipid metabolic process	biological_process	0.038921	0.7299	58	1319	4255	141360	44	Cluster-60183.121304,Cluster-43838.0,Cluster-60183.194760,Cluster-56287.0,Cluster-60183.112373,Cluster-60183.192132,Cluster-60183.112357,Cluster-43568.0,Cluster-60183.19128,Cluster-60183.112371,Cluster-49831.0,Cluster-43687.0,Cluster-60183.112360,Cluster-60183.79160,Cluster-60183.208005,Cluster-60183.73452,Cluster-60183.26640,Cluster-20923.2,Cluster-25362.0,Cluster-60183.115084,Cluster-60183.2039…	14	Cluster-60183.221053,Cluster-60183.163692,Cluster-60183.144293,Cluster-60183.109645,Cluster-60183.130717,Cluster-60183.75236,Cluster-60183.50068,Cluster-60183.74563,Cluster-60183.82227,Cluster-60183.182593,Cluster-60183.189400,Cluster-60183.104584,Cluster-60183.112661,Cluster-60183.128016
GO:0009295	nucleoid	cellular_component	0.038948	0.7299	2	1319	27	141360	2	Cluster-20932.0,Cluster-60183.30607	0
GO:0051607	defense response to virus	biological_process	0.039417	0.73275	7	1319	329	141360	7	Cluster-60183.212538,Cluster-14412.0,Cluster-60183.25779,Cluster-60183.206241,Cluster-60183.31571,Cluster-60183.35952,Cluster-60183.37072	0
GO:0006007	glucose catabolic process	biological_process	0.039551	0.73275	2	1319	52	141360	0		2	Cluster-60183.117007,Cluster-60183.116941
GO:0019320	hexose catabolic process	biological_process	0.039551	0.73275	2	1319	52	141360	0		2	Cluster-60183.116941,Cluster-60183.117007
GO:0009968	negative regulation of signal transduction	biological_process	0.039762	0.73275	2	1319	29	141360	2	Cluster-27601.0,Cluster-60183.42165	0
GO:0005158	insulin receptor binding	molecular_function	0.039792	0.73275	2	1319	20	141360	2	Cluster-60183.19116,Cluster-24606.0	0
GO:0005899	insulin receptor complex	cellular_component	0.039792	0.73275	2	1319	20	141360	2	Cluster-60183.19116,Cluster-24606.0	0
GO:0034220	ion transmembrane transport	biological_process	0.040234	0.73713	38	1319	2800	141360	37	Cluster-60183.30785,Cluster-60183.212623,Cluster-60183.37704,Cluster-60183.37072,Cluster-60183.14517,Cluster-55711.0,Cluster-51992.1,Cluster-60183.103676,Cluster-60183.37707,Cluster-60183.91402,Cluster-60183.26951,Cluster-60183.219213,Cluster-60183.24361,Cluster-27064.1,Cluster-26002.1,Cluster-60183.19172,Cluster-60183.212464,Cluster-47537.0,Cluster-60183.117111,Cluster-60183.85849,Cluster-60183.…	1	Cluster-60183.76783
GO:0071705	nitrogen compound transport	biological_process	0.040262	0.73713	20	1319	1207	141360	18	Cluster-60183.29152,Cluster-60183.212624,Cluster-60183.206465,Cluster-60183.91402,Cluster-60183.160057,Cluster-55711.0,Cluster-60183.14517,Cluster-17567.0,Cluster-60183.210654,Cluster-60183.37704,Cluster-60183.212623,Cluster-60183.85849,Cluster-60183.202825,Cluster-60183.38606,Cluster-60183.37707,Cluster-20372.0,Cluster-60183.25948,Cluster-60183.107119	2	Cluster-60183.81547,Cluster-60183.127317
GO:2000026	regulation of multicellular organismal development	biological_process	0.040514	0.7396	6	1319	236	141360	5	Cluster-25406.0,Cluster-60183.31571,Cluster-60183.214466,Cluster-60183.207279,Cluster-60183.28688	1	Cluster-60183.639
GO:0009064	glutamine family amino acid metabolic process	biological_process	0.040876	0.74408	17	1319	1073	141360	15	Cluster-60183.206114,Cluster-60183.30128,Cluster-60183.91284,Cluster-22436.0,Cluster-60183.112133,Cluster-46486.0,Cluster-23296.0,Cluster-60183.209993,Cluster-17682.0,Cluster-60183.37072,Cluster-17808.0,Cluster-60183.145995,Cluster-60183.211610,Cluster-60183.117111,Cluster-60183.85849	2	Cluster-60183.131070,Cluster-60183.108043
GO:0005578	proteinaceous extracellular matrix	cellular_component	0.041316	0.74809	10	1319	525	141360	10	Cluster-60183.118187,Cluster-60183.206436,Cluster-60183.102643,Cluster-60183.203356,Cluster-26992.1,Cluster-60183.218785,Cluster-21185.0,Cluster-17682.0,Cluster-18585.0,Cluster-60183.203357	0
GO:0005770	late endosome	cellular_component	0.041851	0.74809	2	1319	38	141360	2	Cluster-60183.15244,Cluster-60183.208622	0
GO:0031902	late endosome membrane	cellular_component	0.041851	0.74809	2	1319	38	141360	2	Cluster-60183.15244,Cluster-60183.208622	0
GO:0071986	Ragulator complex	cellular_component	0.041851	0.74809	2	1319	38	141360	2	Cluster-60183.15244,Cluster-60183.208622	0
GO:0004499	N,N-dimethylaniline monooxygenase activity	molecular_function	0.042591	0.74809	4	1319	125	141360	3	Cluster-28575.3,Cluster-60183.211610,Cluster-60183.73452	1	Cluster-60183.108043
GO:0006812	cation transport	biological_process	0.042681	0.74809	87	1319	7114	141360	76	Cluster-60183.74417,Cluster-60183.212464,Cluster-60183.19172,Cluster-60183.230712,Cluster-27064.1,Cluster-60183.24361,Cluster-60183.219213,Cluster-47569.0,Cluster-60183.122744,Cluster-60183.222714,Cluster-60183.214338,Cluster-26396.2,Cluster-60183.30785,Cluster-60183.210717,Cluster-60183.32771,Cluster-60183.20281,Cluster-60183.202829,Cluster-15095.0,Cluster-60183.112133,Cluster-44682.2,Cluster-22…	11	Cluster-60183.54488,Cluster-60183.104584,Cluster-60183.81547,Cluster-60183.98171,Cluster-60183.128914,Cluster-60183.159173,Cluster-52886.0,Cluster-60183.36144,Cluster-60183.73208,Cluster-60183.76783,Cluster-60183.162442
GO:0009057	macromolecule catabolic process	biological_process	0.04278	0.74809	39	1319	2904	141360	27	Cluster-60183.102643,Cluster-60183.37072,Cluster-60183.133491,Cluster-21093.0,Cluster-60183.30717,Cluster-60183.157827,Cluster-60183.122744,Cluster-39811.0,Cluster-60183.213186,Cluster-60183.22841,Cluster-60183.152844,Cluster-60183.212538,Cluster-60183.222351,Cluster-60183.74417,Cluster-20032.0,Cluster-60183.29736,Cluster-19108.1,Cluster-25406.0,Cluster-14475.0,Cluster-60183.31571,Cluster-23700.0…	12	Cluster-60183.111109,Cluster-60183.154357,Cluster-60183.128016,Cluster-60183.112661,Cluster-60183.139132,Cluster-60183.152937,Cluster-60183.121232,Cluster-60183.121233,Cluster-60183.109645,Cluster-60183.118511,Cluster-60183.221053,Cluster-60183.163692
GO:0046365	monosaccharide catabolic process	biological_process	0.042789	0.74809	2	1319	55	141360	0		2	Cluster-60183.117007,Cluster-60183.116941
GO:0006801	superoxide metabolic process	biological_process	0.042879	0.74809	3	1319	123	141360	3	Cluster-24372.1,Cluster-14877.0,Cluster-25449.0	0
GO:0008289	lipid binding	molecular_function	0.042959	0.74809	21	1319	1325	141360	18	Cluster-60183.209246,Cluster-60183.117111,Cluster-60183.210357,Cluster-60183.28688,Cluster-60183.31506,Cluster-60183.13830,Cluster-60183.37072,Cluster-60183.194160,Cluster-60183.41697,Cluster-60183.206241,Cluster-60183.41623,Cluster-60183.11022,Cluster-60183.9276,Cluster-60183.178903,Cluster-60183.22841,Cluster-60183.41634,Cluster-17943.0,Cluster-25054.0	3	Cluster-60183.178904,Cluster-60183.167703,Cluster-60183.123089
GO:0010016	shoot system morphogenesis	biological_process	0.043086	0.74809	2	1319	40	141360	2	Cluster-14412.0,Cluster-25406.0	0
GO:0046168	glycerol-3-phosphate catabolic process	biological_process	0.043319	0.74809	4	1319	117	141360	3	Cluster-49831.0,Cluster-60183.222546,Cluster-38263.1	1	Cluster-60183.104584
GO:0051015	actin filament binding	molecular_function	0.043474	0.74809	3	1319	70	141360	2	Cluster-60183.161423,Cluster-24252.0	1	Cluster-60183.221053
GO:0009845	seed germination	biological_process	0.043486	0.74809	1	1319	7	141360	1	Cluster-25406.0	0
GO:0090351	seedling development	biological_process	0.043486	0.74809	1	1319	7	141360	1	Cluster-25406.0	0
GO:0016662	oxidoreductase activity, acting on other nitrogenous compounds as donors, cytochrome as acceptor	molecular_function	0.043511	0.74809	1	1319	7	141360	0		1	Cluster-60183.78765
GO:0042279	nitrite reductase (cytochrome, ammonia-forming) activity	molecular_function	0.043511	0.74809	1	1319	7	141360	0		1	Cluster-60183.78765
GO:0003705	transcription factor activity, RNA polymerase II distal enhancer sequence-specific binding	molecular_function	0.043922	0.74809	1	1319	4	141360	1	Cluster-60183.207279	0
GO:0008584	male gonad development	biological_process	0.043922	0.74809	1	1319	4	141360	1	Cluster-60183.207279	0
GO:0030238	male sex determination	biological_process	0.043922	0.74809	1	1319	4	141360	1	Cluster-60183.207279	0
GO:0046546	development of primary male sexual characteristics	biological_process	0.043922	0.74809	1	1319	4	141360	1	Cluster-60183.207279	0
GO:0046661	male sex differentiation	biological_process	0.043922	0.74809	1	1319	4	141360	1	Cluster-60183.207279	0
GO:2000018	regulation of male gonad development	biological_process	0.043922	0.74809	1	1319	4	141360	1	Cluster-60183.207279	0
GO:2000020	positive regulation of male gonad development	biological_process	0.043922	0.74809	1	1319	4	141360	1	Cluster-60183.207279	0
GO:0045333	cellular respiration	biological_process	0.044662	0.75866	24	1319	1702	141360	21	Cluster-19518.0,Cluster-52302.0,Cluster-60183.42959,Cluster-60183.196365,Cluster-60183.180152,Cluster-42279.0,Cluster-60183.213384,Cluster-47569.0,Cluster-60183.96331,Cluster-60183.20140,Cluster-60183.222714,Cluster-60183.35421,Cluster-60183.191726,Cluster-60183.83665,Cluster-60183.199561,Cluster-60183.146663,Cluster-60183.124905,Cluster-23369.0,Cluster-60183.20609,Cluster-14678.1,Cluster-60183.2…	3	Cluster-60183.162442,Cluster-60183.159173,Cluster-60183.98171
GO:0005618	cell wall	cellular_component	0.044947	0.76147	11	1319	778	141360	2	Cluster-60183.24294,Cluster-60183.24296	9	Cluster-60183.155688,Cluster-60183.134501,Cluster-60183.68798,Cluster-60183.62435,Cluster-60183.75073,Cluster-60183.118609,Cluster-60183.139132,Cluster-60183.86090,Cluster-60183.66722
GO:0048468	cell development	biological_process	0.045999	0.76647	7	1319	326	141360	5	Cluster-60183.24294,Cluster-14412.0,Cluster-60183.41902,Cluster-60183.173003,Cluster-60183.24296	2	Cluster-60183.113068,Cluster-60183.129548
GO:0008677	2-dehydropantoate 2-reductase activity	molecular_function	0.046185	0.76647	5	1319	162	141360	3	Cluster-60183.194760,Cluster-60183.211610,Cluster-60183.73452	2	Cluster-60183.74563,Cluster-60183.104584
GO:0045121	membrane raft	cellular_component	0.046341	0.76647	2	1319	40	141360	2	Cluster-60183.15244,Cluster-60183.208622	0
GO:0048580	regulation of post-embryonic development	biological_process	0.046456	0.76647	2	1319	40	141360	1	Cluster-25406.0	1	Cluster-60183.639
GO:0002685	regulation of leukocyte migration	biological_process	0.046596	0.76647	1	1319	4	141360	1	Cluster-22266.2	0
GO:0050854	regulation of antigen receptor-mediated signaling pathway	biological_process	0.046596	0.76647	1	1319	4	141360	1	Cluster-22266.2	0
GO:0050855	regulation of B cell receptor signaling pathway	biological_process	0.046596	0.76647	1	1319	4	141360	1	Cluster-22266.2	0
GO:0050900	leukocyte migration	biological_process	0.046596	0.76647	1	1319	4	141360	1	Cluster-22266.2	0
GO:0072676	lymphocyte migration	biological_process	0.046596	0.76647	1	1319	4	141360	1	Cluster-22266.2	0
GO:2000401	regulation of lymphocyte migration	biological_process	0.046596	0.76647	1	1319	4	141360	1	Cluster-22266.2	0
GO:0008705	methionine synthase activity	molecular_function	0.04669	0.76647	1	1319	6	141360	1	Cluster-60183.210042	0
GO:0042084	5-methyltetrahydrofolate-dependent methyltransferase activity	molecular_function	0.04669	0.76647	1	1319	6	141360	1	Cluster-60183.210042	0
GO:0008152	metabolic process	biological_process	0.047091	0.77044	788	1319	78446	141360	581	Cluster-60183.70343,Cluster-60183.219693,Cluster-60183.190970,Cluster-60183.230712,Cluster-17808.0,Cluster-60183.169739,Cluster-60183.208576,Cluster-60183.41381,Cluster-41220.0,Cluster-14536.0,Cluster-47569.0,Cluster-60183.127878,Cluster-60183.35952,Cluster-60183.110708,Cluster-60183.208329,Cluster-60183.192738,Cluster-60183.204529,Cluster-21529.1,Cluster-60183.208872,Cluster-27342.1,Cluster-2453…	207	Cluster-60183.189400,Cluster-60183.127356,Cluster-60183.118679,Cluster-60183.184330,Cluster-60183.111109,Cluster-60183.98343,Cluster-60183.50068,Cluster-60183.24273,Cluster-60183.81688,Cluster-60183.177723,Cluster-60183.30225,Cluster-60183.122874,Cluster-60183.66722,Cluster-60183.219916,Cluster-60183.88217,Cluster-60183.127625,Cluster-60183.139132,Cluster-60183.213120,Cluster-60183.131492,Cluster…
GO:0071322	cellular response to carbohydrate stimulus	biological_process	0.047175	0.77044	1	1319	6	141360	1	Cluster-25406.0	0
GO:0043461	proton-transporting ATP synthase complex assembly	biological_process	0.047515	0.77203	1	1319	7	141360	1	Cluster-60183.38606	0
GO:0070272	proton-transporting ATP synthase complex biogenesis	biological_process	0.047515	0.77203	1	1319	7	141360	1	Cluster-60183.38606	0
GO:0034637	cellular carbohydrate biosynthetic process	biological_process	0.047916	0.7739	14	1319	866	141360	11	Cluster-60183.112373,Cluster-60183.118585,Cluster-60183.112360,Cluster-60183.112371,Cluster-27342.1,Cluster-60183.86973,Cluster-60183.112357,Cluster-60183.118605,Cluster-60183.112364,Cluster-60183.112348,Cluster-60183.203952	3	Cluster-60183.157708,Cluster-60183.173520,Cluster-60183.142753
GO:0015295	solute:proton symporter activity	molecular_function	0.048013	0.7739	3	1319	72	141360	3	Cluster-60183.20281,Cluster-49922.0,Cluster-22978.0	0
GO:0006606	protein import into nucleus	biological_process	0.048569	0.7739	9	1319	440	141360	6	Cluster-46045.1,Cluster-60183.22841,Cluster-60183.25779,Cluster-26963.0,Cluster-60183.212538,Cluster-60183.31571	3	Cluster-60183.138491,Cluster-60183.173789,Cluster-60183.173785
GO:0034504	protein localization to nucleus	biological_process	0.048569	0.7739	9	1319	440	141360	6	Cluster-46045.1,Cluster-60183.22841,Cluster-60183.212538,Cluster-26963.0,Cluster-60183.25779,Cluster-60183.31571	3	Cluster-60183.138491,Cluster-60183.173789,Cluster-60183.173785
GO:0044744	protein targeting to nucleus	biological_process	0.048569	0.7739	9	1319	440	141360	6	Cluster-60183.22841,Cluster-46045.1,Cluster-60183.31571,Cluster-60183.25779,Cluster-26963.0,Cluster-60183.212538	3	Cluster-60183.173789,Cluster-60183.138491,Cluster-60183.173785
GO:0051170	nuclear import	biological_process	0.048569	0.7739	9	1319	440	141360	6	Cluster-26963.0,Cluster-60183.212538,Cluster-60183.25779,Cluster-60183.31571,Cluster-46045.1,Cluster-60183.22841	3	Cluster-60183.173785,Cluster-60183.138491,Cluster-60183.173789
GO:1902593	single-organism nuclear import	biological_process	0.048569	0.7739	9	1319	440	141360	6	Cluster-46045.1,Cluster-60183.22841,Cluster-60183.25779,Cluster-60183.212538,Cluster-26963.0,Cluster-60183.31571	3	Cluster-60183.138491,Cluster-60183.173789,Cluster-60183.173785
GO:0016114	terpenoid biosynthetic process	biological_process	0.048684	0.7739	12	1319	604	141360	9	Cluster-25362.0,Cluster-60183.73452,Cluster-20923.2,Cluster-60183.101101,Cluster-43568.0,Cluster-60183.198703,Cluster-43838.0,Cluster-60183.194760,Cluster-28575.3	3	Cluster-60183.104584,Cluster-60183.75236,Cluster-60183.189400
GO:0071973	bacterial-type flagellum-dependent cell motility	biological_process	0.048727	0.7739	5	1319	204	141360	5	Cluster-60183.212282,Cluster-60183.35952,Cluster-60183.198268,Cluster-60183.192499,Cluster-60183.31571	0
GO:0043546	molybdopterin cofactor binding	molecular_function	0.048862	0.77411	1	1319	6	141360	0		1	Cluster-60183.116656
GO:0006006	glucose metabolic process	biological_process	0.049871	0.78577	15	1319	1053	141360	13	Cluster-60183.212969,Cluster-60183.120444,Cluster-60183.210341,Cluster-43687.0,Cluster-60183.132802,Cluster-60183.204529,Cluster-7225.1,Cluster-60183.209092,Cluster-60183.205569,Cluster-60183.146663,Cluster-60183.23529,Cluster-60183.13089,Cluster-32337.0	2	Cluster-60183.117007,Cluster-60183.116941
GO:0031411	gas vesicle	cellular_component	0.049927	0.78577	2	1319	41	141360	2	Cluster-60183.37072,Cluster-60183.13830	0
GO:0006721	terpenoid metabolic process	biological_process	0.049969	0.78577	12	1319	607	141360	9	Cluster-60183.73452,Cluster-20923.2,Cluster-25362.0,Cluster-43838.0,Cluster-60183.194760,Cluster-28575.3,Cluster-60183.101101,Cluster-43568.0,Cluster-60183.198703	3	Cluster-60183.104584,Cluster-60183.75236,Cluster-60183.189400
GO:0003964	RNA-directed DNA polymerase activity	molecular_function	0.050722	0.79187	3	1319	71	141360	2	Cluster-60183.124905,Cluster-60183.96331	1	Cluster-60183.121306
GO:0006278	RNA-dependent DNA replication	biological_process	0.050722	0.79187	3	1319	71	141360	2	Cluster-60183.124905,Cluster-60183.96331	1	Cluster-60183.121306
GO:0051094	positive regulation of developmental process	biological_process	0.050852	0.79187	3	1319	80	141360	2	Cluster-60183.207279,Cluster-60183.214466	1	Cluster-60183.639
GO:0006754	ATP biosynthetic process	biological_process	0.050855	0.79187	14	1319	915	141360	14	Cluster-60183.41623,Cluster-60183.41697,Cluster-51992.1,Cluster-60183.212441,Cluster-59863.0,Cluster-60183.212464,Cluster-60183.122740,Cluster-50206.1,Cluster-60183.117111,Cluster-60183.118187,Cluster-60183.24361,Cluster-60183.37072,Cluster-26002.1,Cluster-16580.0	0
GO:0003333	amino acid transmembrane transport	biological_process	0.051604	0.79807	7	1319	298	141360	7	Cluster-60183.212624,Cluster-60183.37704,Cluster-60183.212623,Cluster-60183.91402,Cluster-60183.14517,Cluster-55711.0,Cluster-60183.37707	0
GO:0004318	enoyl-[acyl-carrier-protein] reductase (NADH) activity	molecular_function	0.05181	0.79807	1	1319	8	141360	1	Cluster-60183.140056	0
GO:0016702	oxidoreductase activity, acting on single donors with incorporation of molecular oxygen, incorporation of two atoms of oxygen	molecular_function	0.05237	0.79807	8	1319	471	141360	3	Cluster-60183.126625,Cluster-60183.206114,Cluster-60183.209993	5	Cluster-60183.105202,Cluster-60183.117752,Cluster-60183.127039,Cluster-60183.117757,Cluster-60183.107658
GO:0010558	negative regulation of macromolecule biosynthetic process	biological_process	0.052542	0.79807	8	1319	355	141360	6	Cluster-60183.92948,Cluster-14412.0,Cluster-46045.1,Cluster-60183.147646,Cluster-50404.0,Cluster-19108.1	2	Cluster-60183.173785,Cluster-60183.173789
GO:0051172	negative regulation of nitrogen compound metabolic process	biological_process	0.052542	0.79807	8	1319	355	141360	6	Cluster-19108.1,Cluster-60183.147646,Cluster-46045.1,Cluster-50404.0,Cluster-14412.0,Cluster-60183.92948	2	Cluster-60183.173789,Cluster-60183.173785
GO:2000113	negative regulation of cellular macromolecule biosynthetic process	biological_process	0.052542	0.79807	8	1319	355	141360	6	Cluster-60183.92948,Cluster-14412.0,Cluster-60183.147646,Cluster-46045.1,Cluster-50404.0,Cluster-19108.1	2	Cluster-60183.173785,Cluster-60183.173789
GO:0031327	negative regulation of cellular biosynthetic process	biological_process	0.052852	0.79807	8	1319	356	141360	6	Cluster-60183.92948,Cluster-14412.0,Cluster-46045.1,Cluster-60183.147646,Cluster-50404.0,Cluster-19108.1	2	Cluster-60183.173785,Cluster-60183.173789
GO:0004656	procollagen-proline 4-dioxygenase activity	molecular_function	0.053235	0.79807	2	1319	31	141360	2	Cluster-60183.209993,Cluster-60183.206114	0
GO:0018126	protein hydroxylation	biological_process	0.053235	0.79807	2	1319	31	141360	2	Cluster-60183.206114,Cluster-60183.209993	0
GO:0018401	peptidyl-proline hydroxylation to 4-hydroxy-L-proline	biological_process	0.053235	0.79807	2	1319	31	141360	2	Cluster-60183.209993,Cluster-60183.206114	0
GO:0019471	4-hydroxyproline metabolic process	biological_process	0.053235	0.79807	2	1319	31	141360	2	Cluster-60183.209993,Cluster-60183.206114	0
GO:0019511	peptidyl-proline hydroxylation	biological_process	0.053235	0.79807	2	1319	31	141360	2	Cluster-60183.206114,Cluster-60183.209993	0
GO:0019798	procollagen-proline dioxygenase activity	molecular_function	0.053235	0.79807	2	1319	31	141360	2	Cluster-60183.209993,Cluster-60183.206114	0
GO:0031543	peptidyl-proline dioxygenase activity	molecular_function	0.053235	0.79807	2	1319	31	141360	2	Cluster-60183.206114,Cluster-60183.209993	0
GO:0031545	peptidyl-proline 4-dioxygenase activity	molecular_function	0.053235	0.79807	2	1319	31	141360	2	Cluster-60183.209993,Cluster-60183.206114	0
GO:2000243	positive regulation of reproductive process	biological_process	0.053318	0.79807	1	1319	5	141360	1	Cluster-60183.207279	0
GO:0050896	response to stimulus	biological_process	0.053389	0.79807	198	1319	18078	141360	166	Cluster-60183.133491,Cluster-60183.96330,Cluster-60183.19379,Cluster-60183.203133,Cluster-60183.208177,Cluster-60183.190979,Cluster-60183.190975,Cluster-20293.2,Cluster-16363.1,Cluster-60183.113594,Cluster-60183.27166,Cluster-60183.142550,Cluster-60183.178903,Cluster-60183.11525,Cluster-60183.190171,Cluster-60183.201052,Cluster-60183.22506,Cluster-60183.30128,Cluster-60183.147202,Cluster-25522.0,…	32	Cluster-60183.76783,Cluster-60183.187268,Cluster-60183.176394,Cluster-60183.124163,Cluster-60183.79047,Cluster-60183.178904,Cluster-60183.218247,Cluster-60183.22083,Cluster-60183.111562,Cluster-60183.129085,Cluster-60183.82227,Cluster-60183.82230,Cluster-60183.57868,Cluster-60183.61820,Cluster-60183.110303,Cluster-60183.125840,Cluster-60183.129086,Cluster-60183.158147,Cluster-60183.117816,Cluster…
GO:0009291	unidirectional conjugation	biological_process	0.053524	0.79821	1	1319	7	141360	0		1	Cluster-56296.0
GO:0015098	molybdate ion transmembrane transporter activity	molecular_function	0.053807	0.79868	3	1319	69	141360	0		3	Cluster-60183.114130,Cluster-60183.114139,Cluster-60183.114133
GO:0015689	molybdate ion transport	biological_process	0.053807	0.79868	3	1319	69	141360	0		3	Cluster-60183.114139,Cluster-60183.114133,Cluster-60183.114130
GO:0044769	ATPase activity, coupled to transmembrane movement of ions, rotational mechanism	molecular_function	0.053951	0.79895	4	1319	208	141360	4	Cluster-60183.212464,Cluster-51992.1,Cluster-44682.2,Cluster-50206.1	0
GO:0001539	cilium or flagellum-dependent cell motility	biological_process	0.054827	0.80815	5	1319	211	141360	5	Cluster-60183.192499,Cluster-60183.31571,Cluster-60183.198268,Cluster-60183.35952,Cluster-60183.212282	0
GO:0097588	archaeal or bacterial-type flagellum-dependent cell motility	biological_process	0.054827	0.80815	5	1319	211	141360	5	Cluster-60183.35952,Cluster-60183.212282,Cluster-60183.31571,Cluster-60183.192499,Cluster-60183.198268	0
GO:0044455	mitochondrial membrane part	cellular_component	0.055121	0.80875	17	1319	1164	141360	15	Cluster-60183.207149,Cluster-60183.24361,Cluster-60183.35953,Cluster-26002.1,Cluster-45212.0,Cluster-60183.112133,Cluster-59863.0,Cluster-60183.50427,Cluster-60183.117111,Cluster-60183.118187,Cluster-51992.1,Cluster-60183.212441,Cluster-17348.0,Cluster-60183.111580,Cluster-60183.178400	2	Cluster-60183.98171,Cluster-60183.162442
GO:0035303	regulation of dephosphorylation	biological_process	0.055249	0.80875	3	1319	93	141360	2	Cluster-60183.74719,Cluster-60183.74718	1	Cluster-60183.62236
GO:0035304	regulation of protein dephosphorylation	biological_process	0.055249	0.80875	3	1319	93	141360	2	Cluster-60183.74719,Cluster-60183.74718	1	Cluster-60183.62236
GO:0010646	regulation of cell communication	biological_process	0.055995	0.8151	10	1319	533	141360	10	Cluster-60183.212271,Cluster-22266.2,Cluster-60183.35123,Cluster-60183.42165,Cluster-60183.28734,Cluster-16113.0,Cluster-60183.214466,Cluster-19009.0,Cluster-27601.0,Cluster-60183.203133	0
GO:0006561	proline biosynthetic process	biological_process	0.056183	0.8151	2	1319	30	141360	2	Cluster-60183.91284,Cluster-60183.145995	0
GO:0048581	negative regulation of post-embryonic development	biological_process	0.056196	0.8151	1	1319	7	141360	1	Cluster-25406.0	0
GO:0051241	negative regulation of multicellular organismal process	biological_process	0.056196	0.8151	1	1319	7	141360	1	Cluster-25406.0	0
GO:1903825	organic acid transmembrane transport	biological_process	0.056406	0.81556	7	1319	309	141360	7	Cluster-60183.14517,Cluster-55711.0,Cluster-60183.37707,Cluster-60183.91402,Cluster-60183.212624,Cluster-60183.212623,Cluster-60183.37704	0
GO:0005746	mitochondrial respiratory chain	cellular_component	0.056485	0.81556	5	1319	258	141360	3	Cluster-60183.111580,Cluster-60183.35953,Cluster-45212.0	2	Cluster-60183.98171,Cluster-60183.162442
GO:0030111	regulation of Wnt signaling pathway	biological_process	0.056794	0.81817	2	1319	34	141360	2	Cluster-27601.0,Cluster-16113.0	0
GO:0023051	regulation of signaling	biological_process	0.056967	0.81881	10	1319	535	141360	10	Cluster-60183.35123,Cluster-60183.212271,Cluster-22266.2,Cluster-60183.203133,Cluster-19009.0,Cluster-27601.0,Cluster-60183.214466,Cluster-16113.0,Cluster-60183.42165,Cluster-60183.28734	0
GO:0098656	anion transmembrane transport	biological_process	0.057583	0.8258	7	1319	311	141360	7	Cluster-60183.37707,Cluster-60183.14517,Cluster-55711.0,Cluster-60183.91402,Cluster-60183.212624,Cluster-60183.212623,Cluster-60183.37704	0
GO:0010008	endosome membrane	cellular_component	0.058144	0.83196	2	1319	49	141360	2	Cluster-60183.208622,Cluster-60183.15244	0
GO:0034464	BBSome	cellular_component	0.058321	0.83262	2	1319	37	141360	2	Cluster-60183.113746,Cluster-60183.31506	0
GO:0009648	photoperiodism	biological_process	0.058633	0.83333	1	1319	6	141360	1	Cluster-25406.0	0
GO:0048573	photoperiodism, flowering	biological_process	0.058633	0.83333	1	1319	6	141360	1	Cluster-25406.0	0
GO:0000159	protein phosphatase type 2A complex	cellular_component	0.059043	0.83542	3	1319	72	141360	2	Cluster-16363.1,Cluster-15431.0	1	Cluster-60183.221902
GO:0008601	protein phosphatase type 2A regulator activity	molecular_function	0.059043	0.83542	3	1319	72	141360	2	Cluster-15431.0,Cluster-16363.1	1	Cluster-60183.221902
GO:0016628	oxidoreductase activity, acting on the CH-CH group of donors, NAD or NADP as acceptor	molecular_function	0.059539	0.83829	8	1319	393	141360	7	Cluster-60183.27548,Cluster-60183.140056,Cluster-60183.141580,Cluster-60183.211610,Cluster-38263.1,Cluster-45293.0,Cluster-60183.50715	1	Cluster-60183.108043
GO:0008855	exodeoxyribonuclease VII activity	molecular_function	0.059883	0.83829	8	1319	414	141360	8	Cluster-60183.39636,Cluster-23700.0,Cluster-60183.130278,Cluster-60183.37072,Cluster-60183.133491,Cluster-60183.12195,Cluster-60183.212538,Cluster-60183.122744	0
GO:0009318	exodeoxyribonuclease VII complex	cellular_component	0.059883	0.83829	8	1319	414	141360	8	Cluster-60183.212538,Cluster-60183.122744,Cluster-60183.39636,Cluster-23700.0,Cluster-60183.37072,Cluster-60183.130278,Cluster-60183.133491,Cluster-60183.12195	0
GO:0005791	rough endoplasmic reticulum	cellular_component	0.059906	0.83829	4	1319	151	141360	3	Cluster-22965.0,Cluster-23372.0,Cluster-60183.162140	1	Cluster-60183.88842
GO:0030867	rough endoplasmic reticulum membrane	cellular_component	0.059906	0.83829	4	1319	151	141360	3	Cluster-22965.0,Cluster-60183.162140,Cluster-23372.0	1	Cluster-60183.88842
GO:0048366	leaf development	biological_process	0.060478	0.84427	2	1319	44	141360	2	Cluster-14412.0,Cluster-25406.0	0
GO:0046686	response to cadmium ion	biological_process	0.060662	0.84427	3	1319	122	141360	3	Cluster-60183.212469,Cluster-60183.24294,Cluster-60183.24296	0
GO:0006665	sphingolipid metabolic process	biological_process	0.060732	0.84427	8	1319	358	141360	3	Cluster-22266.2,Cluster-60183.157827,Cluster-15425.0	5	Cluster-60183.163692,Cluster-60183.109645,Cluster-60183.128016,Cluster-60183.221053,Cluster-60183.112661
GO:0030411	scytalone dehydratase activity	molecular_function	0.06131	0.85044	1	1319	7	141360	1	Cluster-17682.0	0
GO:0045263	proton-transporting ATP synthase complex, coupling factor F(o)	cellular_component	0.061597	0.8513	10	1319	587	141360	10	Cluster-60183.122740,Cluster-59863.0,Cluster-60183.41697,Cluster-60183.212441,Cluster-16580.0,Cluster-26002.1,Cluster-60183.24361,Cluster-60183.37072,Cluster-60183.118187,Cluster-60183.117111	0
GO:0009890	negative regulation of biosynthetic process	biological_process	0.06164	0.8513	8	1319	370	141360	6	Cluster-60183.92948,Cluster-14412.0,Cluster-50404.0,Cluster-60183.147646,Cluster-46045.1,Cluster-19108.1	2	Cluster-60183.173785,Cluster-60183.173789
GO:0009615	response to virus	biological_process	0.062665	0.8623	8	1319	439	141360	8	Cluster-60183.28734,Cluster-60183.37072,Cluster-60183.31571,Cluster-60183.206241,Cluster-60183.25779,Cluster-14412.0,Cluster-60183.212538,Cluster-60183.35952	0
GO:0031399	regulation of protein modification process	biological_process	0.062742	0.8623	9	1319	496	141360	7	Cluster-60183.212538,Cluster-60183.74719,Cluster-60183.31571,Cluster-60183.181723,Cluster-60183.138852,Cluster-60183.22841,Cluster-60183.74718	2	Cluster-60183.64466,Cluster-60183.62236
GO:0019829	cation-transporting ATPase activity	molecular_function	0.062876	0.8623	5	1319	271	141360	5	Cluster-60183.212464,Cluster-9658.3,Cluster-44682.2,Cluster-51992.1,Cluster-50206.1	0
GO:0045861	negative regulation of proteolysis	biological_process	0.062979	0.8623	5	1319	213	141360	5	Cluster-60183.31571,Cluster-60183.208622,Cluster-60183.15244,Cluster-60183.212538,Cluster-60183.22841	0
GO:0052548	regulation of endopeptidase activity	biological_process	0.06324	0.86401	3	1319	92	141360	3	Cluster-60183.208622,Cluster-60183.209246,Cluster-60183.15244	0
GO:0031012	extracellular matrix	cellular_component	0.063504	0.86489	10	1319	571	141360	10	Cluster-60183.218785,Cluster-26992.1,Cluster-60183.203356,Cluster-60183.206436,Cluster-60183.102643,Cluster-60183.118187,Cluster-18585.0,Cluster-17682.0,Cluster-60183.203357,Cluster-21185.0	0
GO:0046148	pigment biosynthetic process	biological_process	0.063677	0.86489	14	1319	787	141360	12	Cluster-20923.2,Cluster-60183.73452,Cluster-60183.141580,Cluster-60183.27548,Cluster-25362.0,Cluster-28575.3,Cluster-60183.213597,Cluster-60183.194760,Cluster-38263.1,Cluster-43838.0,Cluster-60183.211610,Cluster-60183.198703	2	Cluster-60183.104584,Cluster-60183.108043
GO:0016160	amylase activity	molecular_function	0.063713	0.86489	5	1319	168	141360	1	Cluster-60183.157827	4	Cluster-60183.121232,Cluster-60183.118511,Cluster-60183.121233,Cluster-60183.154357
GO:1902494	catalytic complex	cellular_component	0.064111	0.86822	95	1319	7668	141360	76	Cluster-17308.0,Cluster-16360.1,Cluster-57655.0,Cluster-60183.99753,Cluster-60183.24296,Cluster-60183.74718,Cluster-60183.132802,Cluster-60183.212538,Cluster-16429.0,Cluster-60183.222351,Cluster-23094.0,Cluster-60183.30128,Cluster-60183.200467,Cluster-60183.11597,Cluster-60183.161423,Cluster-60183.37072,Cluster-60183.65428,Cluster-60183.96330,Cluster-60183.133491,Cluster-60183.25779,Cluster-60183…	19	Cluster-60183.105202,Cluster-60183.213120,Cluster-60183.131492,Cluster-60183.130001,Cluster-60183.221053,Cluster-60183.62236,Cluster-60183.107535,Cluster-60183.173785,Cluster-60183.187268,Cluster-60183.104584,Cluster-60183.118381,Cluster-60183.68350,Cluster-60183.118679,Cluster-60183.128016,Cluster-60183.112661,Cluster-60183.163692,Cluster-60183.221902,Cluster-60183.109645,Cluster-60183.50068
GO:0019627	urea metabolic process	biological_process	0.064269	0.86822	2	1319	28	141360	0		2	Cluster-60183.116537,Cluster-60183.116381
GO:0006865	amino acid transport	biological_process	0.064368	0.86822	8	1319	386	141360	7	Cluster-60183.37707,Cluster-60183.14517,Cluster-55711.0,Cluster-60183.91402,Cluster-60183.212624,Cluster-60183.37704,Cluster-60183.212623	1	Cluster-60183.81547
GO:0015629	actin cytoskeleton	cellular_component	0.065772	0.88527	11	1319	662	141360	10	Cluster-60183.198540,Cluster-60183.32724,Cluster-60183.212161,Cluster-60183.35953,Cluster-60183.206991,Cluster-60183.212538,Cluster-60183.31267,Cluster-60183.195270,Cluster-60183.111580,Cluster-60183.35952	1	Cluster-60183.178204
GO:0006072	glycerol-3-phosphate metabolic process	biological_process	0.065926	0.88547	4	1319	141	141360	3	Cluster-38263.1,Cluster-60183.222546,Cluster-49831.0	1	Cluster-60183.104584
GO:0009888	tissue development	biological_process	0.066559	0.89136	5	1319	241	141360	3	Cluster-19216.0,Cluster-25406.0,Cluster-14412.0	2	Cluster-60183.639,Cluster-60183.129548
GO:0006026	aminoglycan catabolic process	biological_process	0.066913	0.89136	6	1319	276	141360	1	Cluster-60183.157827	5	Cluster-60183.109645,Cluster-60183.163692,Cluster-60183.112661,Cluster-60183.128016,Cluster-60183.221053
GO:0009145	purine nucleoside triphosphate biosynthetic process	biological_process	0.066925	0.89136	14	1319	977	141360	14	Cluster-60183.118187,Cluster-60183.117111,Cluster-16580.0,Cluster-26002.1,Cluster-60183.24361,Cluster-60183.37072,Cluster-60183.212464,Cluster-59863.0,Cluster-60183.212441,Cluster-51992.1,Cluster-60183.41697,Cluster-60183.41623,Cluster-50206.1,Cluster-60183.122740	0
GO:0009206	purine ribonucleoside triphosphate biosynthetic process	biological_process	0.066925	0.89136	14	1319	977	141360	14	Cluster-60183.117111,Cluster-60183.118187,Cluster-60183.24361,Cluster-60183.37072,Cluster-16580.0,Cluster-26002.1,Cluster-60183.41697,Cluster-51992.1,Cluster-60183.212441,Cluster-60183.41623,Cluster-60183.212464,Cluster-59863.0,Cluster-60183.122740,Cluster-50206.1	0
GO:0042451	purine nucleoside biosynthetic process	biological_process	0.067336	0.89307	17	1319	1226	141360	16	Cluster-60183.212464,Cluster-59863.0,Cluster-50206.1,Cluster-60183.122740,Cluster-60183.219693,Cluster-16580.0,Cluster-26002.1,Cluster-60183.24361,Cluster-51992.1,Cluster-60183.41697,Cluster-60183.212441,Cluster-60183.41623,Cluster-60183.118187,Cluster-60183.117111,Cluster-60183.208576,Cluster-60183.37072	1	Cluster-60183.131070
GO:0046129	purine ribonucleoside biosynthetic process	biological_process	0.067336	0.89307	17	1319	1226	141360	16	Cluster-60183.117111,Cluster-60183.118187,Cluster-60183.37072,Cluster-60183.208576,Cluster-60183.41623,Cluster-51992.1,Cluster-60183.212441,Cluster-60183.41697,Cluster-60183.219693,Cluster-60183.24361,Cluster-26002.1,Cluster-16580.0,Cluster-59863.0,Cluster-60183.212464,Cluster-60183.122740,Cluster-50206.1	1	Cluster-60183.131070
GO:0009142	nucleoside triphosphate biosynthetic process	biological_process	0.067895	0.89607	14	1319	980	141360	14	Cluster-26002.1,Cluster-16580.0,Cluster-60183.37072,Cluster-60183.24361,Cluster-60183.118187,Cluster-60183.117111,Cluster-50206.1,Cluster-60183.122740,Cluster-59863.0,Cluster-60183.212464,Cluster-60183.41623,Cluster-51992.1,Cluster-60183.212441,Cluster-60183.41697	0
GO:0009201	ribonucleoside triphosphate biosynthetic process	biological_process	0.067895	0.89607	14	1319	980	141360	14	Cluster-60183.212464,Cluster-59863.0,Cluster-60183.41697,Cluster-51992.1,Cluster-60183.212441,Cluster-60183.41623,Cluster-50206.1,Cluster-60183.122740,Cluster-60183.118187,Cluster-60183.117111,Cluster-16580.0,Cluster-26002.1,Cluster-60183.24361,Cluster-60183.37072	0
GO:0008299	isoprenoid biosynthetic process	biological_process	0.067984	0.89607	14	1319	830	141360	11	Cluster-60183.194760,Cluster-43838.0,Cluster-28575.3,Cluster-60183.101101,Cluster-43568.0,Cluster-60183.198703,Cluster-60183.73452,Cluster-20923.2,Cluster-60183.101046,Cluster-60183.121354,Cluster-25362.0	3	Cluster-60183.75236,Cluster-60183.189400,Cluster-60183.104584
GO:0030474	spindle pole body duplication	biological_process	0.06841	0.89795	3	1319	100	141360	3	Cluster-60183.133491,Cluster-60183.130278,Cluster-60183.122744	0
GO:0051300	spindle pole body organization	biological_process	0.06841	0.89795	3	1319	100	141360	3	Cluster-60183.133491,Cluster-60183.130278,Cluster-60183.122744	0
GO:0006811	ion transport	biological_process	0.068556	0.89802	108	1319	9071	141360	91	Cluster-60183.122744,Cluster-47569.0,Cluster-60183.222714,Cluster-60183.27382,Cluster-55711.0,Cluster-60183.30785,Cluster-26396.2,Cluster-60183.214338,Cluster-60183.210717,Cluster-60183.221290,Cluster-60183.212623,Cluster-60183.74417,Cluster-60183.230712,Cluster-60183.212464,Cluster-60183.19172,Cluster-27064.1,Cluster-60183.24361,Cluster-60183.219213,Cluster-60183.91402,Cluster-25362.0,Cluster-60…	17	Cluster-60183.54488,Cluster-60183.104584,Cluster-60183.81547,Cluster-60183.93522,Cluster-60183.159173,Cluster-60183.128914,Cluster-60183.98171,Cluster-60183.114130,Cluster-60183.114133,Cluster-60183.73209,Cluster-52886.0,Cluster-60183.76783,Cluster-60183.36144,Cluster-60183.73208,Cluster-60183.114139,Cluster-60183.162442,Cluster-60183.98341
GO:0019074	viral RNA genome packaging	biological_process	0.069233	0.90359	1	1319	10	141360	1	Cluster-60183.14638	0
GO:0018759	methenyltetrahydromethanopterin cyclohydrolase activity	molecular_function	0.069266	0.90359	1	1319	9	141360	0		1	Cluster-60183.102223
GO:0006720	isoprenoid metabolic process	biological_process	0.069426	0.90381	14	1319	833	141360	11	Cluster-25362.0,Cluster-60183.121354,Cluster-60183.101046,Cluster-20923.2,Cluster-60183.73452,Cluster-60183.198703,Cluster-43568.0,Cluster-60183.101101,Cluster-28575.3,Cluster-43838.0,Cluster-60183.194760	3	Cluster-60183.104584,Cluster-60183.189400,Cluster-60183.75236
GO:0009127	purine nucleoside monophosphate biosynthetic process	biological_process	0.070438	0.91326	15	1319	1046	141360	14	Cluster-60183.122740,Cluster-50206.1,Cluster-51992.1,Cluster-60183.41697,Cluster-60183.212441,Cluster-60183.41623,Cluster-60183.212464,Cluster-59863.0,Cluster-60183.37072,Cluster-60183.24361,Cluster-16580.0,Cluster-26002.1,Cluster-60183.117111,Cluster-60183.118187	1	Cluster-60183.131070
GO:0009168	purine ribonucleoside monophosphate biosynthetic process	biological_process	0.070438	0.91326	15	1319	1046	141360	14	Cluster-60183.41697,Cluster-51992.1,Cluster-60183.212441,Cluster-60183.41623,Cluster-60183.212464,Cluster-59863.0,Cluster-60183.122740,Cluster-50206.1,Cluster-60183.117111,Cluster-60183.118187,Cluster-60183.37072,Cluster-60183.24361,Cluster-16580.0,Cluster-26002.1	1	Cluster-60183.131070
GO:0004497	monooxygenase activity	molecular_function	0.0713	0.92253	12	1319	803	141360	6	Cluster-60183.210380,Cluster-60183.211610,Cluster-28575.3,Cluster-60183.192441,Cluster-60183.73452,Cluster-60183.21916	6	Cluster-60183.75236,Cluster-60183.107869,Cluster-60183.122361,Cluster-60183.109224,Cluster-60183.108043,Cluster-60183.104584
GO:0005788	endoplasmic reticulum lumen	cellular_component	0.07186	0.92253	2	1319	36	141360	2	Cluster-60183.208138,Cluster-60183.191424	0
GO:0005784	Sec61 translocon complex	cellular_component	0.07239	0.92253	3	1319	94	141360	3	Cluster-22965.0,Cluster-60183.162140,Cluster-23372.0	0
GO:0071256	translocon complex	cellular_component	0.07239	0.92253	3	1319	94	141360	3	Cluster-22965.0,Cluster-60183.162140,Cluster-23372.0	0
GO:0051287	NAD binding	molecular_function	0.072709	0.92253	17	1319	1167	141360	13	Cluster-49831.0,Cluster-45293.0,Cluster-60183.142633,Cluster-60183.222810,Cluster-60183.25955,Cluster-60183.209092,Cluster-42279.0,Cluster-60183.214338,Cluster-38263.1,Cluster-60183.136905,Cluster-60183.27548,Cluster-60183.222546,Cluster-15322.0	4	Cluster-60183.104584,Cluster-60183.108043,Cluster-60183.47194,Cluster-60183.74563
GO:0035556	intracellular signal transduction	biological_process	0.07275	0.92253	39	1319	2893	141360	34	Cluster-17972.0,Cluster-60183.207279,Cluster-60183.27048,Cluster-60183.12195,Cluster-22560.0,Cluster-60183.124905,Cluster-60183.214466,Cluster-60183.39636,Cluster-60183.96331,Cluster-60183.171302,Cluster-60183.171303,Cluster-60183.212271,Cluster-60183.26640,Cluster-60183.42705,Cluster-60183.24526,Cluster-60183.27853,Cluster-60183.211690,Cluster-60183.39635,Cluster-27370.0,Cluster-60183.30128,Clus…	5	Cluster-60183.117816,Cluster-60183.124163,Cluster-60183.187268,Cluster-60183.178904,Cluster-60183.151410
GO:0030420	establishment of competence for transformation	biological_process	0.072837	0.92253	1	1319	8	141360	1	Cluster-60183.58986	0
GO:0051239	regulation of multicellular organismal process	biological_process	0.073518	0.92253	7	1319	357	141360	6	Cluster-60183.31571,Cluster-25406.0,Cluster-12941.1,Cluster-60183.214466,Cluster-60183.207279,Cluster-60183.28688	1	Cluster-60183.639
GO:0017148	negative regulation of translation	biological_process	0.073953	0.92253	2	1319	49	141360	2	Cluster-60183.147646,Cluster-60183.92948	0
GO:0034249	negative regulation of cellular amide metabolic process	biological_process	0.073953	0.92253	2	1319	49	141360	2	Cluster-60183.92948,Cluster-60183.147646	0
GO:2001141	regulation of RNA biosynthetic process	biological_process	0.074095	0.92253	114	1319	9830	141360	84	Cluster-60183.76191,Cluster-60183.212282,Cluster-60183.37072,Cluster-60183.32701,Cluster-60183.65428,Cluster-60183.146461,Cluster-60183.213652,Cluster-59117.0,Cluster-60183.29247,Cluster-17682.0,Cluster-60183.103676,Cluster-60183.101046,Cluster-60183.222546,Cluster-60183.206991,Cluster-60183.24296,Cluster-60183.28766,Cluster-60183.50515,Cluster-60183.132611,Cluster-60183.27166,Cluster-60183.16214…	30	Cluster-60183.73209,Cluster-60183.213120,Cluster-60183.219501,Cluster-60183.148655,Cluster-60183.138499,Cluster-60183.146186,Cluster-60183.138491,Cluster-60183.62236,Cluster-60183.173789,Cluster-60183.163211,Cluster-60183.111596,Cluster-60183.173785,Cluster-60183.120113,Cluster-60183.102937,Cluster-60183.100344,Cluster-60183.176394,Cluster-60183.112722,Cluster-60183.163210,Cluster-60183.118679,Cl…
GO:0006613	cotranslational protein targeting to membrane	biological_process	0.074686	0.92253	10	1319	516	141360	10	Cluster-60183.162140,Cluster-60183.65428,Cluster-60183.28766,Cluster-60183.81041,Cluster-60183.175800,Cluster-23372.0,Cluster-60183.207732,Cluster-60183.221720,Cluster-20932.0,Cluster-22965.0	0
GO:0042262	DNA protection	biological_process	0.075068	0.92253	2	1319	45	141360	2	Cluster-60183.201217,Cluster-60183.201218	0
GO:0031301	integral component of organelle membrane	cellular_component	0.075342	0.92253	12	1319	702	141360	11	Cluster-60183.201172,Cluster-60183.162140,Cluster-60183.5726,Cluster-60183.37072,Cluster-60183.13556,Cluster-14678.1,Cluster-23372.0,Cluster-60183.25525,Cluster-60183.178400,Cluster-23094.0,Cluster-22965.0	1	Cluster-60183.127625
GO:0042157	lipoprotein metabolic process	biological_process	0.075667	0.92253	10	1319	585	141360	10	Cluster-60183.208005,Cluster-60183.28688,Cluster-60183.37072,Cluster-60183.192132,Cluster-60183.13830,Cluster-60183.210357,Cluster-60183.41634,Cluster-60183.41623,Cluster-60183.206241,Cluster-60183.41697	0
GO:0005921	gap junction	cellular_component	0.07577	0.92253	2	1319	50	141360	1	Cluster-43376.0	1	Cluster-60183.123023
GO:0002253	activation of immune response	biological_process	0.075848	0.92253	2	1319	41	141360	2	Cluster-60183.113594,Cluster-22266.2	0
GO:0042440	pigment metabolic process	biological_process	0.075862	0.92253	16	1319	972	141360	13	Cluster-60183.213597,Cluster-60183.211610,Cluster-38263.1,Cluster-60183.198703,Cluster-20923.2,Cluster-60183.73452,Cluster-17682.0,Cluster-25362.0,Cluster-60183.27548,Cluster-28575.3,Cluster-43838.0,Cluster-60183.194760,Cluster-60183.141580	3	Cluster-60183.50068,Cluster-60183.108043,Cluster-60183.104584
GO:0040001	establishment of mitotic spindle localization	biological_process	0.076128	0.92253	1	1319	7	141360	1	Cluster-46045.1	0
GO:0051293	establishment of spindle localization	biological_process	0.076128	0.92253	1	1319	7	141360	1	Cluster-46045.1	0
GO:0051653	spindle localization	biological_process	0.076128	0.92253	1	1319	7	141360	1	Cluster-46045.1	0
GO:0030312	external encapsulating structure	cellular_component	0.07642	0.92253	13	1319	1008	141360	2	Cluster-60183.24294,Cluster-60183.24296	11	Cluster-60183.155688,Cluster-60183.134501,Cluster-60183.62435,Cluster-60183.68798,Cluster-60183.75073,Cluster-60183.139132,Cluster-60183.118609,Cluster-60183.86090,Cluster-60183.129548,Cluster-60183.66722,Cluster-60183.219916
GO:0009909	regulation of flower development	biological_process	0.076776	0.92253	1	1319	11	141360	1	Cluster-25406.0	0
GO:0048831	regulation of shoot system development	biological_process	0.076776	0.92253	1	1319	11	141360	1	Cluster-25406.0	0
GO:0000272	polysaccharide catabolic process	biological_process	0.076845	0.92253	6	1319	269	141360	1	Cluster-60183.157827	5	Cluster-60183.118511,Cluster-60183.121233,Cluster-60183.154357,Cluster-60183.121232,Cluster-60183.139132
GO:0006022	aminoglycan metabolic process	biological_process	0.07685	0.92253	14	1319	863	141360	9	Cluster-60183.157827,Cluster-60183.30128,Cluster-60183.204856,Cluster-60183.133523,Cluster-60183.22785,Cluster-60183.37072,Cluster-60183.199791,Cluster-60183.27717,Cluster-27268.0	5	Cluster-60183.163692,Cluster-60183.221053,Cluster-60183.128016,Cluster-60183.112661,Cluster-60183.109645
GO:0015171	amino acid transmembrane transporter activity	molecular_function	0.0769	0.92253	5	1319	197	141360	4	Cluster-60183.14517,Cluster-55711.0,Cluster-60183.212624,Cluster-60183.212623	1	Cluster-60183.81547
GO:0000145	exocyst	cellular_component	0.077002	0.92253	6	1319	287	141360	6	Cluster-60183.28734,Cluster-24606.0,Cluster-60183.32724,Cluster-60183.31267,Cluster-60183.150227,Cluster-60183.74417	0
GO:0031090	organelle membrane	cellular_component	0.07704	0.92253	54	1319	4440	141360	47	Cluster-23094.0,Cluster-60183.230712,Cluster-60183.24361,Cluster-26002.1,Cluster-60183.83665,Cluster-60183.162140,Cluster-57655.0,Cluster-60183.163178,Cluster-60183.111580,Cluster-60183.178400,Cluster-60183.222838,Cluster-15322.0,Cluster-51992.1,Cluster-23372.0,Cluster-60183.25525,Cluster-60183.152961,Cluster-60183.13556,Cluster-60183.37072,Cluster-26561.2,Cluster-60183.11597,Cluster-60183.122446…	7	Cluster-60183.184028,Cluster-60183.127625,Cluster-60183.123089,Cluster-60183.98171,Cluster-60183.88842,Cluster-60183.159173,Cluster-60183.162442
GO:0052547	regulation of peptidase activity	biological_process	0.077224	0.92253	3	1319	106	141360	3	Cluster-60183.208622,Cluster-60183.15244,Cluster-60183.209246	0
GO:0007009	plasma membrane organization	biological_process	0.077636	0.92253	3	1319	89	141360	3	Cluster-60183.209092,Cluster-60183.146663,Cluster-60183.116510	0
GO:0046782	regulation of viral transcription	biological_process	0.077724	0.92253	2	1319	49	141360	1	Cluster-60183.222546	1	Cluster-60183.73209
GO:1903900	regulation of viral life cycle	biological_process	0.077724	0.92253	2	1319	49	141360	1	Cluster-60183.222546	1	Cluster-60183.73209
GO:0043605	cellular amide catabolic process	biological_process	0.077984	0.92253	2	1319	40	141360	0		2	Cluster-60183.116381,Cluster-60183.116537
GO:0022611	dormancy process	biological_process	0.078562	0.92253	1	1319	11	141360	1	Cluster-25406.0	0
GO:0009425	bacterial-type flagellum basal body	cellular_component	0.078762	0.92253	2	1319	48	141360	2	Cluster-60183.198268,Cluster-60183.192499	0
GO:0008406	gonad development	biological_process	0.07883	0.92253	1	1319	9	141360	1	Cluster-60183.207279	0
GO:0045137	development of primary sexual characteristics	biological_process	0.07883	0.92253	1	1319	9	141360	1	Cluster-60183.207279	0
GO:0071722	detoxification of arsenic-containing substance	biological_process	0.079719	0.92253	1	1319	6	141360	1	Cluster-60183.116661	0
GO:0031461	cullin-RING ubiquitin ligase complex	cellular_component	0.079789	0.92253	14	1319	831	141360	10	Cluster-60183.99753,Cluster-25406.0,Cluster-60183.113012,Cluster-60183.890,Cluster-60183.70219,Cluster-60183.170476,Cluster-60183.131486,Cluster-60183.63009,Cluster-60183.192738,Cluster-16429.0	4	Cluster-60183.68350,Cluster-60183.131492,Cluster-60183.118381,Cluster-60183.213120
GO:0004047	aminomethyltransferase activity	molecular_function	0.080304	0.92253	1	1319	12	141360	0		1	Cluster-60183.116173
GO:0002263	cell activation involved in immune response	biological_process	0.080328	0.92253	1	1319	9	141360	1	Cluster-25522.0	0
GO:0002274	myeloid leukocyte activation	biological_process	0.080328	0.92253	1	1319	9	141360	1	Cluster-25522.0	0
GO:0002275	myeloid cell activation involved in immune response	biological_process	0.080328	0.92253	1	1319	9	141360	1	Cluster-25522.0	0
GO:0002279	mast cell activation involved in immune response	biological_process	0.080328	0.92253	1	1319	9	141360	1	Cluster-25522.0	0
GO:0002366	leukocyte activation involved in immune response	biological_process	0.080328	0.92253	1	1319	9	141360	1	Cluster-25522.0	0
GO:0002444	myeloid leukocyte mediated immunity	biological_process	0.080328	0.92253	1	1319	9	141360	1	Cluster-25522.0	0
GO:0002448	mast cell mediated immunity	biological_process	0.080328	0.92253	1	1319	9	141360	1	Cluster-25522.0	0
GO:0032418	lysosome localization	biological_process	0.080328	0.92253	1	1319	9	141360	1	Cluster-25522.0	0
GO:0043299	leukocyte degranulation	biological_process	0.080328	0.92253	1	1319	9	141360	1	Cluster-25522.0	0
GO:0043303	mast cell degranulation	biological_process	0.080328	0.92253	1	1319	9	141360	1	Cluster-25522.0	0
GO:0045055	regulated secretory pathway	biological_process	0.080328	0.92253	1	1319	9	141360	1	Cluster-25522.0	0
GO:0045576	mast cell activation	biological_process	0.080328	0.92253	1	1319	9	141360	1	Cluster-25522.0	0
GO:0006473	protein acetylation	biological_process	0.081142	0.92253	3	1319	106	141360	2	Cluster-22436.0,Cluster-60183.208444	1	Cluster-60183.118679
GO:0006475	internal protein amino acid acetylation	biological_process	0.081142	0.92253	3	1319	106	141360	2	Cluster-60183.208444,Cluster-22436.0	1	Cluster-60183.118679
GO:0018393	internal peptidyl-lysine acetylation	biological_process	0.081142	0.92253	3	1319	106	141360	2	Cluster-60183.208444,Cluster-22436.0	1	Cluster-60183.118679
GO:0018394	peptidyl-lysine acetylation	biological_process	0.081142	0.92253	3	1319	106	141360	2	Cluster-22436.0,Cluster-60183.208444	1	Cluster-60183.118679
GO:0021700	developmental maturation	biological_process	0.081187	0.92253	1	1319	14	141360	1	Cluster-25406.0	0
GO:0030551	cyclic nucleotide binding	molecular_function	0.081687	0.92253	1	1319	10	141360	1	Cluster-60183.11525	0
GO:0001848	complement binding	molecular_function	0.082045	0.92253	1	1319	8	141360	1	Cluster-22978.0	0
GO:0004529	exodeoxyribonuclease activity	molecular_function	0.082396	0.92253	8	1319	443	141360	8	Cluster-60183.122744,Cluster-60183.212538,Cluster-60183.12195,Cluster-60183.133491,Cluster-60183.130278,Cluster-60183.37072,Cluster-60183.39636,Cluster-23700.0	0
GO:0016895	exodeoxyribonuclease activity, producing 5'-phosphomonoesters	molecular_function	0.082396	0.92253	8	1319	443	141360	8	Cluster-60183.212538,Cluster-60183.122744,Cluster-60183.39636,Cluster-23700.0,Cluster-60183.130278,Cluster-60183.37072,Cluster-60183.12195,Cluster-60183.133491	0
GO:0005938	cell cortex	cellular_component	0.082404	0.92253	11	1319	637	141360	11	Cluster-60183.150227,Cluster-60183.31267,Cluster-60183.74417,Cluster-60183.31571,Cluster-60183.25779,Cluster-60183.212538,Cluster-24606.0,Cluster-60183.22841,Cluster-60183.32724,Cluster-60183.164506,Cluster-60183.28734	0
GO:0005747	mitochondrial respiratory chain complex I	cellular_component	0.082716	0.92253	3	1319	120	141360	3	Cluster-60183.111580,Cluster-60183.35953,Cluster-45212.0	0
GO:0030154	cell differentiation	biological_process	0.082726	0.92253	10	1319	638	141360	7	Cluster-60183.35123,Cluster-60183.41902,Cluster-14412.0,Cluster-60183.24296,Cluster-60183.173003,Cluster-60183.24294,Cluster-25406.0	3	Cluster-60183.30225,Cluster-60183.129548,Cluster-60183.113068
GO:0046332	SMAD binding	molecular_function	0.082758	0.92253	2	1319	44	141360	2	Cluster-60183.201851,Cluster-60183.201847	0
GO:0009639	response to red or far red light	biological_process	0.082847	0.92253	2	1319	55	141360	2	Cluster-14412.0,Cluster-25406.0	0
GO:0009954	proximal/distal pattern formation	biological_process	0.082988	0.92253	1	1319	5	141360	1	Cluster-14412.0	0
GO:0010305	leaf vascular tissue pattern formation	biological_process	0.082988	0.92253	1	1319	5	141360	1	Cluster-14412.0	0
GO:0010589	leaf proximal/distal pattern formation	biological_process	0.082988	0.92253	1	1319	5	141360	1	Cluster-14412.0	0
GO:0035197	siRNA binding	molecular_function	0.082988	0.92253	1	1319	5	141360	1	Cluster-14412.0	0
GO:0035198	miRNA binding	molecular_function	0.082988	0.92253	1	1319	5	141360	1	Cluster-14412.0	0
GO:0048830	adventitious root development	biological_process	0.082988	0.92253	1	1319	5	141360	1	Cluster-14412.0	0
GO:0048863	stem cell differentiation	biological_process	0.082988	0.92253	1	1319	5	141360	1	Cluster-14412.0	0
GO:0048864	stem cell development	biological_process	0.082988	0.92253	1	1319	5	141360	1	Cluster-14412.0	0
GO:0042126	nitrate metabolic process	biological_process	0.083014	0.92253	2	1319	50	141360	0		2	Cluster-60183.109476,Cluster-60183.116656
GO:0042128	nitrate assimilation	biological_process	0.083014	0.92253	2	1319	50	141360	0		2	Cluster-60183.116656,Cluster-60183.109476
GO:0046914	transition metal ion binding	molecular_function	0.083089	0.92253	132	1319	11178	141360	86	Cluster-47430.0,Cluster-60183.130755,Cluster-60183.142637,Cluster-60183.99753,Cluster-60183.41731,Cluster-60183.74718,Cluster-60183.210844,Cluster-60183.162140,Cluster-23747.0,Cluster-60183.202787,Cluster-60183.205096,Cluster-60183.30772,Cluster-60183.152961,Cluster-60183.31733,Cluster-60183.26398,Cluster-60183.211909,Cluster-19790.0,Cluster-50404.0,Cluster-24905.0,Cluster-60183.201217,Cluster-60…	46	Cluster-60183.146602,Cluster-60183.121484,Cluster-60183.82227,Cluster-60183.57868,Cluster-60183.156468,Cluster-60183.122361,Cluster-60183.110584,Cluster-60183.129086,Cluster-60183.149348,Cluster-60183.85328,Cluster-60183.172954,Cluster-60183.109224,Cluster-60183.107869,Cluster-60183.117757,Cluster-60183.184028,Cluster-60183.68350,Cluster-60183.123089,Cluster-60183.60869,Cluster-60183.116537,Clust…
GO:0030158	protein xylosyltransferase activity	molecular_function	0.083262	0.92253	1	1319	6	141360	1	Cluster-60183.199791	0
GO:0035252	UDP-xylosyltransferase activity	molecular_function	0.083262	0.92253	1	1319	6	141360	1	Cluster-60183.199791	0
GO:0042285	xylosyltransferase activity	molecular_function	0.083262	0.92253	1	1319	6	141360	1	Cluster-60183.199791	0
GO:0008373	sialyltransferase activity	molecular_function	0.083651	0.92253	2	1319	31	141360	2	Cluster-60183.147598,Cluster-16706.0	0
GO:0005342	organic acid transmembrane transporter activity	molecular_function	0.083672	0.92253	6	1319	277	141360	5	Cluster-60183.212624,Cluster-60183.212623,Cluster-60183.14517,Cluster-55711.0,Cluster-60183.202829	1	Cluster-60183.81547
GO:0046943	carboxylic acid transmembrane transporter activity	molecular_function	0.083672	0.92253	6	1319	277	141360	5	Cluster-60183.202829,Cluster-60183.14517,Cluster-55711.0,Cluster-60183.212624,Cluster-60183.212623	1	Cluster-60183.81547
GO:0016073	snRNA metabolic process	biological_process	0.083932	0.92253	1	1319	13	141360	1	Cluster-60183.116510	0
GO:0016180	snRNA processing	biological_process	0.083932	0.92253	1	1319	13	141360	1	Cluster-60183.116510	0
GO:0034472	snRNA 3'-end processing	biological_process	0.083932	0.92253	1	1319	13	141360	1	Cluster-60183.116510	0
GO:0034477	U6 snRNA 3'-end processing	biological_process	0.083932	0.92253	1	1319	13	141360	1	Cluster-60183.116510	0
GO:0030203	glycosaminoglycan metabolic process	biological_process	0.084902	0.93024	10	1319	554	141360	5	Cluster-60183.157827,Cluster-60183.30128,Cluster-60183.133523,Cluster-60183.37072,Cluster-60183.199791	5	Cluster-60183.163692,Cluster-60183.128016,Cluster-60183.221053,Cluster-60183.112661,Cluster-60183.109645
GO:0044765	single-organism transport	biological_process	0.085128	0.93024	188	1319	16469	141360	153	Cluster-60183.37704,Cluster-60183.202825,Cluster-38263.1,Cluster-60183.203133,Cluster-60183.198703,Cluster-60183.14517,Cluster-60183.199791,Cluster-60183.133491,Cluster-19121.0,Cluster-15322.0,Cluster-23372.0,Cluster-60183.178400,Cluster-18123.2,Cluster-60183.40348,Cluster-60183.199561,Cluster-60183.206991,Cluster-26002.1,Cluster-60183.83665,Cluster-60183.28766,Cluster-58092.0,Cluster-60183.21253…	35	Cluster-60183.73209,Cluster-60183.114133,Cluster-60183.114130,Cluster-60183.108043,Cluster-60183.129548,Cluster-60183.73208,Cluster-60183.76783,Cluster-60183.128479,Cluster-60183.159018,Cluster-60183.173785,Cluster-60183.81547,Cluster-60183.54488,Cluster-60183.159173,Cluster-60183.93522,Cluster-60183.158041,Cluster-60183.144820,Cluster-60183.36144,Cluster-52886.0,Cluster-60183.162442,Cluster-6018…
GO:0015294	solute:cation symporter activity	molecular_function	0.08515	0.93024	5	1319	214	141360	4	Cluster-60183.20281,Cluster-60183.202829,Cluster-49922.0,Cluster-22978.0	1	Cluster-60183.81547
GO:0015296	anion:cation symporter activity	molecular_function	0.085219	0.93024	3	1319	95	141360	2	Cluster-60183.20281,Cluster-60183.202829	1	Cluster-60183.81547
GO:0015980	energy derivation by oxidation of organic compounds	biological_process	0.08564	0.93322	24	1319	1812	141360	21	Cluster-52302.0,Cluster-19518.0,Cluster-60183.196365,Cluster-60183.180152,Cluster-42279.0,Cluster-60183.213384,Cluster-60183.42959,Cluster-60183.96331,Cluster-47569.0,Cluster-60183.222714,Cluster-60183.20140,Cluster-60183.83665,Cluster-60183.35421,Cluster-60183.191726,Cluster-60183.124905,Cluster-60183.146663,Cluster-60183.199561,Cluster-60183.20609,Cluster-23369.0,Cluster-60183.230712,Cluster-14…	3	Cluster-60183.162442,Cluster-60183.159173,Cluster-60183.98171
GO:0048046	apoplast	cellular_component	0.086167	0.93387	5	1319	281	141360	0		5	Cluster-60183.68798,Cluster-60183.134501,Cluster-60183.155688,Cluster-60183.66722,Cluster-60183.127039
GO:0017004	cytochrome complex assembly	biological_process	0.086279	0.93387	6	1319	277	141360	5	Cluster-60183.106859,Cluster-60183.106857,Cluster-60183.19116,Cluster-20372.0,Cluster-60183.202825	1	Cluster-60183.116479
GO:0030964	NADH dehydrogenase complex	cellular_component	0.086287	0.93387	3	1319	123	141360	3	Cluster-60183.35953,Cluster-60183.111580,Cluster-45212.0	0
GO:0045271	respiratory chain complex I	cellular_component	0.086287	0.93387	3	1319	123	141360	3	Cluster-60183.35953,Cluster-60183.111580,Cluster-45212.0	0
GO:0008324	cation transmembrane transporter activity	molecular_function	0.086865	0.93852	65	1319	5344	141360	56	Cluster-60183.202829,Cluster-60183.20281,Cluster-60183.32771,Cluster-22436.0,Cluster-44682.2,Cluster-60183.112133,Cluster-15095.0,Cluster-60183.130278,Cluster-16580.0,Cluster-49922.0,Cluster-22978.0,Cluster-23296.0,Cluster-60183.96331,Cluster-60183.41697,Cluster-60183.20140,Cluster-60183.198540,Cluster-60183.118187,Cluster-60183.74417,Cluster-60183.230712,Cluster-60183.19172,Cluster-60183.212464,…	9	Cluster-60183.128914,Cluster-60183.98171,Cluster-60183.159173,Cluster-60183.54488,Cluster-60183.81547,Cluster-60183.162442,Cluster-52886.0,Cluster-60183.76783,Cluster-60183.36144
GO:0051240	positive regulation of multicellular organismal process	biological_process	0.087091	0.93937	3	1319	104	141360	2	Cluster-60183.207279,Cluster-60183.214466	1	Cluster-60183.639
GO:0065009	regulation of molecular function	biological_process	0.087771	0.94313	20	1319	1333	141360	15	Cluster-60183.138852,Cluster-60183.209246,Cluster-19009.0,Cluster-60183.31571,Cluster-60183.210704,Cluster-60183.212271,Cluster-60183.181723,Cluster-60183.208622,Cluster-60183.15244,Cluster-60183.74718,Cluster-60183.22841,Cluster-60183.35421,Cluster-60183.74719,Cluster-60183.212538,Cluster-60183.213799	5	Cluster-60183.95631,Cluster-60183.139132,Cluster-60183.117500,Cluster-60183.205530,Cluster-60183.64466
GO:0051213	dioxygenase activity	molecular_function	0.087786	0.94313	11	1319	778	141360	6	Cluster-60183.206114,Cluster-60183.209993,Cluster-60183.41731,Cluster-60183.126625,Cluster-60183.211909,Cluster-60183.41733	5	Cluster-60183.107658,Cluster-60183.117757,Cluster-60183.127039,Cluster-60183.105202,Cluster-60183.117752
GO:0031300	intrinsic component of organelle membrane	cellular_component	0.087885	0.94313	12	1319	717	141360	11	Cluster-60183.162140,Cluster-60183.201172,Cluster-60183.37072,Cluster-60183.5726,Cluster-14678.1,Cluster-60183.25525,Cluster-23372.0,Cluster-60183.13556,Cluster-22965.0,Cluster-60183.178400,Cluster-23094.0	1	Cluster-60183.127625
GO:0009955	adaxial/abaxial pattern specification	biological_process	0.088216	0.94508	1	1319	6	141360	1	Cluster-14412.0	0
GO:0004222	metalloendopeptidase activity	molecular_function	0.088784	0.94682	13	1319	807	141360	12	Cluster-60183.191195,Cluster-60183.194208,Cluster-60183.41381,Cluster-60183.191726,Cluster-60183.191194,Cluster-60183.203133,Cluster-26396.2,Cluster-60183.2377,Cluster-60183.42959,Cluster-19790.0,Cluster-28509.0,Cluster-60183.112133	1	Cluster-60183.156468
GO:0045261	proton-transporting ATP synthase complex, catalytic core F(1)	cellular_component	0.0888	0.94682	3	1319	141	141360	3	Cluster-60183.212464,Cluster-51992.1,Cluster-50206.1	0
GO:0010228	vegetative to reproductive phase transition of meristem	biological_process	0.088825	0.94682	1	1319	11	141360	1	Cluster-25406.0	0
GO:0044440	endosomal part	cellular_component	0.089612	0.95211	2	1319	60	141360	2	Cluster-60183.208622,Cluster-60183.15244	0
GO:0048827	phyllome development	biological_process	0.089621	0.95211	2	1319	58	141360	2	Cluster-14412.0,Cluster-25406.0	0
GO:0048585	negative regulation of response to stimulus	biological_process	0.090091	0.95514	3	1319	111	141360	3	Cluster-25406.0,Cluster-60183.42165,Cluster-27601.0	0
GO:0030163	protein catabolic process	biological_process	0.090304	0.95514	17	1319	1250	141360	16	Cluster-20032.0,Cluster-60183.152845,Cluster-60183.29736,Cluster-60183.212538,Cluster-60183.74375,Cluster-60183.22841,Cluster-60183.152844,Cluster-60183.213186,Cluster-39811.0,Cluster-14475.0,Cluster-60183.30717,Cluster-21093.0,Cluster-60183.31571,Cluster-19108.1,Cluster-25406.0,Cluster-60183.102643	1	Cluster-60183.111109
GO:0016459	myosin complex	cellular_component	0.090771	0.95514	7	1319	367	141360	7	Cluster-60183.31267,Cluster-60183.35953,Cluster-60183.195270,Cluster-60183.35952,Cluster-60183.111580,Cluster-60183.212538,Cluster-60183.32724	0
GO:0018205	peptidyl-lysine modification	biological_process	0.090938	0.95514	5	1319	222	141360	3	Cluster-60183.208444,Cluster-16523.0,Cluster-22436.0	2	Cluster-60183.118679,Cluster-60183.156468
GO:0004564	beta-fructofuranosidase activity	molecular_function	0.091069	0.95514	2	1319	42	141360	2	Cluster-60183.115083,Cluster-60183.121302	0
GO:0004575	sucrose alpha-glucosidase activity	molecular_function	0.091069	0.95514	2	1319	42	141360	2	Cluster-60183.115083,Cluster-60183.121302	0
GO:0043543	protein acylation	biological_process	0.091195	0.95514	3	1319	114	141360	2	Cluster-22436.0,Cluster-60183.208444	1	Cluster-60183.118679
GO:0005876	spindle microtubule	cellular_component	0.09123	0.95514	4	1319	178	141360	4	Cluster-60183.133491,Cluster-60183.122744,Cluster-60183.130278,Cluster-60183.221708	0
GO:0009966	regulation of signal transduction	biological_process	0.091513	0.95514	9	1319	501	141360	9	Cluster-19009.0,Cluster-27601.0,Cluster-60183.214466,Cluster-16113.0,Cluster-60183.42165,Cluster-60183.28734,Cluster-60183.35123,Cluster-22266.2,Cluster-60183.212271	0
GO:0009616	virus induced gene silencing	biological_process	0.09171	0.95514	1	1319	6	141360	1	Cluster-14412.0	0
GO:0052018	modulation by symbiont of RNA levels in host	biological_process	0.09171	0.95514	1	1319	6	141360	1	Cluster-14412.0	0
GO:0052249	modulation of RNA levels in other organism involved in symbiotic interaction	biological_process	0.09171	0.95514	1	1319	6	141360	1	Cluster-14412.0	0
GO:0005829	cytosol	cellular_component	0.092162	0.95557	11	1319	810	141360	10	Cluster-60183.132802,Cluster-14412.0,Cluster-60183.140056,Cluster-18115.0,Cluster-9347.1,Cluster-25406.0,Cluster-60183.24294,Cluster-45293.0,Cluster-60183.205569,Cluster-60183.24296	1	Cluster-60183.130001
GO:0022857	transmembrane transporter activity	molecular_function	0.092381	0.95557	107	1319	9053	141360	87	Cluster-60183.41697,Cluster-60183.20140,Cluster-60183.96331,Cluster-60183.198540,Cluster-60183.10307,Cluster-60183.118187,Cluster-22436.0,Cluster-44682.2,Cluster-24728.0,Cluster-60183.112133,Cluster-15095.0,Cluster-60183.202829,Cluster-60183.20281,Cluster-60183.32771,Cluster-22978.0,Cluster-49922.0,Cluster-23296.0,Cluster-60183.130278,Cluster-60183.22785,Cluster-16580.0,Cluster-60183.222714,Clust…	20	Cluster-60183.159173,Cluster-60183.93522,Cluster-60183.114142,Cluster-60183.101842,Cluster-60183.144820,Cluster-60183.11226,Cluster-60183.98171,Cluster-60183.128914,Cluster-60183.104584,Cluster-60183.54488,Cluster-60183.81547,Cluster-60183.114139,Cluster-60183.154127,Cluster-60183.162442,Cluster-60183.114133,Cluster-60183.73209,Cluster-60183.114130,Cluster-52886.0,Cluster-60183.76783,Cluster-6018…
GO:0005179	hormone activity	molecular_function	0.092473	0.95557	9	1319	574	141360	9	Cluster-42117.5,Cluster-60183.212538,Cluster-60183.21306,Cluster-60183.223888,Cluster-60183.155670,Cluster-60183.190171,Cluster-60183.206465,Cluster-60183.117156,Cluster-60183.28688	0
GO:0005768	endosome	cellular_component	0.092566	0.95557	2	1319	62	141360	2	Cluster-60183.15244,Cluster-60183.208622	0
GO:0002684	positive regulation of immune system process	biological_process	0.09283	0.95557	2	1319	52	141360	2	Cluster-60183.113594,Cluster-22266.2	0
GO:0050778	positive regulation of immune response	biological_process	0.09283	0.95557	2	1319	52	141360	2	Cluster-22266.2,Cluster-60183.113594	0
GO:0016715	oxidoreductase activity, acting on paired donors, with incorporation or reduction of molecular oxygen, reduced ascorbate as one donor, and incorporation of one atom of oxygen	molecular_function	0.092866	0.95557	1	1319	12	141360	1	Cluster-60183.21916	0
GO:0005215	transporter activity	molecular_function	0.09307	0.95557	128	1319	11103	141360	103	Cluster-60183.41697,Cluster-60183.220481,Cluster-60183.164506,Cluster-60183.10307,Cluster-60183.198540,Cluster-22436.0,Cluster-24728.0,Cluster-60183.20281,Cluster-60183.130278,Cluster-60183.22785,Cluster-60183.19128,Cluster-60183.28573,Cluster-60183.27382,Cluster-60183.122744,Cluster-60183.30785,Cluster-60183.221290,Cluster-60183.201172,Cluster-55711.0,Cluster-60183.19172,Cluster-60183.212733,Clu…	25	Cluster-60183.127317,Cluster-60183.114142,Cluster-60183.101842,Cluster-60183.11226,Cluster-60183.98171,Cluster-60183.128914,Cluster-60183.104584,Cluster-60183.114139,Cluster-60183.154127,Cluster-60183.162442,Cluster-60183.138491,Cluster-52886.0,Cluster-60183.36144,Cluster-60183.159173,Cluster-60183.93522,Cluster-60183.144820,Cluster-60183.185568,Cluster-60183.54488,Cluster-60183.81547,Cluster-601…
GO:0051603	proteolysis involved in cellular protein catabolic process	biological_process	0.093874	0.95557	15	1319	1094	141360	14	Cluster-60183.74375,Cluster-14475.0,Cluster-60183.212538,Cluster-60183.31571,Cluster-60183.30717,Cluster-60183.152845,Cluster-60183.213186,Cluster-39811.0,Cluster-60183.29736,Cluster-19108.1,Cluster-60183.102643,Cluster-25406.0,Cluster-60183.152844,Cluster-60183.22841	1	Cluster-60183.111109
GO:0008833	deoxyribonuclease IV (phage-T4-induced) activity	molecular_function	0.094107	0.95557	1	1319	9	141360	0		1	Cluster-60183.152937
GO:0030058	amine dehydrogenase activity	molecular_function	0.094352	0.95557	1	1319	11	141360	1	Cluster-15273.0	0
GO:0008998	ribonucleoside-triphosphate reductase activity	molecular_function	0.094531	0.95557	1	1319	7	141360	0		1	Cluster-60183.156692
GO:0017177	glucosidase II complex	cellular_component	0.094764	0.95557	2	1319	45	141360	2	Cluster-60183.121302,Cluster-60183.115083	0
GO:0090599	alpha-glucosidase activity	molecular_function	0.094764	0.95557	2	1319	45	141360	2	Cluster-60183.121302,Cluster-60183.115083	0
GO:0061733	peptide-lysine-N-acetyltransferase activity	molecular_function	0.094865	0.95557	3	1319	121	141360	2	Cluster-22436.0,Cluster-60183.208444	1	Cluster-60183.118679
GO:0009247	glycolipid biosynthetic process	biological_process	0.095156	0.95557	9	1319	484	141360	8	Cluster-60183.208005,Cluster-60183.125094,Cluster-60183.192132,Cluster-15425.0,Cluster-60183.121304,Cluster-60183.115084,Cluster-60183.92838,Cluster-60183.66827	1	Cluster-60183.130717
GO:0046467	membrane lipid biosynthetic process	biological_process	0.095156	0.95557	9	1319	484	141360	8	Cluster-60183.66827,Cluster-60183.92838,Cluster-60183.115084,Cluster-60183.121304,Cluster-15425.0,Cluster-60183.192132,Cluster-60183.125094,Cluster-60183.208005	1	Cluster-60183.130717
GO:0006164	purine nucleotide biosynthetic process	biological_process	0.095207	0.95557	17	1319	1283	141360	16	Cluster-50206.1,Cluster-60183.25204,Cluster-60183.122740,Cluster-60183.212464,Cluster-59863.0,Cluster-16580.0,Cluster-26002.1,Cluster-60183.24361,Cluster-60183.219693,Cluster-60183.41697,Cluster-60183.212441,Cluster-51992.1,Cluster-60183.41623,Cluster-60183.37072,Cluster-60183.118187,Cluster-60183.117111	1	Cluster-60183.131070
GO:0034212	peptide N-acetyltransferase activity	molecular_function	0.095691	0.95557	3	1319	122	141360	2	Cluster-60183.208444,Cluster-22436.0	1	Cluster-60183.118679
GO:0001765	membrane raft assembly	biological_process	0.095732	0.95557	2	1319	45	141360	2	Cluster-60183.209092,Cluster-60183.146663	0
GO:0031579	membrane raft organization	biological_process	0.095732	0.95557	2	1319	45	141360	2	Cluster-60183.209092,Cluster-60183.146663	0
GO:0044091	membrane biogenesis	biological_process	0.095732	0.95557	2	1319	45	141360	2	Cluster-60183.209092,Cluster-60183.146663	0
GO:0044854	plasma membrane raft assembly	biological_process	0.095732	0.95557	2	1319	45	141360	2	Cluster-60183.209092,Cluster-60183.146663	0
GO:0044857	plasma membrane raft organization	biological_process	0.095732	0.95557	2	1319	45	141360	2	Cluster-60183.209092,Cluster-60183.146663	0
GO:0070836	caveola assembly	biological_process	0.095732	0.95557	2	1319	45	141360	2	Cluster-60183.209092,Cluster-60183.146663	0
GO:0071709	membrane assembly	biological_process	0.095732	0.95557	2	1319	45	141360	2	Cluster-60183.146663,Cluster-60183.209092	0
GO:0015976	carbon utilization	biological_process	0.096275	0.95557	9	1319	665	141360	9	Cluster-60183.209092,Cluster-60183.13089,Cluster-60183.146663,Cluster-42279.0,Cluster-60183.23529,Cluster-60183.120444,Cluster-60183.210341,Cluster-60183.204529,Cluster-43687.0	0
GO:0009156	ribonucleoside monophosphate biosynthetic process	biological_process	0.096395	0.95557	15	1319	1105	141360	14	Cluster-50206.1,Cluster-60183.122740,Cluster-60183.212464,Cluster-59863.0,Cluster-51992.1,Cluster-60183.212441,Cluster-60183.41697,Cluster-60183.41623,Cluster-16580.0,Cluster-26002.1,Cluster-60183.37072,Cluster-60183.24361,Cluster-60183.118187,Cluster-60183.117111	1	Cluster-60183.131070
GO:0009311	oligosaccharide metabolic process	biological_process	0.096466	0.95557	24	1319	1673	141360	13	Cluster-20929.0,Cluster-60183.66827,Cluster-27342.1,Cluster-60183.121304,Cluster-60183.92838,Cluster-60183.157827,Cluster-60183.115084,Cluster-60183.214793,Cluster-60183.212969,Cluster-60183.121302,Cluster-60183.86973,Cluster-60183.125094,Cluster-60183.115083	11	Cluster-60183.153664,Cluster-60183.121233,Cluster-60183.157708,Cluster-60183.121232,Cluster-60183.118511,Cluster-60183.139132,Cluster-60183.142753,Cluster-60183.62435,Cluster-60183.153665,Cluster-60183.130717,Cluster-60183.154357
GO:0002200	somatic diversification of immune receptors	biological_process	0.097045	0.95557	1	1319	7	141360	1	Cluster-22575.0	0
GO:0002562	somatic diversification of immune receptors via germline recombination within a single locus	biological_process	0.097045	0.95557	1	1319	7	141360	1	Cluster-22575.0	0
GO:0016444	somatic cell DNA recombination	biological_process	0.097045	0.95557	1	1319	7	141360	1	Cluster-22575.0	0
GO:0033151	V(D)J recombination	biological_process	0.097045	0.95557	1	1319	7	141360	1	Cluster-22575.0	0
GO:0035195	gene silencing by miRNA	biological_process	0.097381	0.95557	1	1319	9	141360	1	Cluster-14412.0	0
GO:0043066	negative regulation of apoptotic process	biological_process	0.097523	0.95557	3	1319	102	141360	3	Cluster-60183.214466,Cluster-60183.15244,Cluster-60183.208622	0
GO:0046933	proton-transporting ATP synthase activity, rotational mechanism	molecular_function	0.097726	0.95557	3	1319	163	141360	3	Cluster-50206.1,Cluster-60183.212464,Cluster-51992.1	0
GO:0044257	cellular protein catabolic process	biological_process	0.097874	0.95557	15	1319	1104	141360	14	Cluster-60183.152845,Cluster-39811.0,Cluster-60183.213186,Cluster-60183.29736,Cluster-60183.74375,Cluster-14475.0,Cluster-60183.212538,Cluster-60183.31571,Cluster-60183.30717,Cluster-60183.152844,Cluster-60183.22841,Cluster-19108.1,Cluster-60183.102643,Cluster-25406.0	1	Cluster-60183.111109
GO:0004298	threonine-type endopeptidase activity	molecular_function	0.098027	0.95557	4	1319	261	141360	4	Cluster-14475.0,Cluster-60183.102643,Cluster-60183.213186,Cluster-39811.0	0
GO:0070003	threonine-type peptidase activity	molecular_function	0.098027	0.95557	4	1319	261	141360	4	Cluster-60183.213186,Cluster-39811.0,Cluster-60183.102643,Cluster-14475.0	0
GO:0006355	regulation of transcription, DNA-templated	biological_process	0.098082	0.95557	112	1319	9782	141360	83	Cluster-24085.0,Cluster-13895.0,Cluster-19108.1,Cluster-60183.85849,Cluster-47537.0,Cluster-60183.117111,Cluster-60183.42959,Cluster-60183.95111,Cluster-60183.103653,Cluster-24296.0,Cluster-50404.0,Cluster-60183.35568,Cluster-60183.122740,Cluster-60183.207279,Cluster-60183.39636,Cluster-60183.12262,Cluster-60183.101046,Cluster-60183.103676,Cluster-60183.29247,Cluster-17682.0,Cluster-59117.0,Clust…	29	Cluster-60183.173785,Cluster-60183.111596,Cluster-60183.62236,Cluster-60183.138491,Cluster-60183.163211,Cluster-60183.173789,Cluster-60183.163210,Cluster-60183.112722,Cluster-60183.100344,Cluster-60183.176394,Cluster-60183.102937,Cluster-60183.120113,Cluster-60183.213120,Cluster-60183.148655,Cluster-60183.146186,Cluster-60183.138499,Cluster-60183.219501,Cluster-60183.102503,Cluster-60183.81518,Cl…
GO:1903506	regulation of nucleic acid-templated transcription	biological_process	0.098082	0.95557	112	1319	9782	141360	83	Cluster-60183.32701,Cluster-60183.37072,Cluster-60183.65428,Cluster-60183.76191,Cluster-60183.212282,Cluster-60183.213652,Cluster-60183.146461,Cluster-59117.0,Cluster-17682.0,Cluster-60183.29247,Cluster-60183.103676,Cluster-60183.101046,Cluster-60183.28766,Cluster-60183.50515,Cluster-60183.206991,Cluster-60183.24296,Cluster-60183.162140,Cluster-60183.27166,Cluster-60183.132611,Cluster-60183.20801…	29	Cluster-60183.213120,Cluster-60183.219501,Cluster-60183.146186,Cluster-60183.138499,Cluster-60183.148655,Cluster-60183.173789,Cluster-60183.163211,Cluster-60183.138491,Cluster-60183.62236,Cluster-60183.111596,Cluster-60183.173785,Cluster-60183.120113,Cluster-60183.102937,Cluster-60183.176394,Cluster-60183.100344,Cluster-60183.112722,Cluster-60183.163210,Cluster-60183.118679,Cluster-44952.0,Cluste…
GO:0000051	obsolete urea cycle intermediate metabolic process	biological_process	0.098166	0.95557	2	1319	65	141360	2	Cluster-60183.91284,Cluster-60183.145995	0
GO:0071407	cellular response to organic cyclic compound	biological_process	0.098219	0.95557	3	1319	114	141360	3	Cluster-27520.0,Cluster-14412.0,Cluster-60183.117111	0
GO:0007016	cytoskeletal anchoring at plasma membrane	biological_process	0.098918	0.96089	2	1319	65	141360	2	Cluster-24606.0,Cluster-60183.86728	0
GO:0048584	positive regulation of response to stimulus	biological_process	0.099815	0.96813	5	1319	225	141360	5	Cluster-16113.0,Cluster-60183.214466,Cluster-22266.2,Cluster-60183.35123,Cluster-60183.113594	0
GO:0015988	energy coupled proton transmembrane transport, against electrochemical gradient	biological_process	0.10048	0.97162	12	1319	795	141360	11	Cluster-60183.30785,Cluster-60183.26951,Cluster-46045.1,Cluster-27064.1,Cluster-60183.219213,Cluster-60183.37072,Cluster-26963.0,Cluster-60183.19172,Cluster-60183.103676,Cluster-24486.1,Cluster-44682.2	1	Cluster-60183.76783
GO:0015991	ATP hydrolysis coupled proton transport	biological_process	0.10048	0.97162	12	1319	795	141360	11	Cluster-60183.103676,Cluster-26963.0,Cluster-60183.19172,Cluster-24486.1,Cluster-44682.2,Cluster-60183.30785,Cluster-60183.26951,Cluster-46045.1,Cluster-60183.219213,Cluster-27064.1,Cluster-60183.37072	1	Cluster-60183.76783
GO:0022890	inorganic cation transmembrane transporter activity	molecular_function	0.10081	0.97278	59	1319	4925	141360	50	Cluster-60183.198540,Cluster-47537.0,Cluster-60183.117111,Cluster-9658.3,Cluster-60183.42959,Cluster-60183.118187,Cluster-60183.85849,Cluster-60183.96331,Cluster-60183.41697,Cluster-60183.212441,Cluster-60183.20140,Cluster-60183.208498,Cluster-60183.41623,Cluster-60183.25948,Cluster-60183.130278,Cluster-16580.0,Cluster-60183.191726,Cluster-60183.124905,Cluster-23296.0,Cluster-60183.202829,Cluster…	9	Cluster-60183.162442,Cluster-60183.159173,Cluster-60183.128914,Cluster-60183.98171,Cluster-60183.81547,Cluster-60183.76783,Cluster-60183.36144,Cluster-52886.0,Cluster-60183.54488
GO:0044702	single organism reproductive process	biological_process	0.10106	0.97278	8	1319	481	141360	7	Cluster-60183.41902,Cluster-60183.207279,Cluster-14412.0,Cluster-43882.0,Cluster-60183.24296,Cluster-60183.24294,Cluster-25406.0	1	Cluster-60183.129548
GO:0044448	cell cortex part	cellular_component	0.10106	0.97278	10	1319	598	141360	10	Cluster-60183.74417,Cluster-60183.31267,Cluster-60183.150227,Cluster-60183.31571,Cluster-60183.212538,Cluster-24606.0,Cluster-60183.25779,Cluster-60183.164506,Cluster-60183.32724,Cluster-60183.28734	0
GO:0030176	integral component of endoplasmic reticulum membrane	cellular_component	0.10221	0.98232	7	1319	395	141360	6	Cluster-60183.13556,Cluster-60183.162140,Cluster-23372.0,Cluster-60183.25525,Cluster-23094.0,Cluster-22965.0	1	Cluster-60183.127625
GO:0016796	exonuclease activity, active with either ribo- or deoxyribonucleic acids and producing 5'-phosphomonoesters	molecular_function	0.10244	0.98271	9	1319	542	141360	8	Cluster-60183.212538,Cluster-60183.122744,Cluster-60183.39636,Cluster-23700.0,Cluster-60183.12195,Cluster-60183.133491,Cluster-60183.37072,Cluster-60183.130278	1	Cluster-60183.177723
GO:0016743	carboxyl- or carbamoyltransferase activity	molecular_function	0.10266	0.98271	2	1319	44	141360	2	Cluster-17936.0,Cluster-60183.208760	0
GO:0072521	purine-containing compound metabolic process	biological_process	0.10291	0.98271	66	1319	5832	141360	60	Cluster-60183.26951,Cluster-60183.199561,Cluster-17308.0,Cluster-60183.11525,Cluster-60183.172142,Cluster-60183.83665,Cluster-26002.1,Cluster-60183.132802,Cluster-60183.37072,Cluster-52302.0,Cluster-51992.1,Cluster-60183.101046,Cluster-60183.29247,Cluster-60183.13089,Cluster-60183.124905,Cluster-41736.0,Cluster-60183.191726,Cluster-14678.1,Cluster-60183.22383,Cluster-59863.0,Cluster-60183.122740,…	6	Cluster-60183.123936,Cluster-60183.162442,Cluster-60183.107535,Cluster-60183.131070,Cluster-60183.98171,Cluster-60183.159173
GO:0006582	melanin metabolic process	biological_process	0.10301	0.98271	1	1319	12	141360	1	Cluster-17682.0	0
GO:0033180	proton-transporting V-type ATPase, V1 domain	cellular_component	0.10302	0.98271	4	1319	145	141360	4	Cluster-26963.0,Cluster-60183.19172,Cluster-24486.1,Cluster-46045.1	0
GO:0050661	NADP binding	molecular_function	0.1037	0.98504	7	1319	415	141360	6	Cluster-32337.0,Cluster-60183.73452,Cluster-60183.211610,Cluster-60183.101046,Cluster-28575.3,Cluster-60183.209092	1	Cluster-60183.108043
GO:0030162	regulation of proteolysis	biological_process	0.10388	0.98504	6	1319	326	141360	6	Cluster-60183.22841,Cluster-60183.209246,Cluster-60183.15244,Cluster-60183.212538,Cluster-60183.31571,Cluster-60183.208622	0
GO:0034470	ncRNA processing	biological_process	0.10404	0.98504	34	1319	2547	141360	27	Cluster-60183.39635,Cluster-60183.221720,Cluster-60183.184232,Cluster-16352.0,Cluster-60183.24296,Cluster-28575.3,Cluster-60183.27548,Cluster-60183.110756,Cluster-60183.29247,Cluster-60183.25154,Cluster-21093.0,Cluster-60183.41381,Cluster-60183.25925,Cluster-60183.213709,Cluster-60183.30607,Cluster-60183.206081,Cluster-43838.0,Cluster-60183.116510,Cluster-60183.206077,Cluster-60183.136905,Cluster…	7	Cluster-60183.83676,Cluster-60183.141615,Cluster-60183.104584,Cluster-60183.108043,Cluster-60183.85009,Cluster-60183.88842,Cluster-60183.74563
GO:0031668	cellular response to extracellular stimulus	biological_process	0.10404	0.98504	5	1319	246	141360	5	Cluster-60183.201218,Cluster-60183.25809,Cluster-60183.201217,Cluster-60183.206779,Cluster-60183.58986	0
GO:0071496	cellular response to external stimulus	biological_process	0.10404	0.98504	5	1319	246	141360	5	Cluster-60183.201218,Cluster-60183.25809,Cluster-60183.201217,Cluster-60183.206779,Cluster-60183.58986	0
GO:0009163	nucleoside biosynthetic process	biological_process	0.10464	0.98781	17	1319	1312	141360	16	Cluster-60183.41623,Cluster-60183.212441,Cluster-60183.41697,Cluster-51992.1,Cluster-60183.117111,Cluster-60183.118187,Cluster-60183.37072,Cluster-60183.208576,Cluster-59863.0,Cluster-60183.212464,Cluster-60183.122740,Cluster-50206.1,Cluster-60183.219693,Cluster-60183.24361,Cluster-26002.1,Cluster-16580.0	1	Cluster-60183.131070
GO:0042455	ribonucleoside biosynthetic process	biological_process	0.10464	0.98781	17	1319	1312	141360	16	Cluster-60183.219693,Cluster-60183.24361,Cluster-16580.0,Cluster-26002.1,Cluster-60183.212464,Cluster-59863.0,Cluster-60183.122740,Cluster-50206.1,Cluster-60183.117111,Cluster-60183.118187,Cluster-60183.208576,Cluster-60183.37072,Cluster-60183.212441,Cluster-60183.41697,Cluster-51992.1,Cluster-60183.41623	1	Cluster-60183.131070
GO:0005543	phospholipid binding	molecular_function	0.10544	0.99351	9	1319	495	141360	7	Cluster-60183.31506,Cluster-60183.22841,Cluster-60183.209246,Cluster-60183.9276,Cluster-60183.178903,Cluster-60183.194160,Cluster-17943.0	2	Cluster-60183.167703,Cluster-60183.178904
GO:0022892	substrate-specific transporter activity	molecular_function	0.10556	0.99351	92	1319	7720	141360	75	Cluster-60183.20140,Cluster-60183.41697,Cluster-60183.96331,Cluster-60183.198540,Cluster-60183.164506,Cluster-60183.118187,Cluster-44682.2,Cluster-22436.0,Cluster-15095.0,Cluster-24728.0,Cluster-60183.112133,Cluster-60183.202829,Cluster-60183.20281,Cluster-60183.32771,Cluster-22978.0,Cluster-49922.0,Cluster-23296.0,Cluster-60183.130278,Cluster-16580.0,Cluster-60183.22785,Cluster-60183.222714,Clus…	17	Cluster-60183.159173,Cluster-60183.114142,Cluster-60183.144820,Cluster-60183.128914,Cluster-60183.98171,Cluster-60183.54488,Cluster-60183.104584,Cluster-60183.81547,Cluster-60183.114139,Cluster-60183.162442,Cluster-60183.138491,Cluster-60183.108043,Cluster-60183.114133,Cluster-60183.114130,Cluster-52886.0,Cluster-60183.76783,Cluster-60183.36144
GO:0009991	response to extracellular stimulus	biological_process	0.10643	0.99467	5	1319	249	141360	5	Cluster-60183.206779,Cluster-60183.58986,Cluster-60183.201218,Cluster-60183.25809,Cluster-60183.201217	0
GO:0043648	dicarboxylic acid metabolic process	biological_process	0.1066	0.99467	13	1319	879	141360	10	Cluster-60183.91284,Cluster-60183.25204,Cluster-60183.202807,Cluster-45293.0,Cluster-42279.0,Cluster-60183.50715,Cluster-60183.145995,Cluster-60183.117111,Cluster-60183.211610,Cluster-60183.35421	3	Cluster-60183.108043,Cluster-60183.102223,Cluster-60183.131070
GO:0043167	ion binding	molecular_function	0.10673	0.99467	424	1319	39508	141360	330	Cluster-60183.27048,Cluster-60183.175800,Cluster-60183.214466,Cluster-60183.196068,Cluster-60183.42934,Cluster-60183.190973,Cluster-17972.0,Cluster-60183.890,Cluster-60183.82411,Cluster-60183.82419,Cluster-60183.122737,Cluster-60183.191531,Cluster-60183.147646,Cluster-60183.86728,Cluster-60183.198269,Cluster-60183.210297,Cluster-60183.171303,Cluster-60183.58705,Cluster-27850.1,Cluster-60183.42705…	94	Cluster-60183.228369,Cluster-60183.62375,Cluster-60183.96476,Cluster-60183.118679,Cluster-60183.48602,Cluster-60183.131492,Cluster-60183.165215,Cluster-60183.129087,Cluster-60183.228368,Cluster-60183.75236,Cluster-60183.159018,Cluster-60183.161732,Cluster-60183.173785,Cluster-60183.116381,Cluster-60183.60346,Cluster-60183.122874,Cluster-60183.219916,Cluster-60183.127625,Cluster-60183.213120,Clust…
GO:0010051	xylem and phloem pattern formation	biological_process	0.10714	0.99467	1	1319	8	141360	1	Cluster-14412.0	0
GO:0006612	protein targeting to membrane	biological_process	0.10742	0.99467	10	1319	574	141360	10	Cluster-60183.28766,Cluster-60183.65428,Cluster-60183.81041,Cluster-60183.175800,Cluster-60183.162140,Cluster-22965.0,Cluster-60183.221720,Cluster-60183.207732,Cluster-23372.0,Cluster-20932.0	0
GO:0043069	negative regulation of programmed cell death	biological_process	0.10746	0.99467	3	1319	113	141360	3	Cluster-60183.208622,Cluster-60183.214466,Cluster-60183.15244	0
GO:0060548	negative regulation of cell death	biological_process	0.10746	0.99467	3	1319	113	141360	3	Cluster-60183.15244,Cluster-60183.214466,Cluster-60183.208622	0
GO:0001726	ruffle	cellular_component	0.10796	0.99467	1	1319	12	141360	1	Cluster-24606.0	0
GO:0031252	cell leading edge	cellular_component	0.10796	0.99467	1	1319	12	141360	1	Cluster-24606.0	0
GO:0000346	transcription export complex	cellular_component	0.10807	0.99467	3	1319	111	141360	3	Cluster-60183.37072,Cluster-60183.20140,Cluster-60183.41623	0
GO:0000445	THO complex part of transcription export complex	cellular_component	0.10807	0.99467	3	1319	111	141360	3	Cluster-60183.20140,Cluster-60183.41623,Cluster-60183.37072	0
GO:0016246	RNA interference	biological_process	0.1084	0.99467	1	1319	9	141360	1	Cluster-14412.0	0
GO:0031050	dsRNA fragmentation	biological_process	0.1084	0.99467	1	1319	9	141360	1	Cluster-14412.0	0
GO:0043331	response to dsRNA	biological_process	0.1084	0.99467	1	1319	9	141360	1	Cluster-14412.0	0
GO:0070918	production of small RNA involved in gene silencing by RNA	biological_process	0.1084	0.99467	1	1319	9	141360	1	Cluster-14412.0	0
GO:0071359	cellular response to dsRNA	biological_process	0.1084	0.99467	1	1319	9	141360	1	Cluster-14412.0	0
GO:0006891	intra-Golgi vesicle-mediated transport	biological_process	0.10877	0.99467	6	1319	292	141360	6	Cluster-60183.5726,Cluster-60183.37072,Cluster-60183.25779,Cluster-60183.28734,Cluster-60183.204177,Cluster-60183.31571	0
GO:0051252	regulation of RNA metabolic process	biological_process	0.10878	0.99467	118	1319	10436	141360	86	Cluster-60183.197242,Cluster-59117.0,Cluster-17682.0,Cluster-60183.29247,Cluster-60183.103676,Cluster-60183.222546,Cluster-60183.101046,Cluster-60183.37072,Cluster-60183.32701,Cluster-60183.65428,Cluster-60183.76191,Cluster-60183.212282,Cluster-60183.213652,Cluster-60183.146461,Cluster-60183.208016,Cluster-60183.222351,Cluster-60183.28766,Cluster-60183.50515,Cluster-60183.206991,Cluster-60183.242…	32	Cluster-60183.213120,Cluster-60183.73209,Cluster-60183.177723,Cluster-60183.146186,Cluster-60183.138499,Cluster-60183.148655,Cluster-60183.219501,Cluster-60183.111596,Cluster-60183.173785,Cluster-60183.173789,Cluster-60183.163211,Cluster-60183.62236,Cluster-60183.138491,Cluster-60183.112722,Cluster-60183.163210,Cluster-60183.120113,Cluster-60183.102937,Cluster-60183.176394,Cluster-60183.100344,Cl…
GO:0007059	chromosome segregation	biological_process	0.10883	0.99467	11	1319	725	141360	10	Cluster-20932.0,Cluster-60183.212538,Cluster-60183.31571,Cluster-60183.221708,Cluster-60183.30607,Cluster-60183.122744,Cluster-25406.0,Cluster-60183.133491,Cluster-60183.22841,Cluster-60183.130278	1	Cluster-52886.0
GO:0006560	proline metabolic process	biological_process	0.10906	0.99467	11	1319	696	141360	11	Cluster-60183.209993,Cluster-60183.206114,Cluster-60183.112133,Cluster-60183.91284,Cluster-22436.0,Cluster-17808.0,Cluster-60183.37072,Cluster-46486.0,Cluster-60183.85849,Cluster-23296.0,Cluster-60183.145995	0
GO:0015293	symporter activity	molecular_function	0.10907	0.99467	5	1319	232	141360	4	Cluster-60183.202829,Cluster-60183.20281,Cluster-22978.0,Cluster-49922.0	1	Cluster-60183.81547
GO:0016049	cell growth	biological_process	0.10916	0.99467	3	1319	102	141360	3	Cluster-60183.24294,Cluster-60183.24296,Cluster-60183.41902	0
GO:0005506	iron ion binding	molecular_function	0.10937	0.99467	26	1319	2280	141360	16	Cluster-60183.30772,Cluster-60183.202787,Cluster-16438.0,Cluster-60183.152961,Cluster-60183.211691,Cluster-50404.0,Cluster-60183.201217,Cluster-60183.196074,Cluster-47430.0,Cluster-60183.211909,Cluster-60183.19128,Cluster-60183.130935,Cluster-60183.41731,Cluster-60183.41733,Cluster-60183.210844,Cluster-60183.201218	10	Cluster-60183.117757,Cluster-60183.129515,Cluster-60183.117752,Cluster-60183.122361,Cluster-60183.116656,Cluster-60183.109224,Cluster-60183.146602,Cluster-60183.121484,Cluster-60183.107869,Cluster-60183.57868
GO:0044283	small molecule biosynthetic process	biological_process	0.10958	0.99467	49	1319	4032	141360	42	Cluster-60183.37072,Cluster-60183.28688,Cluster-60183.145995,Cluster-38263.1,Cluster-60183.118585,Cluster-9347.1,Cluster-60183.50715,Cluster-60183.146461,Cluster-60183.200467,Cluster-60183.121354,Cluster-60183.112364,Cluster-60183.20156,Cluster-60183.219693,Cluster-45293.0,Cluster-60183.140056,Cluster-60183.30128,Cluster-60183.23695,Cluster-60183.112348,Cluster-60183.91284,Cluster-60183.118605,Cl…	7	Cluster-60183.118679,Cluster-60183.108043,Cluster-60183.102223,Cluster-60183.104584,Cluster-60183.47194,Cluster-60183.74563,Cluster-60183.144293
GO:0008080	N-acetyltransferase activity	molecular_function	0.1096	0.99467	7	1319	413	141360	4	Cluster-22436.0,Cluster-60183.169545,Cluster-23707.1,Cluster-60183.208444	3	Cluster-60183.141664,Cluster-60183.118679,Cluster-60183.111596
GO:1902578	single-organism localization	biological_process	0.1107	1	189	1319	16740	141360	153	Cluster-60183.208138,Cluster-26561.2,Cluster-60183.212623,Cluster-14092.0,Cluster-60183.23387,Cluster-60183.210717,Cluster-26396.2,Cluster-47569.0,Cluster-60183.35952,Cluster-60183.23969,Cluster-60183.206241,Cluster-60183.222714,Cluster-60183.22841,Cluster-60183.91402,Cluster-60183.23854,Cluster-60183.212464,Cluster-60183.230712,Cluster-60183.204177,Cluster-60183.86728,Cluster-60183.13830,Cluster…	36	Cluster-60183.130444,Cluster-60183.81547,Cluster-60183.54488,Cluster-60183.159173,Cluster-60183.93522,Cluster-60183.158041,Cluster-60183.144820,Cluster-60183.114130,Cluster-60183.73209,Cluster-60183.114133,Cluster-60183.108043,Cluster-60183.128479,Cluster-60183.129548,Cluster-60183.73208,Cluster-60183.76783,Cluster-60183.159018,Cluster-60183.173785,Cluster-60183.184028,Cluster-60183.104584,Cluste…
GO:0009124	nucleoside monophosphate biosynthetic process	biological_process	0.11085	1	15	1319	1128	141360	14	Cluster-60183.212464,Cluster-59863.0,Cluster-60183.41697,Cluster-51992.1,Cluster-60183.212441,Cluster-60183.41623,Cluster-50206.1,Cluster-60183.122740,Cluster-60183.118187,Cluster-60183.117111,Cluster-16580.0,Cluster-26002.1,Cluster-60183.37072,Cluster-60183.24361	1	Cluster-60183.131070
GO:0072522	purine-containing compound biosynthetic process	biological_process	0.11186	1	18	1319	1395	141360	17	Cluster-60183.117111,Cluster-60183.118187,Cluster-60183.208576,Cluster-60183.37072,Cluster-60183.212441,Cluster-51992.1,Cluster-60183.41697,Cluster-60183.41623,Cluster-60183.219693,Cluster-60183.24361,Cluster-16580.0,Cluster-26002.1,Cluster-60183.212464,Cluster-59863.0,Cluster-60183.122740,Cluster-50206.1,Cluster-60183.25204	1	Cluster-60183.131070
GO:0042981	regulation of apoptotic process	biological_process	0.11263	1	6	1319	301	141360	5	Cluster-60183.208622,Cluster-60183.7477,Cluster-60183.209246,Cluster-60183.15244,Cluster-60183.214466	1	Cluster-60183.134501
GO:0005773	vacuole	cellular_component	0.11345	1	5	1319	285	141360	5	Cluster-46045.1,Cluster-26963.0,Cluster-60183.212469,Cluster-24486.1,Cluster-60183.195304	0
GO:0048367	shoot system development	biological_process	0.11383	1	2	1319	71	141360	2	Cluster-25406.0,Cluster-14412.0	0
GO:0052646	alditol phosphate metabolic process	biological_process	0.11421	1	4	1319	171	141360	3	Cluster-49831.0,Cluster-38263.1,Cluster-60183.222546	1	Cluster-60183.104584
GO:0010951	negative regulation of endopeptidase activity	biological_process	0.11491	1	2	1319	59	141360	2	Cluster-60183.208622,Cluster-60183.15244	0
GO:0009539	photosystem II reaction center	cellular_component	0.11498	1	5	1319	240	141360	3	Cluster-14536.0,Cluster-60183.118005,Cluster-60183.152961	2	Cluster-60183.131070,Cluster-60183.76783
GO:0030674	protein binding, bridging	molecular_function	0.11599	1	8	1319	482	141360	7	Cluster-60183.164506,Cluster-60183.37072,Cluster-60183.133491,Cluster-60183.212538,Cluster-60183.25779,Cluster-60183.195304,Cluster-60183.31571	1	Cluster-60183.221053
GO:0060090	binding, bridging	molecular_function	0.11599	1	8	1319	482	141360	7	Cluster-60183.195304,Cluster-60183.31571,Cluster-60183.212538,Cluster-60183.25779,Cluster-60183.37072,Cluster-60183.133491,Cluster-60183.164506	1	Cluster-60183.221053
GO:0008360	regulation of cell shape	biological_process	0.11631	1	1	1319	18	141360	1	Cluster-24905.0	0
GO:0035194	posttranscriptional gene silencing by RNA	biological_process	0.11692	1	1	1319	11	141360	1	Cluster-14412.0	0
GO:0006118	obsolete electron transport	biological_process	0.11775	1	29	1319	2386	141360	16	Cluster-16706.0,Cluster-60183.20609,Cluster-39352.0,Cluster-60183.19116,Cluster-60183.106859,Cluster-60183.106857,Cluster-60183.30564,Cluster-60183.152961,Cluster-60183.211691,Cluster-60183.38955,Cluster-60183.208498,Cluster-60183.211610,Cluster-60183.20272,Cluster-41220.0,Cluster-60183.208138,Cluster-32250.0	13	Cluster-60183.109224,Cluster-60183.116656,Cluster-60183.85329,Cluster-60183.107869,Cluster-60183.111025,Cluster-60183.158041,Cluster-60183.98171,Cluster-60183.204456,Cluster-60183.85328,Cluster-60183.118600,Cluster-60183.122361,Cluster-60183.176877,Cluster-60183.149206
GO:0009294	DNA mediated transformation	biological_process	0.11807	1	1	1319	14	141360	1	Cluster-60183.58986	0
GO:0061630	ubiquitin protein ligase activity	molecular_function	0.11811	1	6	1319	258	141360	6	Cluster-60183.170476,Cluster-60183.63009,Cluster-60183.28524,Cluster-60183.113012,Cluster-60183.70219,Cluster-60183.205096	0
GO:0061659	ubiquitin-like protein ligase activity	molecular_function	0.11811	1	6	1319	258	141360	6	Cluster-60183.63009,Cluster-60183.28524,Cluster-60183.170476,Cluster-60183.70219,Cluster-60183.205096,Cluster-60183.113012	0
GO:0044421	extracellular region part	cellular_component	0.1193	1	18	1319	1317	141360	18	Cluster-60183.102643,Cluster-60183.206436,Cluster-60183.164506,Cluster-60183.118187,Cluster-60183.133491,Cluster-60183.37072,Cluster-26992.1,Cluster-60183.218785,Cluster-60183.203356,Cluster-60183.31571,Cluster-60183.195304,Cluster-60183.25779,Cluster-18585.0,Cluster-17682.0,Cluster-60183.203357,Cluster-22978.0,Cluster-21185.0,Cluster-60183.212538	0
GO:0050794	regulation of cellular process	biological_process	0.11937	1	243	1319	22526	141360	190	Cluster-21185.0,Cluster-60183.207279,Cluster-60183.39636,Cluster-60183.7477,Cluster-39352.0,Cluster-60183.15244,Cluster-60183.12195,Cluster-26654.0,Cluster-60183.24526,Cluster-24905.0,Cluster-60183.145839,Cluster-60183.117111,Cluster-60183.209246,Cluster-60183.85849,Cluster-50404.0,Cluster-60183.103653,Cluster-60183.191424,Cluster-60183.95111,Cluster-46045.1,Cluster-60183.19394,Cluster-25390.0,Cl…	53	Cluster-60183.145989,Cluster-60183.118548,Cluster-60183.117816,Cluster-60183.100344,Cluster-60183.120113,Cluster-60183.204456,Cluster-60183.111596,Cluster-60183.118600,Cluster-60183.163211,Cluster-60183.173789,Cluster-60183.138491,Cluster-60183.62236,Cluster-52886.0,Cluster-60183.138499,Cluster-60183.146186,Cluster-60183.64466,Cluster-60183.148655,Cluster-60183.57868,Cluster-60183.105202,Cluster-…
GO:0003002	regionalization	biological_process	0.11951	1	1	1319	11	141360	1	Cluster-14412.0	0
GO:0007548	sex differentiation	biological_process	0.11971	1	2	1319	64	141360	2	Cluster-60183.102643,Cluster-60183.207279	0
GO:2001057	reactive nitrogen species metabolic process	biological_process	0.11975	1	2	1319	60	141360	0		2	Cluster-60183.116656,Cluster-60183.109476
GO:0009165	nucleotide biosynthetic process	biological_process	0.12048	1	21	1319	1686	141360	20	Cluster-59863.0,Cluster-60183.202619,Cluster-60183.212464,Cluster-60183.207279,Cluster-60183.122740,Cluster-50206.1,Cluster-60183.25204,Cluster-60183.219693,Cluster-60183.24361,Cluster-26002.1,Cluster-16580.0,Cluster-60183.41623,Cluster-60183.212441,Cluster-51992.1,Cluster-60183.41697,Cluster-60183.208329,Cluster-60183.35123,Cluster-60183.117111,Cluster-60183.118187,Cluster-60183.37072	1	Cluster-60183.131070
GO:0002949	tRNA threonylcarbamoyladenosine modification	biological_process	0.12053	1	11	1319	612	141360	11	Cluster-60183.184232,Cluster-60183.24296,Cluster-60183.42959,Cluster-60183.211690,Cluster-60183.24294,Cluster-60183.110756,Cluster-60183.30607,Cluster-60183.39635,Cluster-60183.221720,Cluster-21093.0,Cluster-60183.24526	0
GO:0070525	tRNA threonylcarbamoyladenosine metabolic process	biological_process	0.12053	1	11	1319	612	141360	11	Cluster-60183.184232,Cluster-60183.24296,Cluster-60183.42959,Cluster-60183.211690,Cluster-60183.24294,Cluster-60183.30607,Cluster-60183.39635,Cluster-60183.110756,Cluster-60183.24526,Cluster-60183.221720,Cluster-21093.0	0
GO:0019219	regulation of nucleobase-containing compound metabolic process	biological_process	0.12112	1	119	1319	10577	141360	87	Cluster-60183.132611,Cluster-60183.27166,Cluster-60183.162140,Cluster-60183.206991,Cluster-60183.24296,Cluster-60183.28766,Cluster-60183.50515,Cluster-60183.222351,Cluster-60183.208016,Cluster-60183.146461,Cluster-60183.213652,Cluster-60183.76191,Cluster-60183.212282,Cluster-60183.37072,Cluster-60183.32701,Cluster-60183.65428,Cluster-60183.103676,Cluster-60183.222546,Cluster-60183.101046,Cluster-…	32	Cluster-60183.219501,Cluster-60183.148655,Cluster-60183.146186,Cluster-60183.138499,Cluster-60183.177723,Cluster-60183.73209,Cluster-60183.213120,Cluster-60183.100344,Cluster-60183.176394,Cluster-60183.120113,Cluster-60183.102937,Cluster-60183.163210,Cluster-60183.112722,Cluster-60183.62236,Cluster-60183.138491,Cluster-60183.173789,Cluster-60183.163211,Cluster-60183.173785,Cluster-60183.111596,Cl…
GO:0016441	posttranscriptional gene silencing	biological_process	0.12166	1	1	1319	12	141360	1	Cluster-14412.0	0
GO:0051640	organelle localization	biological_process	0.1217	1	2	1319	73	141360	2	Cluster-46045.1,Cluster-25522.0	0
GO:0098798	mitochondrial protein complex	cellular_component	0.12294	1	15	1319	1121	141360	15	Cluster-60183.118187,Cluster-60183.50427,Cluster-60183.207149,Cluster-60183.117111,Cluster-60183.35953,Cluster-26002.1,Cluster-60183.24361,Cluster-59863.0,Cluster-60183.112133,Cluster-45212.0,Cluster-60183.212441,Cluster-51992.1,Cluster-17348.0,Cluster-60183.178400,Cluster-60183.111580	0
GO:0048583	regulation of response to stimulus	biological_process	0.12297	1	11	1319	738	141360	11	Cluster-60183.35123,Cluster-60183.212271,Cluster-22266.2,Cluster-19009.0,Cluster-27601.0,Cluster-60183.113594,Cluster-60183.214466,Cluster-16113.0,Cluster-60183.42165,Cluster-60183.28734,Cluster-25406.0	0
GO:0071704	organic substance metabolic process	biological_process	0.12311	1	655	1319	64412	141360	488	Cluster-60183.127878,Cluster-47569.0,Cluster-60183.35952,Cluster-60183.192738,Cluster-60183.208329,Cluster-60183.110708,Cluster-60183.208872,Cluster-21529.1,Cluster-60183.204529,Cluster-17808.0,Cluster-60183.169739,Cluster-60183.41381,Cluster-60183.208576,Cluster-41220.0,Cluster-60183.190970,Cluster-60183.230712,Cluster-60183.70343,Cluster-60183.219693,Cluster-60183.210341,Cluster-60183.26640,Clu…	167	Cluster-60183.118679,Cluster-60183.127356,Cluster-60183.184330,Cluster-60183.111109,Cluster-60183.189400,Cluster-60183.50068,Cluster-60183.24273,Cluster-60183.98343,Cluster-60183.88217,Cluster-60183.127625,Cluster-60183.139132,Cluster-60183.213120,Cluster-60183.30225,Cluster-60183.66722,Cluster-60183.219916,Cluster-60183.177723,Cluster-60183.81688,Cluster-60183.75236,Cluster-60183.130717,Cluster-…
GO:0001948	glycoprotein binding	molecular_function	0.12321	1	1	1319	13	141360	1	Cluster-26992.1	0
GO:0043394	proteoglycan binding	molecular_function	0.12321	1	1	1319	13	141360	1	Cluster-26992.1	0
GO:0043395	heparan sulfate proteoglycan binding	molecular_function	0.12321	1	1	1319	13	141360	1	Cluster-26992.1	0
GO:0017038	protein import	biological_process	0.12343	1	11	1319	693	141360	8	Cluster-26963.0,Cluster-60183.212538,Cluster-60183.25779,Cluster-17348.0,Cluster-60183.31571,Cluster-46045.1,Cluster-60183.22841,Cluster-60183.207149	3	Cluster-60183.173785,Cluster-60183.138491,Cluster-60183.173789
GO:0031227	intrinsic component of endoplasmic reticulum membrane	cellular_component	0.12437	1	7	1319	410	141360	6	Cluster-23094.0,Cluster-22965.0,Cluster-60183.13556,Cluster-60183.162140,Cluster-60183.25525,Cluster-23372.0	1	Cluster-60183.127625
GO:0019354	siroheme biosynthetic process	biological_process	0.12443	1	5	1319	218	141360	4	Cluster-60183.141580,Cluster-60183.211610,Cluster-38263.1,Cluster-60183.27548	1	Cluster-60183.108043
GO:0043115	precorrin-2 dehydrogenase activity	molecular_function	0.12443	1	5	1319	218	141360	4	Cluster-60183.141580,Cluster-38263.1,Cluster-60183.211610,Cluster-60183.27548	1	Cluster-60183.108043
GO:0046156	siroheme metabolic process	biological_process	0.12443	1	5	1319	218	141360	4	Cluster-60183.27548,Cluster-60183.141580,Cluster-60183.211610,Cluster-38263.1	1	Cluster-60183.108043
GO:0035064	methylated histone binding	molecular_function	0.12489	1	1	1319	17	141360	1	Cluster-60183.76658	0
GO:0000152	nuclear ubiquitin ligase complex	cellular_component	0.12539	1	13	1319	821	141360	9	Cluster-60183.99753,Cluster-60183.113012,Cluster-60183.890,Cluster-60183.70219,Cluster-60183.170476,Cluster-60183.131486,Cluster-60183.63009,Cluster-60183.192738,Cluster-16429.0	4	Cluster-60183.68350,Cluster-60183.131492,Cluster-60183.118381,Cluster-60183.213120
GO:0005680	anaphase-promoting complex	cellular_component	0.12539	1	13	1319	821	141360	9	Cluster-60183.99753,Cluster-60183.113012,Cluster-60183.890,Cluster-60183.70219,Cluster-60183.170476,Cluster-60183.131486,Cluster-60183.63009,Cluster-60183.192738,Cluster-16429.0	4	Cluster-60183.68350,Cluster-60183.131492,Cluster-60183.118381,Cluster-60183.213120
GO:0019799	tubulin N-acetyltransferase activity	molecular_function	0.12558	1	1	1319	16	141360	1	Cluster-60183.208444	0
GO:0071929	alpha-tubulin acetylation	biological_process	0.12558	1	1	1319	16	141360	1	Cluster-60183.208444	0
GO:1901293	nucleoside phosphate biosynthetic process	biological_process	0.12574	1	21	1319	1694	141360	20	Cluster-60183.37072,Cluster-60183.118187,Cluster-60183.117111,Cluster-60183.35123,Cluster-60183.208329,Cluster-60183.41623,Cluster-51992.1,Cluster-60183.41697,Cluster-60183.212441,Cluster-26002.1,Cluster-16580.0,Cluster-60183.24361,Cluster-60183.219693,Cluster-60183.25204,Cluster-50206.1,Cluster-60183.122740,Cluster-60183.207279,Cluster-60183.202619,Cluster-59863.0,Cluster-60183.212464	1	Cluster-60183.131070
GO:0016209	antioxidant activity	molecular_function	0.12603	1	12	1319	952	141360	6	Cluster-25449.0,Cluster-60183.14472,Cluster-60183.208138,Cluster-60183.171303,Cluster-41518.0,Cluster-60183.171302	6	Cluster-60183.107389,Cluster-60183.82227,Cluster-60183.82230,Cluster-41809.0,Cluster-60183.115131,Cluster-60183.61820
GO:0043628	ncRNA 3'-end processing	biological_process	0.12654	1	1	1319	20	141360	1	Cluster-60183.116510	0
GO:0098800	inner mitochondrial membrane protein complex	cellular_component	0.12687	1	12	1319	870	141360	12	Cluster-60183.118187,Cluster-60183.117111,Cluster-60183.50427,Cluster-26002.1,Cluster-60183.35953,Cluster-60183.24361,Cluster-59863.0,Cluster-45212.0,Cluster-51992.1,Cluster-60183.212441,Cluster-60183.178400,Cluster-60183.111580	0
GO:0050852	T cell receptor signaling pathway	biological_process	0.12708	1	1	1319	17	141360	1	Cluster-60183.113594	0
GO:0015317	phosphate:proton symporter activity	molecular_function	0.12786	1	1	1319	15	141360	1	Cluster-60183.20281	0
GO:0043235	receptor complex	cellular_component	0.12809	1	3	1319	107	141360	3	Cluster-60183.19116,Cluster-60183.212538,Cluster-24606.0	0
GO:0098802	plasma membrane receptor complex	cellular_component	0.12809	1	3	1319	107	141360	3	Cluster-24606.0,Cluster-60183.212538,Cluster-60183.19116	0
GO:0072593	reactive oxygen species metabolic process	biological_process	0.12839	1	3	1319	181	141360	3	Cluster-14877.0,Cluster-24372.1,Cluster-25449.0	0
GO:0065007	biological regulation	biological_process	0.1286	1	277	1319	25765	141360	218	Cluster-17682.0,Cluster-60183.29071,Cluster-59117.0,Cluster-60183.27548,Cluster-60183.222546,Cluster-60183.25779,Cluster-60183.76191,Cluster-60183.65428,Cluster-60183.14472,Cluster-60183.213652,Cluster-60183.208016,Cluster-60183.212962,Cluster-25390.0,Cluster-60183.19394,Cluster-60183.50515,Cluster-60183.210844,Cluster-60183.24526,Cluster-60183.95111,Cluster-60183.103653,Cluster-60183.191424,Clus…	59	Cluster-60183.148655,Cluster-60183.146186,Cluster-60183.57868,Cluster-60183.204456,Cluster-60183.163211,Cluster-60183.149206,Cluster-44952.0,Cluster-60183.131070,Cluster-60183.102503,Cluster-60183.110908,Cluster-60183.109832,Cluster-60183.123089,Cluster-60183.139132,Cluster-60183.213120,Cluster-60183.73209,Cluster-60183.126454,Cluster-60183.177723,Cluster-60183.117500,Cluster-60183.173785,Cluster…
GO:0007266	Rho protein signal transduction	biological_process	0.12942	1	2	1319	49	141360	2	Cluster-60183.212271,Cluster-19009.0	0
GO:0035023	regulation of Rho protein signal transduction	biological_process	0.12942	1	2	1319	49	141360	2	Cluster-19009.0,Cluster-60183.212271	0
GO:0014070	response to organic cyclic compound	biological_process	0.12943	1	3	1319	139	141360	3	Cluster-27520.0,Cluster-60183.117111,Cluster-14412.0	0
GO:0005525	GTP binding	molecular_function	0.13044	1	43	1319	3457	141360	39	Cluster-60183.184232,Cluster-60183.202807,Cluster-60183.142550,Cluster-60183.11525,Cluster-27370.0,Cluster-60183.39635,Cluster-60183.25204,Cluster-60183.19394,Cluster-60183.204945,Cluster-60183.221720,Cluster-60183.101529,Cluster-60183.212469,Cluster-60183.65428,Cluster-7225.1,Cluster-60183.205682,Cluster-60183.71362,Cluster-25097.1,Cluster-60183.21658,Cluster-20293.2,Cluster-22399.0,Cluster-6018…	4	Cluster-60183.36144,Cluster-60183.151410,Cluster-60183.88842,Cluster-60183.117816
GO:0005991	trehalose metabolic process	biological_process	0.13055	1	4	1319	177	141360	2	Cluster-27342.1,Cluster-20929.0	2	Cluster-60183.157708,Cluster-60183.142753
GO:0008514	organic anion transmembrane transporter activity	molecular_function	0.13085	1	6	1319	322	141360	5	Cluster-60183.212623,Cluster-60183.212624,Cluster-55711.0,Cluster-60183.14517,Cluster-60183.202829	1	Cluster-60183.81547
GO:0012505	endomembrane system	cellular_component	0.13109	1	47	1319	3861	141360	41	Cluster-60183.25540,Cluster-60183.9371,Cluster-60183.160057,Cluster-22965.0,Cluster-60183.15244,Cluster-60183.221328,Cluster-22978.0,Cluster-60183.208622,Cluster-49922.0,Cluster-60183.5726,Cluster-60183.25948,Cluster-60183.31571,Cluster-60183.209993,Cluster-60183.209246,Cluster-60183.24294,Cluster-9658.3,Cluster-60183.191424,Cluster-60183.135277,Cluster-23094.0,Cluster-60183.212733,Cluster-60183.…	6	Cluster-60183.123089,Cluster-60183.58371,Cluster-60183.88842,Cluster-60183.62236,Cluster-60183.127625,Cluster-60183.184028
GO:0009152	purine ribonucleotide biosynthetic process	biological_process	0.13113	1	16	1319	1259	141360	15	Cluster-60183.37072,Cluster-60183.118187,Cluster-60183.117111,Cluster-60183.41697,Cluster-60183.212441,Cluster-51992.1,Cluster-60183.41623,Cluster-16580.0,Cluster-26002.1,Cluster-60183.24361,Cluster-60183.219693,Cluster-50206.1,Cluster-60183.122740,Cluster-60183.212464,Cluster-59863.0	1	Cluster-60183.131070
GO:0008191	metalloendopeptidase inhibitor activity	molecular_function	0.13131	1	1	1319	15	141360	1	Cluster-60183.203952	0
GO:0010576	metalloenzyme regulator activity	molecular_function	0.13131	1	1	1319	15	141360	1	Cluster-60183.203952	0
GO:0048551	metalloenzyme inhibitor activity	molecular_function	0.13131	1	1	1319	15	141360	1	Cluster-60183.203952	0
GO:0004514	nicotinate-nucleotide diphosphorylase (carboxylating) activity	molecular_function	0.13163	1	1	1319	18	141360	1	Cluster-60183.202619	0
GO:0004019	adenylosuccinate synthase activity	molecular_function	0.13254	1	1	1319	14	141360	1	Cluster-60183.25204	0
GO:0032561	guanyl ribonucleotide binding	molecular_function	0.13266	1	43	1319	3465	141360	39	Cluster-60183.42706,Cluster-20202.0,Cluster-20293.2,Cluster-60183.21658,Cluster-22399.0,Cluster-25097.1,Cluster-60183.65428,Cluster-7225.1,Cluster-60183.205682,Cluster-60183.71362,Cluster-60183.204945,Cluster-60183.19394,Cluster-60183.101529,Cluster-60183.221720,Cluster-60183.212469,Cluster-27370.0,Cluster-60183.39635,Cluster-60183.25204,Cluster-60183.202807,Cluster-60183.142550,Cluster-60183.115…	4	Cluster-60183.151410,Cluster-60183.36144,Cluster-60183.117816,Cluster-60183.88842
GO:0051336	regulation of hydrolase activity	biological_process	0.13293	1	8	1319	471	141360	8	Cluster-60183.208622,Cluster-60183.209246,Cluster-60183.15244,Cluster-60183.74718,Cluster-19009.0,Cluster-60183.35421,Cluster-60183.212271,Cluster-60183.74719	0
GO:0005874	microtubule	cellular_component	0.13327	1	11	1319	676	141360	11	Cluster-60183.133491,Cluster-60183.130278,Cluster-60183.208444,Cluster-46045.1,Cluster-24473.2,Cluster-60183.58705,Cluster-60183.122744,Cluster-18067.0,Cluster-60183.221708,Cluster-60183.13070,Cluster-60183.112133	0
GO:0019013	viral nucleocapsid	cellular_component	0.13337	1	4	1319	203	141360	4	Cluster-60183.198651,Cluster-60183.11787,Cluster-60183.101529,Cluster-60183.14638	0
GO:0015035	protein disulfide oxidoreductase activity	molecular_function	0.13345	1	6	1319	396	141360	3	Cluster-60183.208138,Cluster-39352.0,Cluster-60183.20272	3	Cluster-60183.149206,Cluster-60183.204456,Cluster-60183.118600
GO:0015036	disulfide oxidoreductase activity	molecular_function	0.13345	1	6	1319	396	141360	3	Cluster-60183.208138,Cluster-60183.20272,Cluster-39352.0	3	Cluster-60183.149206,Cluster-60183.118600,Cluster-60183.204456
GO:0031323	regulation of cellular metabolic process	biological_process	0.13504	1	142	1319	12889	141360	108	Cluster-60183.127878,Cluster-60183.139760,Cluster-60183.107119,Cluster-60183.206241,Cluster-21093.0,Cluster-60183.169739,Cluster-60183.32705,Cluster-41220.0,Cluster-60183.39635,Cluster-60183.230756,Cluster-60183.74719,Cluster-14412.0,Cluster-60183.22841,Cluster-60183.10217,Cluster-60183.181723,Cluster-60183.52045,Cluster-60183.58705,Cluster-60183.120444,Cluster-60183.31571,Cluster-60183.147646,Cl…	34	Cluster-60183.118679,Cluster-60183.111109,Cluster-60183.138494,Cluster-60183.81547,Cluster-60183.138493,Cluster-60183.138498,Cluster-60183.36765,Cluster-60183.213120,Cluster-60183.73209,Cluster-60183.177723,Cluster-60183.219501,Cluster-60183.173785,Cluster-60183.112722,Cluster-60183.163210,Cluster-60183.102937,Cluster-60183.176394,Cluster-44952.0,Cluster-60183.81518,Cluster-60183.102503,Cluster-6…
GO:0004077	biotin-[acetyl-CoA-carboxylase] ligase activity	molecular_function	0.13513	1	1	1319	15	141360	1	Cluster-60183.199262	0
GO:0018271	biotin-protein ligase activity	molecular_function	0.13513	1	1	1319	15	141360	1	Cluster-60183.199262	0
GO:0042601	endospore-forming forespore	cellular_component	0.1355	1	1	1319	14	141360	1	Cluster-17549.0	0
GO:0042763	intracellular immature spore	cellular_component	0.1355	1	1	1319	14	141360	1	Cluster-17549.0	0
GO:0042592	homeostatic process	biological_process	0.13641	1	23	1319	1787	141360	20	Cluster-60183.14472,Cluster-60183.196074,Cluster-60183.20272,Cluster-60183.198540,Cluster-60183.208138,Cluster-43069.0,Cluster-60183.27548,Cluster-60183.171302,Cluster-60183.116661,Cluster-60183.171303,Cluster-60183.210844,Cluster-60183.70343,Cluster-39352.0,Cluster-60183.23854,Cluster-60183.206991,Cluster-60183.23002,Cluster-60183.112133,Cluster-60183.207732,Cluster-25390.0,Cluster-41518.0	3	Cluster-60183.118600,Cluster-60183.149206,Cluster-60183.204456
GO:0042625	ATPase activity, coupled to transmembrane movement of ions	molecular_function	0.13695	1	5	1319	317	141360	5	Cluster-50206.1,Cluster-60183.212464,Cluster-44682.2,Cluster-51992.1,Cluster-9658.3	0
GO:0019955	cytokine binding	molecular_function	0.13762	1	1	1319	19	141360	0		1	Cluster-60183.73208
GO:0019888	protein phosphatase regulator activity	molecular_function	0.13793	1	3	1319	107	141360	2	Cluster-16363.1,Cluster-15431.0	1	Cluster-60183.221902
GO:0030170	pyridoxal phosphate binding	molecular_function	0.13794	1	11	1319	697	141360	10	Cluster-60183.19021,Cluster-60183.42614,Cluster-60183.82411,Cluster-60183.42609,Cluster-60183.210297,Cluster-60183.42612,Cluster-52794.0,Cluster-60183.46543,Cluster-60183.213597,Cluster-60183.180869	1	Cluster-60183.160682
GO:0042410	6-carboxyhexanoate-CoA ligase activity	molecular_function	0.13809	1	1	1319	13	141360	1	Cluster-60183.146461	0
GO:0005839	proteasome core complex	cellular_component	0.13874	1	4	1319	292	141360	4	Cluster-39811.0,Cluster-60183.213186,Cluster-14475.0,Cluster-60183.102643	0
GO:0004616	phosphogluconate dehydrogenase (decarboxylating) activity	molecular_function	0.13902	1	5	1319	266	141360	4	Cluster-38263.1,Cluster-60183.222810,Cluster-60183.209092,Cluster-49831.0	1	Cluster-60183.104584
GO:0019521	D-gluconate metabolic process	biological_process	0.13902	1	5	1319	266	141360	4	Cluster-60183.209092,Cluster-49831.0,Cluster-38263.1,Cluster-60183.222810	1	Cluster-60183.104584
GO:0006954	inflammatory response	biological_process	0.13938	1	2	1319	52	141360	2	Cluster-22750.0,Cluster-22750.1	0
GO:0016163	nitrogenase activity	molecular_function	0.13948	1	1	1319	16	141360	1	Cluster-18496.0	0
GO:0016610	nitrogenase complex	cellular_component	0.13948	1	1	1319	16	141360	1	Cluster-18496.0	0
GO:0016732	oxidoreductase activity, acting on iron-sulfur proteins as donors, dinitrogen as acceptor	molecular_function	0.13948	1	1	1319	16	141360	1	Cluster-18496.0	0
GO:0018967	tetrachloroethylene metabolic process	biological_process	0.13948	1	1	1319	16	141360	1	Cluster-18496.0	0
GO:0019337	tetrachloroethylene catabolic process	biological_process	0.13948	1	1	1319	16	141360	1	Cluster-18496.0	0
GO:0001775	cell activation	biological_process	0.13963	1	8	1319	507	141360	8	Cluster-60183.164506,Cluster-60183.37072,Cluster-60183.133491,Cluster-60183.195304,Cluster-25522.0,Cluster-60183.31571,Cluster-60183.212538,Cluster-60183.25779	0
GO:0019028	viral capsid	cellular_component	0.13981	1	21	1319	1608	141360	18	Cluster-60183.9276,Cluster-60183.14638,Cluster-18637.2,Cluster-60183.107811,Cluster-60183.147703,Cluster-60183.22841,Cluster-60183.191885,Cluster-60183.19172,Cluster-60183.101529,Cluster-60183.198651,Cluster-60183.210357,Cluster-60183.76191,Cluster-26992.1,Cluster-60183.37072,Cluster-60183.13830,Cluster-60183.11787,Cluster-60183.25779,Cluster-60183.31571	3	Cluster-60183.121279,Cluster-52886.0,Cluster-60183.118421
GO:0008009	chemokine activity	molecular_function	0.14023	1	1	1319	22	141360	0		1	Cluster-60183.57868
GO:0042379	chemokine receptor binding	molecular_function	0.14023	1	1	1319	22	141360	0		1	Cluster-60183.57868
GO:0019520	aldonic acid metabolic process	biological_process	0.1404	1	5	1319	268	141360	4	Cluster-49831.0,Cluster-60183.209092,Cluster-60183.222810,Cluster-38263.1	1	Cluster-60183.104584
GO:0006915	apoptotic process	biological_process	0.14142	1	7	1319	407	141360	5	Cluster-60183.208622,Cluster-60183.7477,Cluster-60183.209246,Cluster-60183.214466,Cluster-60183.15244	2	Cluster-60183.97061,Cluster-60183.134501
GO:0010466	negative regulation of peptidase activity	biological_process	0.14177	1	2	1319	73	141360	2	Cluster-60183.208622,Cluster-60183.15244	0
GO:0043067	regulation of programmed cell death	biological_process	0.14186	1	6	1319	336	141360	5	Cluster-60183.208622,Cluster-60183.209246,Cluster-60183.7477,Cluster-60183.15244,Cluster-60183.214466	1	Cluster-60183.134501
GO:0000042	protein targeting to Golgi	biological_process	0.14187	1	2	1319	54	141360	2	Cluster-60183.28734,Cluster-60183.204177	0
GO:0000301	retrograde transport, vesicle recycling within Golgi	biological_process	0.14187	1	2	1319	54	141360	2	Cluster-60183.28734,Cluster-60183.204177	0
GO:0034067	protein localization to Golgi apparatus	biological_process	0.14187	1	2	1319	54	141360	2	Cluster-60183.204177,Cluster-60183.28734	0
GO:0072600	establishment of protein localization to Golgi	biological_process	0.14187	1	2	1319	54	141360	2	Cluster-60183.28734,Cluster-60183.204177	0
GO:0006729	tetrahydrobiopterin biosynthetic process	biological_process	0.14249	1	1	1319	23	141360	1	Cluster-20244.0	0
GO:0008124	4-alpha-hydroxytetrahydrobiopterin dehydratase activity	molecular_function	0.14249	1	1	1319	23	141360	1	Cluster-20244.0	0
GO:0046146	tetrahydrobiopterin metabolic process	biological_process	0.14249	1	1	1319	23	141360	1	Cluster-20244.0	0
GO:0010941	regulation of cell death	biological_process	0.14253	1	6	1319	337	141360	5	Cluster-60183.7477,Cluster-60183.209246,Cluster-60183.214466,Cluster-60183.15244,Cluster-60183.208622	1	Cluster-60183.134501
GO:0004064	arylesterase activity	molecular_function	0.14258	1	2	1319	58	141360	1	Cluster-17163.0	1	Cluster-60183.189400
GO:0016538	cyclin-dependent protein serine/threonine kinase regulator activity	molecular_function	0.14258	1	2	1319	57	141360	1	Cluster-60183.138852	1	Cluster-60183.64466
GO:0032780	negative regulation of ATPase activity	biological_process	0.14293	1	1	1319	31	141360	1	Cluster-60183.35421	0
GO:0009856	pollination	biological_process	0.14369	1	5	1319	301	141360	5	Cluster-60183.24296,Cluster-60183.41902,Cluster-60183.210337,Cluster-60183.210329,Cluster-60183.24294	0
GO:0046685	response to arsenic-containing substance	biological_process	0.14396	1	1	1319	15	141360	1	Cluster-60183.116661	0
GO:0006730	one-carbon metabolic process	biological_process	0.14455	1	4	1319	231	141360	3	Cluster-60183.214338,Cluster-60183.201917,Cluster-60183.195270	1	Cluster-60183.102223
GO:0009791	post-embryonic development	biological_process	0.14478	1	4	1319	221	141360	3	Cluster-60183.58977,Cluster-25406.0,Cluster-14412.0	1	Cluster-60183.639
GO:0008219	cell death	biological_process	0.14507	1	8	1319	489	141360	6	Cluster-60183.208622,Cluster-60183.15244,Cluster-60183.214466,Cluster-60183.7477,Cluster-60183.209246,Cluster-60183.124763	2	Cluster-60183.134501,Cluster-60183.97061
GO:0016265	death	biological_process	0.14507	1	8	1319	489	141360	6	Cluster-60183.124763,Cluster-60183.15244,Cluster-60183.214466,Cluster-60183.7477,Cluster-60183.209246,Cluster-60183.208622	2	Cluster-60183.97061,Cluster-60183.134501
GO:0004013	adenosylhomocysteinase activity	molecular_function	0.14529	1	2	1319	73	141360	2	Cluster-60183.214338,Cluster-60183.195270	0
GO:0016801	hydrolase activity, acting on ether bonds	molecular_function	0.14529	1	2	1319	73	141360	2	Cluster-60183.214338,Cluster-60183.195270	0
GO:0016802	trialkylsulfonium hydrolase activity	molecular_function	0.14529	1	2	1319	73	141360	2	Cluster-60183.214338,Cluster-60183.195270	0
GO:0009267	cellular response to starvation	biological_process	0.14602	1	2	1319	79	141360	2	Cluster-60183.25809,Cluster-60183.206779	0
GO:0031669	cellular response to nutrient levels	biological_process	0.14602	1	2	1319	79	141360	2	Cluster-60183.25809,Cluster-60183.206779	0
GO:0048870	cell motility	biological_process	0.14642	1	10	1319	642	141360	7	Cluster-60183.28688,Cluster-60183.212282,Cluster-60183.35952,Cluster-22266.2,Cluster-60183.198268,Cluster-60183.192499,Cluster-60183.31571	3	Cluster-60183.138491,Cluster-60183.138494,Cluster-60183.96476
GO:0051674	localization of cell	biological_process	0.14642	1	10	1319	642	141360	7	Cluster-60183.35952,Cluster-60183.192499,Cluster-60183.31571,Cluster-60183.198268,Cluster-22266.2,Cluster-60183.28688,Cluster-60183.212282	3	Cluster-60183.138491,Cluster-60183.96476,Cluster-60183.138494
GO:0005351	sugar:proton symporter activity	molecular_function	0.14647	1	2	1319	57	141360	2	Cluster-49922.0,Cluster-22978.0	0
GO:0046496	nicotinamide nucleotide metabolic process	biological_process	0.14725	1	17	1319	1402	141360	16	Cluster-60183.23529,Cluster-60183.13089,Cluster-32337.0,Cluster-49831.0,Cluster-43687.0,Cluster-60183.132802,Cluster-60183.202619,Cluster-60183.222810,Cluster-38263.1,Cluster-60183.205569,Cluster-60183.209092,Cluster-60183.208329,Cluster-60183.204529,Cluster-60183.212969,Cluster-60183.120444,Cluster-60183.210341	1	Cluster-60183.104584
GO:0006094	gluconeogenesis	biological_process	0.1474	1	12	1319	942	141360	12	Cluster-60183.205569,Cluster-60183.209092,Cluster-7225.1,Cluster-60183.13089,Cluster-60183.23529,Cluster-60183.146663,Cluster-60183.210341,Cluster-60183.120444,Cluster-60183.212969,Cluster-60183.204529,Cluster-60183.132802,Cluster-43687.0	0
GO:0019319	hexose biosynthetic process	biological_process	0.14837	1	12	1319	944	141360	12	Cluster-43687.0,Cluster-60183.132802,Cluster-60183.204529,Cluster-60183.212969,Cluster-60183.120444,Cluster-60183.210341,Cluster-60183.146663,Cluster-60183.23529,Cluster-60183.13089,Cluster-7225.1,Cluster-60183.209092,Cluster-60183.205569	0
GO:0019001	guanyl nucleotide binding	molecular_function	0.14841	1	43	1319	3520	141360	39	Cluster-60183.184232,Cluster-60183.202807,Cluster-60183.142550,Cluster-60183.11525,Cluster-27370.0,Cluster-60183.25204,Cluster-60183.39635,Cluster-60183.19394,Cluster-60183.204945,Cluster-60183.101529,Cluster-60183.221720,Cluster-60183.212469,Cluster-7225.1,Cluster-60183.65428,Cluster-60183.205682,Cluster-60183.71362,Cluster-25097.1,Cluster-20293.2,Cluster-60183.21658,Cluster-22399.0,Cluster-2020…	4	Cluster-60183.36144,Cluster-60183.151410,Cluster-60183.88842,Cluster-60183.117816
GO:0043385	mycotoxin metabolic process	biological_process	0.1485	1	1	1319	13	141360	1	Cluster-60183.120444	0
GO:0043386	mycotoxin biosynthetic process	biological_process	0.1485	1	1	1319	13	141360	1	Cluster-60183.120444	0
GO:0045122	aflatoxin biosynthetic process	biological_process	0.1485	1	1	1319	13	141360	1	Cluster-60183.120444	0
GO:0046222	aflatoxin metabolic process	biological_process	0.1485	1	1	1319	13	141360	1	Cluster-60183.120444	0
GO:1901376	organic heteropentacyclic compound metabolic process	biological_process	0.1485	1	1	1319	13	141360	1	Cluster-60183.120444	0
GO:1901378	organic heteropentacyclic compound biosynthetic process	biological_process	0.1485	1	1	1319	13	141360	1	Cluster-60183.120444	0
GO:0009102	biotin biosynthetic process	biological_process	0.14854	1	1	1319	15	141360	1	Cluster-60183.146461	0
GO:0022891	substrate-specific transmembrane transporter activity	molecular_function	0.14892	1	83	1319	7080	141360	68	Cluster-60183.96331,Cluster-60183.20140,Cluster-60183.41697,Cluster-60183.198540,Cluster-60183.118187,Cluster-60183.202829,Cluster-60183.20281,Cluster-60183.32771,Cluster-44682.2,Cluster-22436.0,Cluster-15095.0,Cluster-60183.112133,Cluster-24728.0,Cluster-60183.130278,Cluster-16580.0,Cluster-60183.22785,Cluster-49922.0,Cluster-22978.0,Cluster-23296.0,Cluster-60183.122744,Cluster-47569.0,Cluster-6…	15	Cluster-60183.159173,Cluster-60183.114142,Cluster-60183.144820,Cluster-60183.128914,Cluster-60183.98171,Cluster-60183.54488,Cluster-60183.104584,Cluster-60183.81547,Cluster-60183.114139,Cluster-60183.162442,Cluster-60183.114130,Cluster-60183.114133,Cluster-52886.0,Cluster-60183.76783,Cluster-60183.36144
GO:0006555	methionine metabolic process	biological_process	0.14918	1	5	1319	302	141360	5	Cluster-60183.214338,Cluster-60183.195270,Cluster-60183.210042,Cluster-60183.35568,Cluster-60183.208576	0
GO:0016477	cell migration	biological_process	0.14926	1	3	1319	113	141360	3	Cluster-22266.2,Cluster-60183.31571,Cluster-60183.28688	0
GO:0030334	regulation of cell migration	biological_process	0.14926	1	3	1319	113	141360	3	Cluster-22266.2,Cluster-60183.31571,Cluster-60183.28688	0
GO:0046364	monosaccharide biosynthetic process	biological_process	0.14935	1	12	1319	945	141360	12	Cluster-60183.132802,Cluster-43687.0,Cluster-60183.204529,Cluster-60183.212969,Cluster-60183.210341,Cluster-60183.120444,Cluster-60183.23529,Cluster-60183.146663,Cluster-60183.13089,Cluster-60183.205569,Cluster-60183.209092,Cluster-7225.1	0
GO:0003796	lysozyme activity	molecular_function	0.15042	1	1	1319	23	141360	1	Cluster-55712.0	0
GO:0098662	inorganic cation transmembrane transport	biological_process	0.15046	1	30	1319	2446	141360	29	Cluster-27064.1,Cluster-60183.24361,Cluster-60183.219213,Cluster-16580.0,Cluster-26002.1,Cluster-60183.26951,Cluster-23296.0,Cluster-60183.122740,Cluster-50206.1,Cluster-60183.32771,Cluster-44682.2,Cluster-22436.0,Cluster-60183.212464,Cluster-60183.19172,Cluster-60183.112133,Cluster-59863.0,Cluster-60183.37072,Cluster-46045.1,Cluster-60183.30785,Cluster-60183.117111,Cluster-60183.118187,Cluster-6…	1	Cluster-60183.76783
GO:0042325	regulation of phosphorylation	biological_process	0.15051	1	5	1319	279	141360	4	Cluster-60183.74718,Cluster-60183.181723,Cluster-60183.138852,Cluster-60183.74719	1	Cluster-60183.64466
GO:0042594	response to starvation	biological_process	0.15087	1	2	1319	81	141360	2	Cluster-60183.25809,Cluster-60183.206779	0
GO:0098660	inorganic ion transmembrane transport	biological_process	0.15128	1	30	1319	2448	141360	29	Cluster-60183.37072,Cluster-46045.1,Cluster-60183.30785,Cluster-60183.117111,Cluster-60183.118187,Cluster-60183.85849,Cluster-60183.212441,Cluster-51992.1,Cluster-60183.41697,Cluster-60183.41623,Cluster-26963.0,Cluster-24486.1,Cluster-60183.103676,Cluster-60183.24361,Cluster-27064.1,Cluster-60183.219213,Cluster-16580.0,Cluster-26002.1,Cluster-60183.26951,Cluster-23296.0,Cluster-60183.122740,Clust…	1	Cluster-60183.76783
GO:0033227	dsRNA transport	biological_process	0.15192	1	2	1319	62	141360	2	Cluster-60183.85849,Cluster-60183.25948	0
GO:0051032	nucleic acid transmembrane transporter activity	molecular_function	0.15192	1	2	1319	62	141360	2	Cluster-60183.25948,Cluster-60183.85849	0
GO:0051033	RNA transmembrane transporter activity	molecular_function	0.15192	1	2	1319	62	141360	2	Cluster-60183.85849,Cluster-60183.25948	0
GO:0044712	single-organism catabolic process	biological_process	0.15207	1	35	1319	2940	141360	22	Cluster-38263.1,Cluster-60183.201917,Cluster-60183.204529,Cluster-60183.202787,Cluster-60183.23529,Cluster-45293.0,Cluster-60183.22841,Cluster-60183.212538,Cluster-60183.132802,Cluster-60183.209092,Cluster-60183.205569,Cluster-60183.26640,Cluster-16438.0,Cluster-60183.31571,Cluster-60183.212969,Cluster-60183.210341,Cluster-60183.120444,Cluster-18496.0,Cluster-60183.13089,Cluster-49831.0,Cluster-6…	13	Cluster-60183.116941,Cluster-60183.85009,Cluster-60183.117007,Cluster-60183.156468,Cluster-60183.57868,Cluster-60183.182593,Cluster-60183.82227,Cluster-60183.116381,Cluster-60183.104584,Cluster-60183.116173,Cluster-60183.50068,Cluster-60183.116537,Cluster-60183.74563
GO:0031667	response to nutrient levels	biological_process	0.15227	1	2	1319	82	141360	2	Cluster-60183.206779,Cluster-60183.25809	0
GO:0006879	cellular iron ion homeostasis	biological_process	0.15234	1	2	1319	85	141360	2	Cluster-60183.196074,Cluster-60183.210844	0
GO:0055072	iron ion homeostasis	biological_process	0.15234	1	2	1319	85	141360	2	Cluster-60183.210844,Cluster-60183.196074	0
GO:0005577	fibrinogen complex	cellular_component	0.15347	1	7	1319	446	141360	7	Cluster-60183.31571,Cluster-60183.164506,Cluster-60183.195304,Cluster-60183.25779,Cluster-60183.212538,Cluster-60183.133491,Cluster-60183.37072	0
GO:0030168	platelet activation	biological_process	0.15347	1	7	1319	446	141360	7	Cluster-60183.212538,Cluster-60183.25779,Cluster-60183.164506,Cluster-60183.195304,Cluster-60183.31571,Cluster-60183.37072,Cluster-60183.133491	0
GO:0033177	proton-transporting two-sector ATPase complex, proton-transporting domain	cellular_component	0.15367	1	14	1319	1078	141360	13	Cluster-60183.122740,Cluster-60183.41697,Cluster-60183.212441,Cluster-60183.103676,Cluster-59863.0,Cluster-60183.24361,Cluster-27064.1,Cluster-60183.37072,Cluster-60183.219213,Cluster-26002.1,Cluster-16580.0,Cluster-60183.117111,Cluster-60183.118187	1	Cluster-60183.76783
GO:0045934	negative regulation of nucleobase-containing compound metabolic process	biological_process	0.15412	1	6	1319	306	141360	4	Cluster-19108.1,Cluster-14412.0,Cluster-50404.0,Cluster-46045.1	2	Cluster-60183.173785,Cluster-60183.173789
GO:0012510	trans-Golgi network transport vesicle membrane	cellular_component	0.15412	1	2	1319	68	141360	2	Cluster-60183.122446,Cluster-60183.9371	0
GO:0030125	clathrin vesicle coat	cellular_component	0.15412	1	2	1319	68	141360	2	Cluster-60183.122446,Cluster-60183.9371	0
GO:0030130	clathrin coat of trans-Golgi network vesicle	cellular_component	0.15412	1	2	1319	68	141360	2	Cluster-60183.122446,Cluster-60183.9371	0
GO:0030136	clathrin-coated vesicle	cellular_component	0.15412	1	2	1319	68	141360	2	Cluster-60183.122446,Cluster-60183.9371	0
GO:0030140	trans-Golgi network transport vesicle	cellular_component	0.15412	1	2	1319	68	141360	2	Cluster-60183.122446,Cluster-60183.9371	0
GO:0030665	clathrin-coated vesicle membrane	cellular_component	0.15412	1	2	1319	68	141360	2	Cluster-60183.122446,Cluster-60183.9371	0
GO:0042559	pteridine-containing compound biosynthetic process	biological_process	0.15441	1	6	1319	370	141360	4	Cluster-60183.19021,Cluster-60183.20156,Cluster-20244.0,Cluster-60183.35421	2	Cluster-60183.47194,Cluster-60183.102223
GO:0098655	cation transmembrane transport	biological_process	0.15472	1	30	1319	2459	141360	29	Cluster-60183.26951,Cluster-23296.0,Cluster-27064.1,Cluster-60183.24361,Cluster-60183.219213,Cluster-16580.0,Cluster-26002.1,Cluster-44682.2,Cluster-22436.0,Cluster-60183.212464,Cluster-59863.0,Cluster-60183.112133,Cluster-60183.19172,Cluster-60183.122740,Cluster-50206.1,Cluster-60183.32771,Cluster-60183.30785,Cluster-60183.117111,Cluster-60183.118187,Cluster-60183.85849,Cluster-60183.37072,Clust…	1	Cluster-60183.76783
GO:0000062	fatty-acyl-CoA binding	molecular_function	0.15472	1	2	1319	83	141360	2	Cluster-60183.22882,Cluster-60183.211976	0
GO:0006098	pentose-phosphate shunt	biological_process	0.15494	1	11	1319	871	141360	10	Cluster-38263.1,Cluster-32337.0,Cluster-49831.0,Cluster-60183.209092,Cluster-60183.222810,Cluster-60183.208329,Cluster-60183.132802,Cluster-43687.0,Cluster-60183.212969,Cluster-60183.210341	1	Cluster-60183.104584
GO:0044248	cellular catabolic process	biological_process	0.15553	1	59	1319	5101	141360	44	Cluster-60183.202787,Cluster-60183.122744,Cluster-60183.35952,Cluster-39811.0,Cluster-60183.213186,Cluster-60183.103676,Cluster-60183.25779,Cluster-60183.201917,Cluster-60183.30717,Cluster-60183.37072,Cluster-60183.133491,Cluster-60183.146461,Cluster-60183.180152,Cluster-38263.1,Cluster-60183.102643,Cluster-60183.23390,Cluster-60183.74417,Cluster-24473.2,Cluster-60183.29736,Cluster-60183.212538,C…	15	Cluster-60183.65993,Cluster-60183.152937,Cluster-60183.156468,Cluster-60183.111109,Cluster-60183.85009,Cluster-60183.104584,Cluster-60183.116173,Cluster-60183.82227,Cluster-60183.116381,Cluster-60183.57868,Cluster-60183.116537,Cluster-60183.74563,Cluster-60183.102503,Cluster-60183.50068,Cluster-60183.138491
GO:0051156	glucose 6-phosphate metabolic process	biological_process	0.15574	1	11	1319	873	141360	10	Cluster-60183.212969,Cluster-60183.210341,Cluster-43687.0,Cluster-60183.132802,Cluster-60183.222810,Cluster-60183.208329,Cluster-49831.0,Cluster-60183.209092,Cluster-32337.0,Cluster-38263.1	1	Cluster-60183.104584
GO:0019083	viral transcription	biological_process	0.15652	1	4	1319	182	141360	3	Cluster-60183.24296,Cluster-60183.222546,Cluster-60183.24294	1	Cluster-60183.73209
GO:0031966	mitochondrial membrane	cellular_component	0.1567	1	23	1319	1902	141360	20	Cluster-60183.20281,Cluster-59863.0,Cluster-60183.112133,Cluster-45212.0,Cluster-60183.230712,Cluster-60183.83665,Cluster-60183.35953,Cluster-26002.1,Cluster-60183.24361,Cluster-60183.163178,Cluster-60183.207149,Cluster-60183.178400,Cluster-60183.111580,Cluster-60183.31571,Cluster-51992.1,Cluster-60183.212441,Cluster-17348.0,Cluster-60183.118187,Cluster-60183.50427,Cluster-60183.117111	3	Cluster-60183.98171,Cluster-60183.159173,Cluster-60183.162442
GO:0016705	oxidoreductase activity, acting on paired donors, with incorporation or reduction of molecular oxygen	molecular_function	0.15677	1	27	1319	2400	141360	18	Cluster-20923.2,Cluster-60183.73452,Cluster-60183.30772,Cluster-25362.0,Cluster-60183.209993,Cluster-60183.211610,Cluster-60183.210380,Cluster-60183.198703,Cluster-50404.0,Cluster-60183.21916,Cluster-47430.0,Cluster-60183.206114,Cluster-28575.3,Cluster-60183.41733,Cluster-60183.194760,Cluster-43838.0,Cluster-60183.41731,Cluster-60183.211909	9	Cluster-60183.129515,Cluster-60183.108043,Cluster-60183.122361,Cluster-60183.75236,Cluster-60183.104584,Cluster-60183.146602,Cluster-60183.121484,Cluster-60183.109224,Cluster-60183.107869
GO:0019362	pyridine nucleotide metabolic process	biological_process	0.15694	1	17	1319	1416	141360	16	Cluster-60183.204529,Cluster-60183.208329,Cluster-60183.120444,Cluster-60183.210341,Cluster-60183.212969,Cluster-38263.1,Cluster-60183.205569,Cluster-60183.209092,Cluster-43687.0,Cluster-60183.132802,Cluster-60183.202619,Cluster-60183.222810,Cluster-60183.13089,Cluster-32337.0,Cluster-60183.23529,Cluster-49831.0	1	Cluster-60183.104584
GO:0019220	regulation of phosphate metabolic process	biological_process	0.15746	1	6	1319	371	141360	4	Cluster-60183.74719,Cluster-60183.138852,Cluster-60183.181723,Cluster-60183.74718	2	Cluster-60183.64466,Cluster-60183.62236
GO:0051174	regulation of phosphorus metabolic process	biological_process	0.15746	1	6	1319	371	141360	4	Cluster-60183.181723,Cluster-60183.74718,Cluster-60183.74719,Cluster-60183.138852	2	Cluster-60183.62236,Cluster-60183.64466
GO:0047334	diphosphate-fructose-6-phosphate 1-phosphotransferase activity	molecular_function	0.15822	1	1	1319	22	141360	1	Cluster-60183.132802	0
GO:0071702	organic substance transport	biological_process	0.15895	1	93	1319	7664	141360	80	Cluster-23372.0,Cluster-60183.24253,Cluster-15322.0,Cluster-60183.25779,Cluster-60183.39709,Cluster-60183.37707,Cluster-60183.178400,Cluster-60183.11022,Cluster-60183.202825,Cluster-60183.122446,Cluster-60183.146461,Cluster-60183.37704,Cluster-60183.65428,Cluster-60183.37072,Cluster-60183.14517,Cluster-60183.19394,Cluster-60183.221720,Cluster-60183.212538,Cluster-16852.0,Cluster-60183.212469,Clus…	13	Cluster-60183.127625,Cluster-60183.108043,Cluster-60183.129548,Cluster-60183.173785,Cluster-60183.159018,Cluster-60183.173789,Cluster-60183.138491,Cluster-60183.184028,Cluster-60183.104584,Cluster-60183.81547,Cluster-60183.127317,Cluster-60183.123089,Cluster-60183.88842
GO:0050789	regulation of biological process	biological_process	0.15901	1	253	1319	23709	141360	195	Cluster-60183.164506,Cluster-25406.0,Cluster-60183.211690,Cluster-60183.32703,Cluster-60183.24294,Cluster-60183.198540,Cluster-60183.204361,Cluster-60183.198651,Cluster-60183.144201,Cluster-20905.1,Cluster-60183.209993,Cluster-60183.40718,Cluster-60183.93553,Cluster-60183.28734,Cluster-60183.130278,Cluster-18467.0,Cluster-60183.80033,Cluster-22560.0,Cluster-27601.0,Cluster-15431.0,Cluster-60183.3…	58	Cluster-60183.109832,Cluster-60183.110908,Cluster-60183.102503,Cluster-60183.81518,Cluster-60183.123089,Cluster-60183.221902,Cluster-44952.0,Cluster-60183.95631,Cluster-60183.151410,Cluster-60183.149206,Cluster-60183.92333,Cluster-60183.131070,Cluster-60183.118600,Cluster-60183.173789,Cluster-60183.163211,Cluster-60183.138491,Cluster-60183.62236,Cluster-60183.204456,Cluster-60183.111596,Cluster-6…
GO:0016602	CCAAT-binding factor complex	cellular_component	0.15913	1	1	1319	14	141360	1	Cluster-60183.193642	0
GO:0044238	primary metabolic process	biological_process	0.15952	1	625	1319	61553	141360	466	Cluster-60183.12195,Cluster-41736.0,Cluster-60183.210042,Cluster-60183.207279,Cluster-60183.222810,Cluster-60183.90419,Cluster-60183.145839,Cluster-60183.117111,Cluster-60183.166804,Cluster-60183.152844,Cluster-60183.74718,Cluster-60183.99753,Cluster-60183.26951,Cluster-60183.162140,Cluster-60183.132611,Cluster-60183.140056,Cluster-60183.132802,Cluster-60183.37072,Cluster-60183.208473,Cluster-129…	159	Cluster-60183.100344,Cluster-60183.117816,Cluster-60183.143243,Cluster-60183.93112,Cluster-60183.107535,Cluster-60183.62236,Cluster-60183.162442,Cluster-60183.111596,Cluster-60183.127355,Cluster-60183.182593,Cluster-60183.36144,Cluster-60183.138499,Cluster-60183.64466,Cluster-60183.144293,Cluster-60183.170475,Cluster-60183.77644,Cluster-60183.137131,Cluster-60183.105305,Cluster-60183.102986,Clust…
GO:1902911	protein kinase complex	cellular_component	0.15973	1	9	1319	517	141360	7	Cluster-60183.124905,Cluster-60183.19116,Cluster-60183.96330,Cluster-24606.0,Cluster-60183.65990,Cluster-60183.96331,Cluster-60183.30128	2	Cluster-60183.130001,Cluster-60183.187268
GO:0051536	iron-sulfur cluster binding	molecular_function	0.16071	1	12	1319	871	141360	12	Cluster-24728.0,Cluster-60183.208498,Cluster-60183.115084,Cluster-60183.92838,Cluster-60183.20609,Cluster-60183.192441,Cluster-60183.219399,Cluster-60183.205831,Cluster-60183.121304,Cluster-41220.0,Cluster-60183.125094,Cluster-60183.116790	0
GO:0051540	metal cluster binding	molecular_function	0.16071	1	12	1319	871	141360	12	Cluster-60183.116790,Cluster-60183.125094,Cluster-41220.0,Cluster-60183.205831,Cluster-60183.121304,Cluster-60183.219399,Cluster-60183.192441,Cluster-60183.92838,Cluster-60183.20609,Cluster-60183.115084,Cluster-60183.208498,Cluster-24728.0	0
GO:0006644	phospholipid metabolic process	biological_process	0.1608	1	22	1319	1601	141360	20	Cluster-60183.112348,Cluster-60183.66827,Cluster-43687.0,Cluster-60183.118605,Cluster-60183.112371,Cluster-60183.112357,Cluster-60183.192132,Cluster-60183.112373,Cluster-60183.121304,Cluster-56287.0,Cluster-60183.115084,Cluster-60183.203952,Cluster-60183.92838,Cluster-60183.26640,Cluster-60183.112364,Cluster-60183.208005,Cluster-60183.125094,Cluster-60183.79160,Cluster-60183.118585,Cluster-60183.…	2	Cluster-60183.82227,Cluster-60183.130717
GO:0006904	vesicle docking involved in exocytosis	biological_process	0.1609	1	5	1319	226	141360	5	Cluster-13895.0,Cluster-60183.32724,Cluster-60183.150227,Cluster-60183.31267,Cluster-60183.74417	0
GO:0005294	neutral L-amino acid secondary active transmembrane transporter activity	molecular_function	0.16125	1	1	1319	18	141360	0		1	Cluster-60183.81547
GO:0015175	neutral amino acid transmembrane transporter activity	molecular_function	0.16125	1	1	1319	18	141360	0		1	Cluster-60183.81547
GO:0015655	alanine:sodium symporter activity	molecular_function	0.16125	1	1	1319	18	141360	0		1	Cluster-60183.81547
GO:0022858	alanine transmembrane transporter activity	molecular_function	0.16125	1	1	1319	18	141360	0		1	Cluster-60183.81547
GO:0032328	alanine transport	biological_process	0.16125	1	1	1319	18	141360	0		1	Cluster-60183.81547
GO:0072524	pyridine-containing compound metabolic process	biological_process	0.16223	1	18	1319	1532	141360	17	Cluster-43687.0,Cluster-60183.202619,Cluster-60183.132802,Cluster-60183.222810,Cluster-49831.0,Cluster-60183.23529,Cluster-60183.13089,Cluster-32337.0,Cluster-60183.212969,Cluster-60183.120444,Cluster-60183.210341,Cluster-60183.208329,Cluster-60183.204529,Cluster-60183.196050,Cluster-60183.205569,Cluster-60183.209092,Cluster-38263.1	1	Cluster-60183.104584
GO:0016624	oxidoreductase activity, acting on the aldehyde or oxo group of donors, disulfide as acceptor	molecular_function	0.16242	1	3	1319	131	141360	3	Cluster-43568.0,Cluster-60183.26485,Cluster-60183.129308	0
GO:0000347	THO complex	cellular_component	0.16323	1	3	1319	129	141360	3	Cluster-60183.20140,Cluster-60183.41623,Cluster-60183.37072	0
GO:0015804	neutral amino acid transport	biological_process	0.16366	1	1	1319	19	141360	0		1	Cluster-60183.81547
GO:0006664	glycolipid metabolic process	biological_process	0.1648	1	16	1319	1029	141360	10	Cluster-22266.2,Cluster-60183.66827,Cluster-60183.121304,Cluster-60183.192132,Cluster-60183.157827,Cluster-60183.92838,Cluster-60183.115084,Cluster-15425.0,Cluster-60183.125094,Cluster-60183.208005	6	Cluster-60183.163692,Cluster-60183.221053,Cluster-60183.109645,Cluster-60183.128016,Cluster-60183.130717,Cluster-60183.112661
GO:0016410	N-acyltransferase activity	molecular_function	0.165	1	8	1319	506	141360	5	Cluster-60183.213597,Cluster-23707.1,Cluster-60183.208444,Cluster-22436.0,Cluster-60183.169545	3	Cluster-60183.118679,Cluster-60183.141664,Cluster-60183.111596
GO:0051093	negative regulation of developmental process	biological_process	0.16506	1	1	1319	18	141360	1	Cluster-25406.0	0
GO:0031412	gas vesicle organization	biological_process	0.16551	1	2	1319	77	141360	2	Cluster-60183.37072,Cluster-60183.13830	0
GO:0044429	mitochondrial part	cellular_component	0.1657	1	25	1319	2145	141360	22	Cluster-60183.111580,Cluster-60183.178400,Cluster-51992.1,Cluster-60183.212441,Cluster-60183.31571,Cluster-17348.0,Cluster-60183.50427,Cluster-60183.117111,Cluster-60183.118187,Cluster-60183.213597,Cluster-60183.20281,Cluster-45212.0,Cluster-60183.230712,Cluster-60183.112133,Cluster-59863.0,Cluster-60183.24361,Cluster-60183.35953,Cluster-60183.83665,Cluster-26002.1,Cluster-60183.207149,Cluster-60…	3	Cluster-60183.159173,Cluster-60183.162442,Cluster-60183.98171
GO:0098809	nitrite reductase activity	molecular_function	0.16579	1	1	1319	21	141360	0		1	Cluster-60183.78765
GO:0030261	chromosome condensation	biological_process	0.16629	1	2	1319	74	141360	2	Cluster-60183.30607,Cluster-20932.0	0
GO:0005672	transcription factor TFIIA complex	cellular_component	0.1664	1	5	1319	270	141360	5	Cluster-23094.0,Cluster-60183.76174,Cluster-60183.161423,Cluster-23757.0,Cluster-60183.118187	0
GO:0009260	ribonucleotide biosynthetic process	biological_process	0.16698	1	16	1319	1322	141360	15	Cluster-60183.41623,Cluster-60183.41697,Cluster-60183.212441,Cluster-51992.1,Cluster-60183.37072,Cluster-60183.118187,Cluster-60183.117111,Cluster-50206.1,Cluster-60183.122740,Cluster-59863.0,Cluster-60183.212464,Cluster-26002.1,Cluster-16580.0,Cluster-60183.24361,Cluster-60183.219693	1	Cluster-60183.131070
GO:0046390	ribose phosphate biosynthetic process	biological_process	0.16698	1	16	1319	1322	141360	15	Cluster-60183.41623,Cluster-60183.212441,Cluster-60183.41697,Cluster-51992.1,Cluster-60183.118187,Cluster-60183.117111,Cluster-60183.37072,Cluster-59863.0,Cluster-60183.212464,Cluster-50206.1,Cluster-60183.122740,Cluster-60183.219693,Cluster-26002.1,Cluster-16580.0,Cluster-60183.24361	1	Cluster-60183.131070
GO:0009913	epidermal cell differentiation	biological_process	0.16747	1	1	1319	12	141360	1	Cluster-14412.0	0
GO:0006403	RNA localization	biological_process	0.16747	1	6	1319	334	141360	6	Cluster-60183.160057,Cluster-17567.0,Cluster-60183.107119,Cluster-60183.206465,Cluster-60183.25948,Cluster-60183.85849	0
GO:0050657	nucleic acid transport	biological_process	0.16747	1	6	1319	334	141360	6	Cluster-17567.0,Cluster-60183.160057,Cluster-60183.85849,Cluster-60183.25948,Cluster-60183.107119,Cluster-60183.206465	0
GO:0050658	RNA transport	biological_process	0.16747	1	6	1319	334	141360	6	Cluster-60183.25948,Cluster-60183.85849,Cluster-60183.107119,Cluster-60183.206465,Cluster-60183.160057,Cluster-17567.0	0
GO:0051236	establishment of RNA localization	biological_process	0.16747	1	6	1319	334	141360	6	Cluster-60183.25948,Cluster-60183.85849,Cluster-60183.206465,Cluster-60183.107119,Cluster-60183.160057,Cluster-17567.0	0
GO:0004826	phenylalanine-tRNA ligase activity	molecular_function	0.16787	1	2	1319	56	141360	2	Cluster-60183.41697,Cluster-60183.28688	0
GO:0009328	phenylalanine-tRNA ligase complex	cellular_component	0.16787	1	2	1319	56	141360	2	Cluster-60183.28688,Cluster-60183.41697	0
GO:0009628	response to abiotic stimulus	biological_process	0.16788	1	7	1319	521	141360	6	Cluster-60183.9276,Cluster-14412.0,Cluster-60183.204160,Cluster-25406.0,Cluster-60183.41902,Cluster-60183.123973	1	Cluster-60183.118548
GO:0000921	septin ring assembly	biological_process	0.16795	1	4	1319	213	141360	4	Cluster-60183.31571,Cluster-60183.164506,Cluster-60183.25779,Cluster-60183.212538	0
GO:0005940	septin ring	cellular_component	0.16795	1	4	1319	213	141360	4	Cluster-60183.164506,Cluster-60183.31571,Cluster-60183.212538,Cluster-60183.25779	0
GO:0031106	septin ring organization	biological_process	0.16795	1	4	1319	213	141360	4	Cluster-60183.164506,Cluster-60183.31571,Cluster-60183.212538,Cluster-60183.25779	0
GO:0032156	septin cytoskeleton	cellular_component	0.16795	1	4	1319	213	141360	4	Cluster-60183.31571,Cluster-60183.164506,Cluster-60183.25779,Cluster-60183.212538	0
GO:0032185	septin cytoskeleton organization	biological_process	0.16795	1	4	1319	213	141360	4	Cluster-60183.25779,Cluster-60183.212538,Cluster-60183.31571,Cluster-60183.164506	0
GO:1902582	single-organism intracellular transport	biological_process	0.16885	1	35	1319	2774	141360	30	Cluster-60183.212538,Cluster-60183.212469,Cluster-25522.0,Cluster-60183.221720,Cluster-60183.204177,Cluster-60183.22841,Cluster-60183.28766,Cluster-60183.162140,Cluster-60183.35952,Cluster-60183.25779,Cluster-23372.0,Cluster-15322.0,Cluster-60183.65428,Cluster-26561.2,Cluster-60183.37072,Cluster-60183.160057,Cluster-22965.0,Cluster-20932.0,Cluster-60183.112133,Cluster-60183.207732,Cluster-60183.8…	5	Cluster-60183.184028,Cluster-60183.123089,Cluster-60183.173785,Cluster-60183.138491,Cluster-60183.173789
GO:0032991	macromolecular complex	cellular_component	0.17033	1	276	1319	27211	141360	225	Cluster-60183.180152,Cluster-60183.102643,Cluster-60183.28688,Cluster-60183.76174,Cluster-60183.162965,Cluster-27520.0,Cluster-60183.110756,Cluster-60183.122744,Cluster-60183.201218,Cluster-60183.24361,Cluster-60183.19172,Cluster-24606.0,Cluster-60183.180393,Cluster-60183.25204,Cluster-20032.0,Cluster-60183.74417,Cluster-60183.10307,Cluster-60183.24294,Cluster-25406.0,Cluster-60183.2377,Cluster-2…	51	Cluster-60183.128016,Cluster-60183.184028,Cluster-60183.131070,Cluster-60183.136413,Cluster-60183.102503,Cluster-60183.98171,Cluster-60183.123089,Cluster-60183.148655,Cluster-60183.146186,Cluster-60183.163211,Cluster-60183.221053,Cluster-60183.118679,Cluster-60183.112661,Cluster-60183.50068,Cluster-60183.159173,Cluster-60183.145345,Cluster-60183.92967,Cluster-60183.111562,Cluster-60183.213120,Clu…
GO:0046857	oxidoreductase activity, acting on other nitrogenous compounds as donors, with NAD or NADP as acceptor	molecular_function	0.17046	1	1	1319	20	141360	0		1	Cluster-60183.116656
GO:0009850	auxin metabolic process	biological_process	0.17095	1	1	1319	21	141360	1	Cluster-14412.0	0
GO:0000502	proteasome complex	cellular_component	0.17097	1	6	1319	458	141360	6	Cluster-14475.0,Cluster-60183.102643,Cluster-21093.0,Cluster-20032.0,Cluster-60183.213186,Cluster-39811.0	0
GO:0012501	programmed cell death	biological_process	0.17109	1	7	1319	443	141360	5	Cluster-60183.208622,Cluster-60183.7477,Cluster-60183.209246,Cluster-60183.15244,Cluster-60183.214466	2	Cluster-60183.134501,Cluster-60183.97061
GO:0031023	microtubule organizing center organization	biological_process	0.17118	1	3	1319	144	141360	3	Cluster-60183.130278,Cluster-60183.122744,Cluster-60183.133491	0
GO:0046916	cellular transition metal ion homeostasis	biological_process	0.17121	1	2	1319	90	141360	2	Cluster-60183.196074,Cluster-60183.210844	0
GO:0000221	vacuolar proton-transporting V-type ATPase, V1 domain	cellular_component	0.1715	1	3	1319	117	141360	3	Cluster-26963.0,Cluster-24486.1,Cluster-46045.1	0
GO:0006432	phenylalanyl-tRNA aminoacylation	biological_process	0.17248	1	2	1319	59	141360	2	Cluster-60183.28688,Cluster-60183.41697	0
GO:0005402	cation:sugar symporter activity	molecular_function	0.17251	1	2	1319	66	141360	2	Cluster-49922.0,Cluster-22978.0	0
GO:0030177	positive regulation of Wnt signaling pathway	biological_process	0.17326	1	1	1319	19	141360	1	Cluster-16113.0	0
GO:0060070	canonical Wnt signaling pathway	biological_process	0.17326	1	1	1319	19	141360	1	Cluster-16113.0	0
GO:0060828	regulation of canonical Wnt signaling pathway	biological_process	0.17326	1	1	1319	19	141360	1	Cluster-16113.0	0
GO:0090263	positive regulation of canonical Wnt signaling pathway	biological_process	0.17326	1	1	1319	19	141360	1	Cluster-16113.0	0
GO:0019208	phosphatase regulator activity	molecular_function	0.17341	1	3	1319	128	141360	2	Cluster-15431.0,Cluster-16363.1	1	Cluster-60183.221902
GO:0032879	regulation of localization	biological_process	0.17398	1	6	1319	353	141360	6	Cluster-22266.2,Cluster-60183.31571,Cluster-60183.203133,Cluster-23094.0,Cluster-60183.178400,Cluster-60183.28688	0
GO:0006591	ornithine metabolic process	biological_process	0.17415	1	1	1319	17	141360	1	Cluster-60183.201917	0
GO:0006593	ornithine catabolic process	biological_process	0.17415	1	1	1319	17	141360	1	Cluster-60183.201917	0
GO:0008073	ornithine decarboxylase inhibitor activity	molecular_function	0.17415	1	1	1319	17	141360	1	Cluster-60183.201917	0
GO:0019467	ornithine catabolic process, by decarboxylation	biological_process	0.17415	1	1	1319	17	141360	1	Cluster-60183.201917	0
GO:0042979	ornithine decarboxylase regulator activity	molecular_function	0.17415	1	1	1319	17	141360	1	Cluster-60183.201917	0
GO:0005343	organic acid:sodium symporter activity	molecular_function	0.17425	1	2	1319	67	141360	1	Cluster-60183.202829	1	Cluster-60183.81547
GO:0004488	methylenetetrahydrofolate dehydrogenase (NADP+) activity	molecular_function	0.17538	1	3	1319	139	141360	2	Cluster-60183.20156,Cluster-60183.19021	1	Cluster-60183.47194
GO:0015627	type II protein secretion system complex	cellular_component	0.17543	1	1	1319	14	141360	0		1	Cluster-60183.108043
GO:0015628	protein secretion by the type II secretion system	biological_process	0.17543	1	1	1319	14	141360	0		1	Cluster-60183.108043
GO:0098776	protein transport across the cell outer membrane	biological_process	0.17543	1	1	1319	14	141360	0		1	Cluster-60183.108043
GO:0015939	pantothenate metabolic process	biological_process	0.17554	1	7	1319	426	141360	5	Cluster-60183.194760,Cluster-60183.211610,Cluster-60183.73452,Cluster-60183.219693,Cluster-60183.37072	2	Cluster-60183.104584,Cluster-60183.74563
GO:0015940	pantothenate biosynthetic process	biological_process	0.17554	1	7	1319	426	141360	5	Cluster-60183.219693,Cluster-60183.194760,Cluster-60183.211610,Cluster-60183.73452,Cluster-60183.37072	2	Cluster-60183.104584,Cluster-60183.74563
GO:0030118	clathrin coat	cellular_component	0.17559	1	4	1319	193	141360	4	Cluster-60183.201218,Cluster-60183.122446,Cluster-60183.201217,Cluster-60183.9371	0
GO:0032787	monocarboxylic acid metabolic process	biological_process	0.17573	1	39	1319	3436	141360	35	Cluster-43687.0,Cluster-60183.112133,Cluster-60183.222810,Cluster-22436.0,Cluster-60183.19128,Cluster-49831.0,Cluster-23296.0,Cluster-60183.13089,Cluster-60183.194760,Cluster-60183.212969,Cluster-60183.209993,Cluster-60183.120444,Cluster-60183.210341,Cluster-60183.19021,Cluster-60183.73452,Cluster-60183.199262,Cluster-60183.205569,Cluster-60183.209092,Cluster-60183.85849,Cluster-60183.211610,Clus…	4	Cluster-60183.144293,Cluster-60183.47194,Cluster-60183.74563,Cluster-60183.104584
GO:0016667	oxidoreductase activity, acting on a sulfur group of donors	molecular_function	0.17596	1	11	1319	822	141360	8	Cluster-60183.208138,Cluster-39352.0,Cluster-60183.20272,Cluster-20170.0,Cluster-60183.171303,Cluster-60183.171302,Cluster-60183.172751,Cluster-25390.0	3	Cluster-60183.149206,Cluster-60183.118600,Cluster-60183.204456
GO:0016533	cyclin-dependent protein kinase 5 holoenzyme complex	cellular_component	0.176	1	1	1319	17	141360	1	Cluster-60183.181723	0
GO:0016534	cyclin-dependent protein kinase 5 activator activity	molecular_function	0.176	1	1	1319	17	141360	1	Cluster-60183.181723	0
GO:0019209	kinase activator activity	molecular_function	0.176	1	1	1319	17	141360	1	Cluster-60183.181723	0
GO:0030295	protein kinase activator activity	molecular_function	0.176	1	1	1319	17	141360	1	Cluster-60183.181723	0
GO:0043539	protein serine/threonine kinase activator activity	molecular_function	0.176	1	1	1319	17	141360	1	Cluster-60183.181723	0
GO:0009415	response to water	biological_process	0.17615	1	2	1319	100	141360	2	Cluster-60183.204160,Cluster-60183.123973	0
GO:0016471	vacuolar proton-transporting V-type ATPase complex	cellular_component	0.17645	1	3	1319	121	141360	3	Cluster-46045.1,Cluster-24486.1,Cluster-26963.0	0
GO:0051270	regulation of cellular component movement	biological_process	0.17766	1	3	1319	123	141360	3	Cluster-22266.2,Cluster-60183.31571,Cluster-60183.28688	0
GO:2000145	regulation of cell motility	biological_process	0.17766	1	3	1319	123	141360	3	Cluster-60183.28688,Cluster-22266.2,Cluster-60183.31571	0
GO:0022626	cytosolic ribosome	cellular_component	0.17845	1	2	1319	146	141360	2	Cluster-60183.24296,Cluster-60183.24294	0
GO:0009605	response to external stimulus	biological_process	0.17907	1	20	1319	1670	141360	17	Cluster-26654.0,Cluster-60183.206779,Cluster-60183.28734,Cluster-60183.201218,Cluster-60183.25809,Cluster-22965.0,Cluster-60183.58986,Cluster-14412.0,Cluster-60183.212538,Cluster-60183.37072,Cluster-60183.173003,Cluster-60183.217813,Cluster-60183.201217,Cluster-60183.35952,Cluster-60183.25779,Cluster-60183.31571,Cluster-60183.206241	3	Cluster-60183.113068,Cluster-60183.57868,Cluster-60183.79047
GO:0030178	negative regulation of Wnt signaling pathway	biological_process	0.17931	1	1	1319	15	141360	1	Cluster-27601.0	0
GO:0044425	membrane part	cellular_component	0.17954	1	242	1319	22497	141360	199	Cluster-60183.32771,Cluster-60183.9371,Cluster-15095.0,Cluster-60183.112133,Cluster-45212.0,Cluster-44682.2,Cluster-60183.65990,Cluster-16580.0,Cluster-60183.106859,Cluster-60183.124763,Cluster-15414.0,Cluster-60183.214466,Cluster-22978.0,Cluster-60183.208622,Cluster-60183.207149,Cluster-49922.0,Cluster-60183.137717,Cluster-60183.25809,Cluster-60183.96331,Cluster-17437.1,Cluster-60183.38644,Clust…	43	Cluster-60183.144820,Cluster-60183.158041,Cluster-60183.88842,Cluster-60183.159173,Cluster-60183.54488,Cluster-60183.130444,Cluster-60183.185568,Cluster-60183.58371,Cluster-60183.165215,Cluster-60183.24933,Cluster-60183.75236,Cluster-60183.159018,Cluster-60183.128479,Cluster-60183.76783,Cluster-60183.117500,Cluster-60183.127625,Cluster-60183.88217,Cluster-60183.114130,Cluster-60183.114133,Cluster…
GO:0007094	mitotic spindle assembly checkpoint	biological_process	0.18005	1	3	1319	140	141360	3	Cluster-60183.212538,Cluster-60183.31571,Cluster-60183.22841	0
GO:0009895	negative regulation of catabolic process	biological_process	0.18005	1	3	1319	140	141360	3	Cluster-60183.212538,Cluster-60183.31571,Cluster-60183.22841	0
GO:0031330	negative regulation of cellular catabolic process	biological_process	0.18005	1	3	1319	140	141360	3	Cluster-60183.22841,Cluster-60183.212538,Cluster-60183.31571	0
GO:0031396	regulation of protein ubiquitination	biological_process	0.18005	1	3	1319	140	141360	3	Cluster-60183.22841,Cluster-60183.31571,Cluster-60183.212538	0
GO:0031397	negative regulation of protein ubiquitination	biological_process	0.18005	1	3	1319	140	141360	3	Cluster-60183.22841,Cluster-60183.212538,Cluster-60183.31571	0
GO:0031577	spindle checkpoint	biological_process	0.18005	1	3	1319	140	141360	3	Cluster-60183.22841,Cluster-60183.31571,Cluster-60183.212538	0
GO:0032435	negative regulation of proteasomal ubiquitin-dependent protein catabolic process	biological_process	0.18005	1	3	1319	140	141360	3	Cluster-60183.22841,Cluster-60183.212538,Cluster-60183.31571	0
GO:0033046	negative regulation of sister chromatid segregation	biological_process	0.18005	1	3	1319	140	141360	3	Cluster-60183.31571,Cluster-60183.212538,Cluster-60183.22841	0
GO:0033048	negative regulation of mitotic sister chromatid segregation	biological_process	0.18005	1	3	1319	140	141360	3	Cluster-60183.22841,Cluster-60183.212538,Cluster-60183.31571	0
GO:0042177	negative regulation of protein catabolic process	biological_process	0.18005	1	3	1319	140	141360	3	Cluster-60183.22841,Cluster-60183.31571,Cluster-60183.212538	0
GO:0045839	negative regulation of mitotic nuclear division	biological_process	0.18005	1	3	1319	140	141360	3	Cluster-60183.22841,Cluster-60183.212538,Cluster-60183.31571	0
GO:0045841	negative regulation of mitotic metaphase/anaphase transition	biological_process	0.18005	1	3	1319	140	141360	3	Cluster-60183.22841,Cluster-60183.212538,Cluster-60183.31571	0
GO:0051340	regulation of ligase activity	biological_process	0.18005	1	3	1319	140	141360	3	Cluster-60183.22841,Cluster-60183.31571,Cluster-60183.212538	0
GO:0051352	negative regulation of ligase activity	biological_process	0.18005	1	3	1319	140	141360	3	Cluster-60183.31571,Cluster-60183.212538,Cluster-60183.22841	0
GO:0051436	negative regulation of ubiquitin-protein ligase activity involved in mitotic cell cycle	biological_process	0.18005	1	3	1319	140	141360	3	Cluster-60183.22841,Cluster-60183.212538,Cluster-60183.31571	0
GO:0051438	regulation of ubiquitin-protein transferase activity	biological_process	0.18005	1	3	1319	140	141360	3	Cluster-60183.22841,Cluster-60183.212538,Cluster-60183.31571	0
GO:0051439	regulation of ubiquitin-protein ligase activity involved in mitotic cell cycle	biological_process	0.18005	1	3	1319	140	141360	3	Cluster-60183.212538,Cluster-60183.31571,Cluster-60183.22841	0
GO:0051444	negative regulation of ubiquitin-protein transferase activity	biological_process	0.18005	1	3	1319	140	141360	3	Cluster-60183.22841,Cluster-60183.31571,Cluster-60183.212538	0
GO:0051985	negative regulation of chromosome segregation	biological_process	0.18005	1	3	1319	140	141360	3	Cluster-60183.22841,Cluster-60183.31571,Cluster-60183.212538	0
GO:0071173	spindle assembly checkpoint	biological_process	0.18005	1	3	1319	140	141360	3	Cluster-60183.212538,Cluster-60183.31571,Cluster-60183.22841	0
GO:0071174	mitotic spindle checkpoint	biological_process	0.18005	1	3	1319	140	141360	3	Cluster-60183.22841,Cluster-60183.212538,Cluster-60183.31571	0
GO:1901799	negative regulation of proteasomal protein catabolic process	biological_process	0.18005	1	3	1319	140	141360	3	Cluster-60183.22841,Cluster-60183.212538,Cluster-60183.31571	0
GO:1902100	negative regulation of metaphase/anaphase transition of cell cycle	biological_process	0.18005	1	3	1319	140	141360	3	Cluster-60183.31571,Cluster-60183.212538,Cluster-60183.22841	0
GO:1903051	negative regulation of proteolysis involved in cellular protein catabolic process	biological_process	0.18005	1	3	1319	140	141360	3	Cluster-60183.22841,Cluster-60183.212538,Cluster-60183.31571	0
GO:1903320	regulation of protein modification by small protein conjugation or removal	biological_process	0.18005	1	3	1319	140	141360	3	Cluster-60183.22841,Cluster-60183.212538,Cluster-60183.31571	0
GO:1903321	negative regulation of protein modification by small protein conjugation or removal	biological_process	0.18005	1	3	1319	140	141360	3	Cluster-60183.22841,Cluster-60183.31571,Cluster-60183.212538	0
GO:1903363	negative regulation of cellular protein catabolic process	biological_process	0.18005	1	3	1319	140	141360	3	Cluster-60183.31571,Cluster-60183.212538,Cluster-60183.22841	0
GO:1904666	regulation of ubiquitin protein ligase activity	biological_process	0.18005	1	3	1319	140	141360	3	Cluster-60183.22841,Cluster-60183.31571,Cluster-60183.212538	0
GO:1904667	negative regulation of ubiquitin protein ligase activity	biological_process	0.18005	1	3	1319	140	141360	3	Cluster-60183.22841,Cluster-60183.31571,Cluster-60183.212538	0
GO:2000816	negative regulation of mitotic sister chromatid separation	biological_process	0.18005	1	3	1319	140	141360	3	Cluster-60183.22841,Cluster-60183.31571,Cluster-60183.212538	0
GO:2001251	negative regulation of chromosome organization	biological_process	0.18005	1	3	1319	140	141360	3	Cluster-60183.22841,Cluster-60183.212538,Cluster-60183.31571	0
GO:0019682	glyceraldehyde-3-phosphate metabolic process	biological_process	0.1806	1	11	1319	918	141360	10	Cluster-60183.209092,Cluster-49831.0,Cluster-38263.1,Cluster-32337.0,Cluster-60183.210341,Cluster-60183.212969,Cluster-60183.208329,Cluster-60183.222810,Cluster-60183.132802,Cluster-43687.0	1	Cluster-60183.104584
GO:0005047	signal recognition particle binding	molecular_function	0.18073	1	2	1319	78	141360	1	Cluster-60183.28766	1	Cluster-60183.88842
GO:0044282	small molecule catabolic process	biological_process	0.18098	1	14	1319	1003	141360	6	Cluster-38263.1,Cluster-45293.0,Cluster-49831.0,Cluster-60183.201917,Cluster-16438.0,Cluster-60183.202787	8	Cluster-60183.85009,Cluster-60183.57868,Cluster-60183.116381,Cluster-60183.116173,Cluster-60183.74563,Cluster-60183.104584,Cluster-60183.116537,Cluster-60183.156468
GO:1901988	negative regulation of cell cycle phase transition	biological_process	0.18156	1	3	1319	141	141360	3	Cluster-60183.31571,Cluster-60183.212538,Cluster-60183.22841	0
GO:1901991	negative regulation of mitotic cell cycle phase transition	biological_process	0.18156	1	3	1319	141	141360	3	Cluster-60183.212538,Cluster-60183.31571,Cluster-60183.22841	0
GO:0040011	locomotion	biological_process	0.1816	1	16	1319	1214	141360	10	Cluster-60183.192499,Cluster-22266.2,Cluster-22560.0,Cluster-26654.0,Cluster-60183.31571,Cluster-60183.198268,Cluster-60183.35952,Cluster-60183.173003,Cluster-60183.212282,Cluster-60183.28688	6	Cluster-60183.113068,Cluster-60183.57868,Cluster-60183.96476,Cluster-60183.138494,Cluster-60183.88217,Cluster-60183.138491
GO:0006810	transport	biological_process	0.18235	1	243	1319	22168	141360	200	Cluster-60183.201218,Cluster-60183.22773,Cluster-60183.212461,Cluster-60183.24361,Cluster-27064.1,Cluster-60183.219213,Cluster-24606.0,Cluster-60183.41634,Cluster-60183.19172,Cluster-60183.207510,Cluster-60183.212733,Cluster-60183.228858,Cluster-60183.74417,Cluster-60183.221290,Cluster-60183.201172,Cluster-60183.30785,Cluster-60183.214338,Cluster-55711.0,Cluster-60183.28688,Cluster-60183.205682,C…	43	Cluster-60183.104584,Cluster-60183.121279,Cluster-60183.97061,Cluster-60183.184028,Cluster-60183.128914,Cluster-60183.98171,Cluster-60183.123089,Cluster-60183.11226,Cluster-60183.101842,Cluster-60183.127317,Cluster-60183.114142,Cluster-60183.36144,Cluster-60183.125863,Cluster-52886.0,Cluster-60183.98341,Cluster-60183.160908,Cluster-60183.162442,Cluster-60183.154127,Cluster-60183.138491,Cluster-60…
GO:0005905	coated pit	cellular_component	0.18248	1	2	1319	80	141360	2	Cluster-60183.9371,Cluster-60183.122446	0
GO:0030132	clathrin coat of coated pit	cellular_component	0.18248	1	2	1319	80	141360	2	Cluster-60183.122446,Cluster-60183.9371	0
GO:0008962	phosphatidylglycerophosphatase activity	molecular_function	0.18264	1	1	1319	18	141360	1	Cluster-15425.0	0
GO:0044706	multi-multicellular organism process	biological_process	0.18378	1	5	1319	328	141360	5	Cluster-60183.24296,Cluster-60183.41902,Cluster-60183.210337,Cluster-60183.210329,Cluster-60183.24294	0
GO:0055076	transition metal ion homeostasis	biological_process	0.18438	1	2	1319	96	141360	2	Cluster-60183.210844,Cluster-60183.196074	0
GO:0033036	macromolecule localization	biological_process	0.18449	1	81	1319	6632	141360	71	Cluster-25406.0,Cluster-60183.164506,Cluster-60183.118187,Cluster-60183.72718,Cluster-17567.0,Cluster-60183.13830,Cluster-60183.86728,Cluster-60183.41697,Cluster-60183.31571,Cluster-60183.150227,Cluster-15118.0,Cluster-60183.206465,Cluster-60183.207149,Cluster-60183.28734,Cluster-60183.130278,Cluster-60183.175800,Cluster-60183.81041,Cluster-60183.207732,Cluster-60183.112133,Cluster-20932.0,Cluste…	10	Cluster-60183.88842,Cluster-60183.123089,Cluster-60183.130444,Cluster-60183.184028,Cluster-60183.173789,Cluster-60183.138491,Cluster-60183.173785,Cluster-60183.108043,Cluster-60183.127625,Cluster-60183.129548
GO:0006096	glycolytic process	biological_process	0.18462	1	10	1319	819	141360	10	Cluster-60183.204529,Cluster-60183.132802,Cluster-43687.0,Cluster-60183.210341,Cluster-60183.120444,Cluster-60183.212969,Cluster-60183.13089,Cluster-60183.23529,Cluster-60183.209092,Cluster-60183.205569	0
GO:0006757	ATP generation from ADP	biological_process	0.18462	1	10	1319	819	141360	10	Cluster-43687.0,Cluster-60183.132802,Cluster-60183.204529,Cluster-60183.212969,Cluster-60183.120444,Cluster-60183.210341,Cluster-60183.23529,Cluster-60183.13089,Cluster-60183.209092,Cluster-60183.205569	0
GO:0048278	vesicle docking	biological_process	0.18499	1	5	1319	242	141360	5	Cluster-60183.32724,Cluster-13895.0,Cluster-60183.74417,Cluster-60183.150227,Cluster-60183.31267	0
GO:0060590	ATPase regulator activity	molecular_function	0.18524	1	5	1319	343	141360	5	Cluster-60183.101673,Cluster-22978.0,Cluster-60183.35421,Cluster-60183.37072,Cluster-60183.28766	0
GO:0043401	steroid hormone mediated signaling pathway	biological_process	0.18525	1	2	1319	77	141360	2	Cluster-60183.117111,Cluster-27520.0	0
GO:0048545	response to steroid hormone	biological_process	0.18525	1	2	1319	77	141360	2	Cluster-60183.117111,Cluster-27520.0	0
GO:0071383	cellular response to steroid hormone stimulus	biological_process	0.18525	1	2	1319	77	141360	2	Cluster-27520.0,Cluster-60183.117111	0
GO:0042205	chlorinated hydrocarbon catabolic process	biological_process	0.1853	1	1	1319	25	141360	1	Cluster-18496.0	0
GO:0042206	halogenated hydrocarbon catabolic process	biological_process	0.1853	1	1	1319	25	141360	1	Cluster-18496.0	0
GO:0016805	dipeptidase activity	molecular_function	0.1859	1	1	1319	24	141360	1	Cluster-60183.19658	0
GO:0007154	cell communication	biological_process	0.18603	1	109	1319	9916	141360	96	Cluster-60183.205682,Cluster-60183.28688,Cluster-19009.0,Cluster-60183.201172,Cluster-60183.31662,Cluster-60183.210329,Cluster-16113.0,Cluster-27520.0,Cluster-60183.204856,Cluster-60183.122744,Cluster-60183.42706,Cluster-60183.27382,Cluster-60183.68247,Cluster-16435.2,Cluster-60183.201218,Cluster-60183.19658,Cluster-27370.0,Cluster-60183.58986,Cluster-60183.39635,Cluster-24606.0,Cluster-25406.0,C…	13	Cluster-60183.151410,Cluster-60183.178904,Cluster-60183.131070,Cluster-60183.22083,Cluster-60183.221902,Cluster-60183.57868,Cluster-60183.76783,Cluster-60183.187268,Cluster-60183.176394,Cluster-60183.117816,Cluster-60183.124163,Cluster-60183.145989,Cluster-60183.118548
GO:0009135	purine nucleoside diphosphate metabolic process	biological_process	0.18611	1	10	1319	821	141360	10	Cluster-60183.204529,Cluster-60183.132802,Cluster-43687.0,Cluster-60183.210341,Cluster-60183.120444,Cluster-60183.212969,Cluster-60183.13089,Cluster-60183.23529,Cluster-60183.205569,Cluster-60183.209092	0
GO:0009179	purine ribonucleoside diphosphate metabolic process	biological_process	0.18611	1	10	1319	821	141360	10	Cluster-60183.13089,Cluster-60183.23529,Cluster-60183.205569,Cluster-60183.209092,Cluster-60183.204529,Cluster-43687.0,Cluster-60183.132802,Cluster-60183.120444,Cluster-60183.210341,Cluster-60183.212969	0
GO:0009185	ribonucleoside diphosphate metabolic process	biological_process	0.18611	1	10	1319	821	141360	10	Cluster-60183.212969,Cluster-60183.210341,Cluster-60183.120444,Cluster-60183.132802,Cluster-43687.0,Cluster-60183.204529,Cluster-60183.205569,Cluster-60183.209092,Cluster-60183.23529,Cluster-60183.13089	0
GO:0046031	ADP metabolic process	biological_process	0.18611	1	10	1319	821	141360	10	Cluster-60183.205569,Cluster-60183.209092,Cluster-60183.23529,Cluster-60183.13089,Cluster-60183.212969,Cluster-60183.120444,Cluster-60183.210341,Cluster-43687.0,Cluster-60183.132802,Cluster-60183.204529	0
GO:0010629	negative regulation of gene expression	biological_process	0.18664	1	7	1319	400	141360	5	Cluster-50404.0,Cluster-60183.147646,Cluster-60183.92948,Cluster-14412.0,Cluster-19108.1	2	Cluster-60183.173789,Cluster-60183.173785
GO:0006073	cellular glucan metabolic process	biological_process	0.18732	1	20	1319	1562	141360	7	Cluster-60183.86973,Cluster-60183.115083,Cluster-60183.121302,Cluster-60183.157827,Cluster-60183.214793,Cluster-60183.212969,Cluster-20929.0	13	Cluster-60183.66722,Cluster-60183.154357,Cluster-60183.153665,Cluster-60183.62435,Cluster-60183.173520,Cluster-60183.139132,Cluster-60183.118511,Cluster-60183.121232,Cluster-60183.153664,Cluster-60183.68798,Cluster-60183.121233,Cluster-60183.155688,Cluster-60183.134501
GO:0044042	glucan metabolic process	biological_process	0.18732	1	20	1319	1562	141360	7	Cluster-20929.0,Cluster-60183.115083,Cluster-60183.86973,Cluster-60183.157827,Cluster-60183.214793,Cluster-60183.212969,Cluster-60183.121302	13	Cluster-60183.121232,Cluster-60183.118511,Cluster-60183.121233,Cluster-60183.134501,Cluster-60183.155688,Cluster-60183.153664,Cluster-60183.68798,Cluster-60183.154357,Cluster-60183.66722,Cluster-60183.139132,Cluster-60183.173520,Cluster-60183.62435,Cluster-60183.153665
GO:0006081	cellular aldehyde metabolic process	biological_process	0.18792	1	15	1319	1299	141360	13	Cluster-60183.222810,Cluster-60183.132802,Cluster-60183.208329,Cluster-43687.0,Cluster-60183.196050,Cluster-60183.19021,Cluster-60183.212969,Cluster-60183.210341,Cluster-38263.1,Cluster-32337.0,Cluster-49831.0,Cluster-60183.209092,Cluster-60183.20156	2	Cluster-60183.104584,Cluster-60183.47194
GO:0050792	regulation of viral process	biological_process	0.1884	1	2	1319	88	141360	1	Cluster-60183.222546	1	Cluster-60183.73209
GO:0004764	shikimate 3-dehydrogenase (NADP+) activity	molecular_function	0.18876	1	1	1319	16	141360	0		1	Cluster-60183.118679
GO:0051234	establishment of localization	biological_process	0.18901	1	244	1319	22297	141360	200	Cluster-60183.208138,Cluster-60183.2239,Cluster-26561.2,Cluster-60183.23387,Cluster-14092.0,Cluster-60183.212623,Cluster-60183.38606,Cluster-26396.2,Cluster-60183.210717,Cluster-47569.0,Cluster-22399.0,Cluster-24459.0,Cluster-60183.23969,Cluster-60183.142415,Cluster-60183.35952,Cluster-60183.222714,Cluster-60183.206241,Cluster-60183.107119,Cluster-16594.0,Cluster-60183.184232,Cluster-60183.22841,…	44	Cluster-60183.185568,Cluster-60183.130444,Cluster-60183.81547,Cluster-60183.54488,Cluster-60183.93522,Cluster-60183.159173,Cluster-60183.158041,Cluster-60183.88842,Cluster-60183.144820,Cluster-60183.114130,Cluster-60183.73209,Cluster-60183.114133,Cluster-60183.108043,Cluster-60183.88217,Cluster-60183.127625,Cluster-60183.128479,Cluster-60183.73208,Cluster-60183.129548,Cluster-60183.76783,Cluster-…
GO:0008081	phosphoric diester hydrolase activity	molecular_function	0.18951	1	5	1319	301	141360	3	Cluster-60183.37072,Cluster-26695.0,Cluster-60183.11525	2	Cluster-60183.138987,Cluster-60183.138992
GO:0042393	histone binding	molecular_function	0.19003	1	3	1319	142	141360	2	Cluster-60183.82419,Cluster-60183.76658	1	Cluster-60183.156468
GO:0040012	regulation of locomotion	biological_process	0.19006	1	3	1319	133	141360	3	Cluster-60183.31571,Cluster-22266.2,Cluster-60183.28688	0
GO:0009254	peptidoglycan turnover	biological_process	0.1902	1	1	1319	15	141360	1	Cluster-60183.133523	0
GO:0009512	cytochrome b6f complex	cellular_component	0.19025	1	3	1319	154	141360	3	Cluster-60183.106859,Cluster-60183.106857,Cluster-60183.19116	0
GO:0019530	taurine metabolic process	biological_process	0.19066	1	2	1319	75	141360	0		2	Cluster-60183.117752,Cluster-60183.117757
GO:1901699	cellular response to nitrogen compound	biological_process	0.19196	1	1	1319	24	141360	1	Cluster-14412.0	0
GO:0044281	small molecule metabolic process	biological_process	0.19207	1	181	1319	17236	141360	151	Cluster-60183.124905,Cluster-60183.194760,Cluster-60183.96507,Cluster-60183.25540,Cluster-14678.1,Cluster-60183.122740,Cluster-23369.0,Cluster-60183.35568,Cluster-60183.214348,Cluster-60183.42959,Cluster-60183.46543,Cluster-60183.205569,Cluster-60183.41623,Cluster-60183.196050,Cluster-60183.208498,Cluster-60183.212441,Cluster-60183.212969,Cluster-60183.35123,Cluster-60183.11525,Cluster-17308.0,Cl…	30	Cluster-60183.130001,Cluster-60183.116381,Cluster-60183.109476,Cluster-60183.108043,Cluster-60183.159173,Cluster-60183.47194,Cluster-60183.116656,Cluster-60183.118679,Cluster-60183.158147,Cluster-60183.125840,Cluster-60183.162442,Cluster-60183.107535,Cluster-60183.57868,Cluster-60183.156692,Cluster-60183.123936,Cluster-60183.156468,Cluster-60183.98171,Cluster-60183.144293,Cluster-60183.117752,Clu…
GO:0045892	negative regulation of transcription, DNA-templated	biological_process	0.19233	1	5	1319	255	141360	3	Cluster-19108.1,Cluster-14412.0,Cluster-50404.0	2	Cluster-60183.173785,Cluster-60183.173789
GO:0051253	negative regulation of RNA metabolic process	biological_process	0.19233	1	5	1319	255	141360	3	Cluster-50404.0,Cluster-19108.1,Cluster-14412.0	2	Cluster-60183.173789,Cluster-60183.173785
GO:1902679	negative regulation of RNA biosynthetic process	biological_process	0.19233	1	5	1319	255	141360	3	Cluster-50404.0,Cluster-19108.1,Cluster-14412.0	2	Cluster-60183.173789,Cluster-60183.173785
GO:1903507	negative regulation of nucleic acid-templated transcription	biological_process	0.19233	1	5	1319	255	141360	3	Cluster-14412.0,Cluster-19108.1,Cluster-50404.0	2	Cluster-60183.173785,Cluster-60183.173789
GO:0015114	phosphate ion transmembrane transporter activity	molecular_function	0.19254	1	1	1319	24	141360	1	Cluster-60183.20281	0
GO:0019222	regulation of metabolic process	biological_process	0.19275	1	151	1319	13922	141360	113	Cluster-60183.106859,Cluster-60183.27048,Cluster-52727.1,Cluster-60183.208622,Cluster-60183.193642,Cluster-43204.0,Cluster-24534.0,Cluster-60183.204362,Cluster-60183.65990,Cluster-60183.207732,Cluster-60183.147646,Cluster-60183.138852,Cluster-60183.58705,Cluster-60183.52045,Cluster-60183.120444,Cluster-60183.10217,Cluster-60183.181723,Cluster-60183.31571,Cluster-60183.22841,Cluster-60183.230756,C…	38	Cluster-60183.36765,Cluster-60183.138498,Cluster-60183.138493,Cluster-60183.81547,Cluster-60183.138494,Cluster-60183.118679,Cluster-60183.111109,Cluster-60183.102937,Cluster-60183.176394,Cluster-60183.112722,Cluster-60183.163210,Cluster-60183.173785,Cluster-60183.205530,Cluster-60183.219501,Cluster-60183.117500,Cluster-60183.177723,Cluster-60183.73209,Cluster-60183.139132,Cluster-60183.213120,Clu…
GO:0009401	phosphoenolpyruvate-dependent sugar phosphotransferase system	biological_process	0.19276	1	4	1319	233	141360	2	Cluster-60183.24253,Cluster-60183.22785	2	Cluster-60183.104584,Cluster-60183.159018
GO:0006487	protein N-linked glycosylation	biological_process	0.19287	1	3	1319	157	141360	3	Cluster-60183.222838,Cluster-60183.129308,Cluster-57655.0	0
GO:0044265	cellular macromolecule catabolic process	biological_process	0.19302	1	25	1319	2107	141360	23	Cluster-60183.39636,Cluster-23700.0,Cluster-60183.130278,Cluster-60183.22841,Cluster-60183.152844,Cluster-60183.12195,Cluster-60183.207732,Cluster-60183.212538,Cluster-60183.74375,Cluster-60183.222351,Cluster-60183.29736,Cluster-60183.152845,Cluster-25406.0,Cluster-60183.102643,Cluster-19108.1,Cluster-60183.37072,Cluster-60183.133491,Cluster-60183.31571,Cluster-60183.30717,Cluster-14475.0,Cluster…	2	Cluster-60183.111109,Cluster-60183.152937
GO:0005740	mitochondrial envelope	cellular_component	0.19317	1	23	1319	1991	141360	20	Cluster-60183.118187,Cluster-60183.50427,Cluster-60183.117111,Cluster-51992.1,Cluster-60183.212441,Cluster-60183.31571,Cluster-17348.0,Cluster-60183.178400,Cluster-60183.111580,Cluster-60183.163178,Cluster-60183.207149,Cluster-60183.83665,Cluster-60183.35953,Cluster-26002.1,Cluster-60183.24361,Cluster-59863.0,Cluster-60183.112133,Cluster-45212.0,Cluster-60183.230712,Cluster-60183.20281	3	Cluster-60183.162442,Cluster-60183.159173,Cluster-60183.98171
GO:0009088	threonine biosynthetic process	biological_process	0.1935	1	1	1319	18	141360	1	Cluster-60183.207732	0
GO:0007596	blood coagulation	biological_process	0.19378	1	7	1319	482	141360	7	Cluster-60183.133491,Cluster-60183.37072,Cluster-60183.31571,Cluster-60183.164506,Cluster-60183.195304,Cluster-60183.25779,Cluster-60183.212538	0
GO:0019887	protein kinase regulator activity	molecular_function	0.19407	1	3	1319	151	141360	2	Cluster-60183.138852,Cluster-60183.181723	1	Cluster-60183.64466
GO:0010556	regulation of macromolecule biosynthetic process	biological_process	0.19433	1	123	1319	11235	141360	92	Cluster-17682.0,Cluster-60183.29247,Cluster-59117.0,Cluster-60183.92948,Cluster-60183.222546,Cluster-60183.101046,Cluster-60183.103676,Cluster-60183.212282,Cluster-60183.76191,Cluster-60183.65428,Cluster-60183.37072,Cluster-60183.32701,Cluster-60183.146461,Cluster-60183.213652,Cluster-60183.208016,Cluster-60183.222351,Cluster-60183.24296,Cluster-60183.206991,Cluster-60183.50515,Cluster-60183.2876…	31	Cluster-60183.213120,Cluster-60183.73209,Cluster-60183.148655,Cluster-52886.0,Cluster-60183.146186,Cluster-60183.138499,Cluster-60183.219501,Cluster-60183.111596,Cluster-60183.173785,Cluster-60183.138491,Cluster-60183.62236,Cluster-60183.163211,Cluster-60183.173789,Cluster-60183.112722,Cluster-60183.163210,Cluster-60183.102937,Cluster-60183.120113,Cluster-60183.100344,Cluster-60183.176394,Cluster…
GO:0051348	negative regulation of transferase activity	biological_process	0.19476	1	3	1319	149	141360	3	Cluster-60183.31571,Cluster-60183.212538,Cluster-60183.22841	0
GO:0001575	globoside metabolic process	biological_process	0.19483	1	2	1319	67	141360	2	Cluster-15425.0,Cluster-22266.2	0
GO:0003922	GMP synthase (glutamine-hydrolyzing) activity	molecular_function	0.19509	1	1	1319	18	141360	0		1	Cluster-60183.131070
GO:0006177	GMP biosynthetic process	biological_process	0.19509	1	1	1319	18	141360	0		1	Cluster-60183.131070
GO:0046037	GMP metabolic process	biological_process	0.19509	1	1	1319	18	141360	0		1	Cluster-60183.131070
GO:0051784	negative regulation of nuclear division	biological_process	0.19544	1	3	1319	147	141360	3	Cluster-60183.22841,Cluster-60183.31571,Cluster-60183.212538	0
GO:0031326	regulation of cellular biosynthetic process	biological_process	0.19575	1	123	1319	11241	141360	92	Cluster-60183.107119,Cluster-60183.206241,Cluster-21093.0,Cluster-27520.0,Cluster-60183.139760,Cluster-60183.76174,Cluster-60183.127878,Cluster-60183.162965,Cluster-41220.0,Cluster-60183.223175,Cluster-60183.201172,Cluster-60183.180152,Cluster-60183.32705,Cluster-60183.169739,Cluster-60183.208444,Cluster-14412.0,Cluster-60183.230756,Cluster-20032.0,Cluster-60183.39635,Cluster-60183.25204,Cluster-…	31	Cluster-44952.0,Cluster-60183.111109,Cluster-60183.118679,Cluster-60183.81547,Cluster-60183.138494,Cluster-60183.102503,Cluster-60183.81518,Cluster-60183.138493,Cluster-60183.109832,Cluster-60183.138498,Cluster-60183.123089,Cluster-60183.36765,Cluster-60183.213120,Cluster-60183.73209,Cluster-60183.146186,Cluster-60183.138499,Cluster-52886.0,Cluster-60183.148655,Cluster-60183.219501,Cluster-60183.…
GO:0008270	zinc ion binding	molecular_function	0.19583	1	96	1319	7931	141360	65	Cluster-60183.2377,Cluster-60183.23880,Cluster-60183.196365,Cluster-60183.36137,Cluster-22256.0,Cluster-37031.0,Cluster-60183.58705,Cluster-60183.52045,Cluster-60183.113012,Cluster-60183.207401,Cluster-60183.214466,Cluster-60183.159922,Cluster-60183.22785,Cluster-60183.191531,Cluster-60183.207732,Cluster-60183.890,Cluster-41220.0,Cluster-60183.208765,Cluster-60183.201172,Cluster-60183.31662,Clust…	31	Cluster-60183.63266,Cluster-60183.84756,Cluster-60183.129008,Cluster-60183.60869,Cluster-60183.36765,Cluster-60183.228369,Cluster-60183.123089,Cluster-60183.68350,Cluster-60183.118679,Cluster-60183.184028,Cluster-60183.96476,Cluster-60183.118381,Cluster-60183.159018,Cluster-60183.101953,Cluster-60183.172954,Cluster-60183.149348,Cluster-60183.122860,Cluster-60183.85328,Cluster-60183.129086,Cluster…
GO:0007093	mitotic cell cycle checkpoint	biological_process	0.19585	1	3	1319	147	141360	3	Cluster-60183.22841,Cluster-60183.31571,Cluster-60183.212538	0
GO:0080090	regulation of primary metabolic process	biological_process	0.1963	1	137	1319	12613	141360	103	Cluster-60183.206991,Cluster-60183.28766,Cluster-60183.163178,Cluster-60183.27166,Cluster-60183.212538,Cluster-60183.212282,Cluster-60183.32701,Cluster-60183.29247,Cluster-60183.197242,Cluster-60183.101046,Cluster-60183.12262,Cluster-60183.122740,Cluster-60183.35568,Cluster-24296.0,Cluster-19108.1,Cluster-13895.0,Cluster-47537.0,Cluster-60183.42959,Cluster-24085.0,Cluster-60183.22841,Cluster-6018…	34	Cluster-60183.219501,Cluster-60183.177723,Cluster-60183.73209,Cluster-60183.213120,Cluster-60183.102937,Cluster-60183.176394,Cluster-60183.112722,Cluster-60183.163210,Cluster-60183.173785,Cluster-60183.138494,Cluster-60183.81547,Cluster-60183.118679,Cluster-60183.111109,Cluster-60183.36765,Cluster-60183.138498,Cluster-60183.138493,Cluster-60183.148655,Cluster-60183.146186,Cluster-60183.64466,Clus…
GO:0071310	cellular response to organic substance	biological_process	0.19653	1	5	1319	312	141360	4	Cluster-14412.0,Cluster-60183.117111,Cluster-25406.0,Cluster-27520.0	1	Cluster-60183.176394
GO:0070011	peptidase activity, acting on L-amino acid peptides	molecular_function	0.19717	1	68	1319	6093	141360	55	Cluster-41220.0,Cluster-60183.102643,Cluster-26396.2,Cluster-60183.191194,Cluster-22164.1,Cluster-60183.194208,Cluster-60183.41381,Cluster-60183.210704,Cluster-23467.0,Cluster-60183.202975,Cluster-60183.124419,Cluster-28509.0,Cluster-39811.0,Cluster-60183.213186,Cluster-60183.204856,Cluster-60183.207399,Cluster-60183.29648,Cluster-60183.19658,Cluster-24119.1,Cluster-60183.118187,Cluster-60183.198…	13	Cluster-60183.95631,Cluster-60183.127356,Cluster-60183.184330,Cluster-60183.111065,Cluster-60183.86090,Cluster-60183.75073,Cluster-60183.152661,Cluster-60183.88842,Cluster-60183.127357,Cluster-60183.156468,Cluster-60183.205530,Cluster-60183.127355,Cluster-60183.24933
GO:0045930	negative regulation of mitotic cell cycle	biological_process	0.19739	1	3	1319	148	141360	3	Cluster-60183.22841,Cluster-60183.212538,Cluster-60183.31571	0
GO:0000096	sulfur amino acid metabolic process	biological_process	0.19769	1	7	1319	498	141360	5	Cluster-60183.35568,Cluster-60183.208576,Cluster-60183.210042,Cluster-60183.195270,Cluster-60183.214338	2	Cluster-60183.117752,Cluster-60183.117757
GO:0050804	modulation of synaptic transmission	biological_process	0.19893	1	1	1319	32	141360	1	Cluster-60183.203133	0
GO:1901362	organic cyclic compound biosynthetic process	biological_process	0.1991	1	183	1319	17246	141360	144	Cluster-60183.32701,Cluster-60183.212282,Cluster-60183.161423,Cluster-60183.209762,Cluster-38263.1,Cluster-60183.50715,Cluster-60183.21470,Cluster-60183.95388,Cluster-60183.29247,Cluster-60183.209227,Cluster-60183.101046,Cluster-60183.101101,Cluster-60183.28766,Cluster-26002.1,Cluster-60183.206991,Cluster-16360.1,Cluster-60183.27166,Cluster-17308.0,Cluster-23094.0,Cluster-24296.0,Cluster-60183.20…	39	Cluster-60183.73209,Cluster-60183.108043,Cluster-60183.213120,Cluster-60183.219501,Cluster-60183.75236,Cluster-60183.173785,Cluster-60183.102937,Cluster-60183.176394,Cluster-60183.112722,Cluster-60183.163210,Cluster-60183.118679,Cluster-60183.111109,Cluster-60183.189400,Cluster-60183.81547,Cluster-60183.138494,Cluster-60183.138493,Cluster-60183.47194,Cluster-60183.36765,Cluster-60183.138498,Clust…
GO:0051179	localization	biological_process	0.19912	1	249	1319	22818	141360	203	Cluster-60183.202825,Cluster-38263.1,Cluster-60183.37704,Cluster-60183.133491,Cluster-60183.199791,Cluster-60183.14517,Cluster-60183.212282,Cluster-60183.198703,Cluster-60183.203133,Cluster-23372.0,Cluster-15322.0,Cluster-19121.0,Cluster-60183.39709,Cluster-18123.2,Cluster-60183.178400,Cluster-60183.199561,Cluster-17510.0,Cluster-60183.40348,Cluster-60183.52969,Cluster-60183.28766,Cluster-60183.8…	46	Cluster-60183.114133,Cluster-60183.73209,Cluster-60183.114130,Cluster-60183.108043,Cluster-60183.88217,Cluster-60183.127625,Cluster-60183.76783,Cluster-60183.219501,Cluster-60183.73208,Cluster-60183.129548,Cluster-60183.128479,Cluster-60183.159018,Cluster-60183.121932,Cluster-60183.173785,Cluster-60183.185568,Cluster-60183.130444,Cluster-60183.81547,Cluster-60183.96476,Cluster-60183.138494,Cluste…
GO:0048731	system development	biological_process	0.19938	1	8	1319	537	141360	7	Cluster-14412.0,Cluster-22575.0,Cluster-60183.25762,Cluster-60183.207279,Cluster-60183.214466,Cluster-25406.0,Cluster-60183.173003	1	Cluster-60183.113068
GO:0030855	epithelial cell differentiation	biological_process	0.19954	1	2	1319	90	141360	1	Cluster-14412.0	1	Cluster-60183.129548
GO:0000990	transcription factor activity, core RNA polymerase binding	molecular_function	0.20006	1	5	1319	268	141360	4	Cluster-60183.93553,Cluster-60183.29247,Cluster-60183.144201,Cluster-60183.107119	1	Cluster-60183.81518
GO:0000996	core DNA-dependent RNA polymerase binding promoter specificity activity	molecular_function	0.20006	1	5	1319	268	141360	4	Cluster-60183.144201,Cluster-60183.29247,Cluster-60183.93553,Cluster-60183.107119	1	Cluster-60183.81518
GO:0016987	sigma factor activity	molecular_function	0.20006	1	5	1319	268	141360	4	Cluster-60183.144201,Cluster-60183.93553,Cluster-60183.29247,Cluster-60183.107119	1	Cluster-60183.81518
GO:0009889	regulation of biosynthetic process	biological_process	0.20038	1	123	1319	11261	141360	92	Cluster-60183.12262,Cluster-60183.39636,Cluster-60183.207279,Cluster-60183.122740,Cluster-60183.35568,Cluster-60183.117111,Cluster-60183.145839,Cluster-60183.42959,Cluster-47537.0,Cluster-60183.85849,Cluster-19108.1,Cluster-13895.0,Cluster-24296.0,Cluster-60183.103653,Cluster-50404.0,Cluster-46045.1,Cluster-60183.95111,Cluster-24085.0,Cluster-60183.27166,Cluster-60183.162140,Cluster-60183.163178,…	31	Cluster-60183.176394,Cluster-60183.100344,Cluster-60183.120113,Cluster-60183.102937,Cluster-60183.163210,Cluster-60183.112722,Cluster-60183.173789,Cluster-60183.163211,Cluster-60183.62236,Cluster-60183.138491,Cluster-60183.173785,Cluster-60183.111596,Cluster-60183.219501,Cluster-60183.138499,Cluster-60183.146186,Cluster-52886.0,Cluster-60183.148655,Cluster-60183.73209,Cluster-60183.213120,Cluster…
GO:0071396	cellular response to lipid	biological_process	0.20056	1	2	1319	85	141360	2	Cluster-27520.0,Cluster-60183.117111	0
GO:0031967	organelle envelope	cellular_component	0.2014	1	27	1319	2360	141360	24	Cluster-17348.0,Cluster-60183.31571,Cluster-51992.1,Cluster-60183.212441,Cluster-60183.111580,Cluster-60183.178400,Cluster-60183.117111,Cluster-60183.50427,Cluster-60183.24294,Cluster-60183.118187,Cluster-60183.201172,Cluster-60183.230712,Cluster-45212.0,Cluster-59863.0,Cluster-60183.112133,Cluster-60183.160057,Cluster-60183.20281,Cluster-60183.207149,Cluster-60183.163178,Cluster-60183.24361,Clus…	3	Cluster-60183.159173,Cluster-60183.162442,Cluster-60183.98171
GO:0015931	nucleobase-containing compound transport	biological_process	0.20199	1	7	1319	447	141360	7	Cluster-60183.160057,Cluster-60183.210654,Cluster-17567.0,Cluster-60183.206465,Cluster-60183.107119,Cluster-60183.25948,Cluster-60183.85849	0
GO:0042398	cellular modified amino acid biosynthetic process	biological_process	0.20204	1	13	1319	986	141360	9	Cluster-60183.194760,Cluster-60183.211610,Cluster-60183.219693,Cluster-60183.37072,Cluster-60183.20156,Cluster-60183.208576,Cluster-60183.35421,Cluster-60183.73452,Cluster-60183.19021	4	Cluster-60183.74563,Cluster-60183.104584,Cluster-60183.47194,Cluster-60183.102223
GO:0003774	motor activity	molecular_function	0.20231	1	13	1319	886	141360	13	Cluster-60183.198268,Cluster-60183.112133,Cluster-60183.212538,Cluster-60183.192499,Cluster-60183.31267,Cluster-18067.0,Cluster-60183.195270,Cluster-60183.35952,Cluster-24473.2,Cluster-60183.111580,Cluster-60183.58705,Cluster-60183.32724,Cluster-60183.35953	0
GO:0051338	regulation of transferase activity	biological_process	0.20244	1	6	1319	380	141360	5	Cluster-60183.31571,Cluster-60183.138852,Cluster-60183.212538,Cluster-60183.22841,Cluster-60183.181723	1	Cluster-60183.64466
GO:0015075	ion transmembrane transporter activity	molecular_function	0.20331	1	76	1319	6591	141360	64	Cluster-60183.133491,Cluster-60183.37072,Cluster-60183.199791,Cluster-60183.14517,Cluster-52302.0,Cluster-51992.1,Cluster-25217.0,Cluster-60183.103676,Cluster-60183.199561,Cluster-60183.40348,Cluster-60183.83665,Cluster-60183.206991,Cluster-26002.1,Cluster-60183.212469,Cluster-47537.0,Cluster-9658.3,Cluster-60183.42959,Cluster-60183.117111,Cluster-60183.85849,Cluster-60183.212441,Cluster-60183.20…	12	Cluster-60183.114133,Cluster-60183.114130,Cluster-60183.76783,Cluster-60183.36144,Cluster-52886.0,Cluster-60183.162442,Cluster-60183.114139,Cluster-60183.81547,Cluster-60183.54488,Cluster-60183.159173,Cluster-60183.98171,Cluster-60183.128914
GO:0004506	squalene monooxygenase activity	molecular_function	0.20354	1	2	1319	73	141360	0		2	Cluster-60183.104584,Cluster-60183.75236
GO:0010035	response to inorganic substance	biological_process	0.20373	1	5	1319	367	141360	5	Cluster-60183.212469,Cluster-60183.204160,Cluster-60183.24294,Cluster-60183.24296,Cluster-60183.123973	0
GO:0005992	trehalose biosynthetic process	biological_process	0.20509	1	3	1319	146	141360	1	Cluster-27342.1	2	Cluster-60183.157708,Cluster-60183.142753
GO:0006643	membrane lipid metabolic process	biological_process	0.20574	1	16	1319	1073	141360	10	Cluster-60183.66827,Cluster-22266.2,Cluster-60183.192132,Cluster-60183.121304,Cluster-60183.115084,Cluster-60183.92838,Cluster-60183.157827,Cluster-60183.208005,Cluster-60183.125094,Cluster-15425.0	6	Cluster-60183.163692,Cluster-60183.221053,Cluster-60183.128016,Cluster-60183.112661,Cluster-60183.130717,Cluster-60183.109645
GO:0000976	transcription regulatory region sequence-specific DNA binding	molecular_function	0.2064	1	2	1319	61	141360	2	Cluster-60183.103653,Cluster-60183.103676	0
GO:0000149	SNARE binding	molecular_function	0.20717	1	2	1319	87	141360	2	Cluster-60183.35952,Cluster-60183.146461	0
GO:0019905	syntaxin binding	molecular_function	0.20717	1	2	1319	87	141360	2	Cluster-60183.35952,Cluster-60183.146461	0
GO:0006928	movement of cell or subcellular component	biological_process	0.20956	1	18	1319	1317	141360	14	Cluster-18452.1,Cluster-60183.112133,Cluster-60183.13070,Cluster-22266.2,Cluster-60183.192499,Cluster-18067.0,Cluster-24473.2,Cluster-60183.212282,Cluster-60183.28688,Cluster-60183.173003,Cluster-60183.198268,Cluster-60183.31571,Cluster-60183.58705,Cluster-60183.35952	4	Cluster-60183.138494,Cluster-60183.96476,Cluster-60183.113068,Cluster-60183.138491
GO:0042802	identical protein binding	molecular_function	0.21016	1	12	1319	866	141360	10	Cluster-60183.24296,Cluster-60183.22841,Cluster-60183.37072,Cluster-60183.28766,Cluster-60183.24294,Cluster-60183.12898,Cluster-60183.35952,Cluster-60183.101673,Cluster-60183.25779,Cluster-60183.31571	2	Cluster-60183.205530,Cluster-60183.95631
GO:1990234	transferase complex	cellular_component	0.21128	1	51	1319	4268	141360	40	Cluster-60183.113012,Cluster-60183.96331,Cluster-25406.0,Cluster-60183.118187,Cluster-60183.42749,Cluster-44682.2,Cluster-60183.65990,Cluster-60183.25540,Cluster-22436.0,Cluster-60183.201992,Cluster-60183.22383,Cluster-60183.890,Cluster-60183.70219,Cluster-23757.0,Cluster-60183.124905,Cluster-60183.29152,Cluster-60183.22785,Cluster-60183.19116,Cluster-60183.170476,Cluster-60183.131486,Cluster-601…	11	Cluster-60183.173785,Cluster-60183.187268,Cluster-60183.107535,Cluster-60183.130001,Cluster-60183.131492,Cluster-60183.213120,Cluster-60183.68350,Cluster-60183.118679,Cluster-60183.118381,Cluster-60183.104584,Cluster-60183.105202
GO:0030658	transport vesicle membrane	cellular_component	0.21155	1	6	1319	364	141360	4	Cluster-15322.0,Cluster-60183.122446,Cluster-26561.2,Cluster-60183.9371	2	Cluster-60183.123089,Cluster-60183.184028
GO:0030337	DNA polymerase processivity factor activity	molecular_function	0.21171	1	2	1319	77	141360	2	Cluster-60183.201992,Cluster-60183.42749	0
GO:2000038	regulation of stomatal complex development	biological_process	0.21174	1	1	1319	23	141360	0		1	Cluster-60183.639
GO:2000123	positive regulation of stomatal complex development	biological_process	0.21174	1	1	1319	23	141360	0		1	Cluster-60183.639
GO:0005637	nuclear inner membrane	cellular_component	0.21239	1	1	1319	24	141360	1	Cluster-60183.201172	0
GO:0005639	integral component of nuclear inner membrane	cellular_component	0.21239	1	1	1319	24	141360	1	Cluster-60183.201172	0
GO:0031229	intrinsic component of nuclear inner membrane	cellular_component	0.21239	1	1	1319	24	141360	1	Cluster-60183.201172	0
GO:0044453	nuclear membrane part	cellular_component	0.21239	1	1	1319	24	141360	1	Cluster-60183.201172	0
GO:0098813	nuclear chromosome segregation	biological_process	0.21241	1	8	1319	570	141360	7	Cluster-60183.122744,Cluster-60183.31571,Cluster-60183.221708,Cluster-60183.212538,Cluster-60183.22841,Cluster-60183.130278,Cluster-60183.133491	1	Cluster-52886.0
GO:0042597	periplasmic space	cellular_component	0.21313	1	3	1319	154	141360	2	Cluster-60183.22773,Cluster-15273.0	1	Cluster-60183.78765
GO:0007128	meiotic prophase I	biological_process	0.21323	1	1	1319	19	141360	0		1	Cluster-52886.0
GO:0051324	prophase	biological_process	0.21323	1	1	1319	19	141360	0		1	Cluster-52886.0
GO:0098762	meiotic cell cycle phase	biological_process	0.21323	1	1	1319	19	141360	0		1	Cluster-52886.0
GO:0098764	meiosis I cell cycle phase	biological_process	0.21323	1	1	1319	19	141360	0		1	Cluster-52886.0
GO:0048193	Golgi vesicle transport	biological_process	0.21327	1	14	1319	1011	141360	12	Cluster-60183.35952,Cluster-15322.0,Cluster-60183.204177,Cluster-60183.31571,Cluster-60183.212469,Cluster-60183.212538,Cluster-60183.25779,Cluster-26561.2,Cluster-60183.37072,Cluster-60183.28766,Cluster-60183.5726,Cluster-60183.28734	2	Cluster-60183.184028,Cluster-60183.123089
GO:0004814	arginine-tRNA ligase activity	molecular_function	0.21403	1	2	1319	95	141360	2	Cluster-60183.37072,Cluster-46486.0	0
GO:0006420	arginyl-tRNA aminoacylation	biological_process	0.21403	1	2	1319	95	141360	2	Cluster-60183.37072,Cluster-46486.0	0
GO:0010309	acireductone dioxygenase [iron(II)-requiring] activity	molecular_function	0.21444	1	1	1319	32	141360	0		1	Cluster-60183.127039
GO:0042060	wound healing	biological_process	0.21461	1	8	1319	580	141360	8	Cluster-60183.195304,Cluster-60183.31571,Cluster-60183.212538,Cluster-60183.25779,Cluster-19216.0,Cluster-60183.164506,Cluster-60183.37072,Cluster-60183.133491	0
GO:0090150	establishment of protein localization to membrane	biological_process	0.2147	1	12	1319	822	141360	11	Cluster-22965.0,Cluster-20932.0,Cluster-23372.0,Cluster-60183.221720,Cluster-17348.0,Cluster-60183.207732,Cluster-60183.81041,Cluster-60183.175800,Cluster-60183.65428,Cluster-60183.28766,Cluster-60183.162140	1	Cluster-60183.130444
GO:0019385	methanogenesis, from acetate	biological_process	0.21475	1	1	1319	22	141360	1	Cluster-60183.20609	0
GO:0030234	enzyme regulator activity	molecular_function	0.21514	1	26	1319	2172	141360	17	Cluster-60183.28766,Cluster-60183.35421,Cluster-15431.0,Cluster-24229.0,Cluster-60183.37709,Cluster-22978.0,Cluster-20032.0,Cluster-60183.201992,Cluster-60183.42749,Cluster-60183.37072,Cluster-60183.138852,Cluster-41220.0,Cluster-16363.1,Cluster-60183.181723,Cluster-60183.203952,Cluster-60183.201917,Cluster-60183.101673	9	Cluster-60183.105087,Cluster-60183.85329,Cluster-60183.221902,Cluster-60183.105081,Cluster-60183.64466,Cluster-60183.105083,Cluster-60183.139132,Cluster-60183.85328,Cluster-60183.62435
GO:0016843	amine-lyase activity	molecular_function	0.21517	1	2	1319	97	141360	1	Cluster-60183.101101	1	Cluster-60183.189400
GO:0016844	strictosidine synthase activity	molecular_function	0.21517	1	2	1319	97	141360	1	Cluster-60183.101101	1	Cluster-60183.189400
GO:0042431	indole metabolic process	biological_process	0.21517	1	2	1319	97	141360	1	Cluster-60183.101101	1	Cluster-60183.189400
GO:0042432	indole biosynthetic process	biological_process	0.21517	1	2	1319	97	141360	1	Cluster-60183.101101	1	Cluster-60183.189400
GO:0004807	triose-phosphate isomerase activity	molecular_function	0.21789	1	1	1319	39	141360	1	Cluster-60183.23529	0
GO:0047134	protein-disulfide reductase activity	molecular_function	0.21807	1	3	1319	135	141360	3	Cluster-60183.172751,Cluster-60183.171303,Cluster-60183.171302	0
GO:0044461	bacterial-type flagellum part	cellular_component	0.21839	1	2	1319	94	141360	2	Cluster-60183.198268,Cluster-60183.192499	0
GO:0016573	histone acetylation	biological_process	0.21853	1	2	1319	90	141360	1	Cluster-22436.0	1	Cluster-60183.118679
GO:0000281	mitotic cytokinesis	biological_process	0.21859	1	7	1319	470	141360	6	Cluster-46486.0,Cluster-60183.146461,Cluster-60183.12195,Cluster-60183.28766,Cluster-60183.208016,Cluster-46045.1	1	Cluster-60183.92333
GO:0061640	cytoskeleton-dependent cytokinesis	biological_process	0.21859	1	7	1319	470	141360	6	Cluster-46486.0,Cluster-60183.146461,Cluster-46045.1,Cluster-60183.12195,Cluster-60183.28766,Cluster-60183.208016	1	Cluster-60183.92333
GO:0009908	flower development	biological_process	0.21912	1	1	1319	32	141360	1	Cluster-25406.0	0
GO:0090567	reproductive shoot system development	biological_process	0.21912	1	1	1319	32	141360	1	Cluster-25406.0	0
GO:0048500	signal recognition particle	cellular_component	0.21931	1	3	1319	155	141360	2	Cluster-60183.81041,Cluster-60183.28766	1	Cluster-60183.88842
GO:0005783	endoplasmic reticulum	cellular_component	0.21946	1	27	1319	2315	141360	25	Cluster-57655.0,Cluster-60183.162140,Cluster-60183.221328,Cluster-60183.28766,Cluster-60183.25540,Cluster-60183.206114,Cluster-22965.0,Cluster-60183.135277,Cluster-23094.0,Cluster-60183.212733,Cluster-60183.212816,Cluster-9658.3,Cluster-60183.11597,Cluster-60183.209246,Cluster-60183.191424,Cluster-60183.208138,Cluster-60183.115083,Cluster-60183.25525,Cluster-23372.0,Cluster-60183.121302,Cluster-6…	2	Cluster-60183.88842,Cluster-60183.127625
GO:0048582	positive regulation of post-embryonic development	biological_process	0.21949	1	1	1319	24	141360	0		1	Cluster-60183.639
GO:0006525	arginine metabolic process	biological_process	0.21951	1	10	1319	727	141360	10	Cluster-17682.0,Cluster-60183.209993,Cluster-60183.206114,Cluster-60183.112133,Cluster-22436.0,Cluster-17808.0,Cluster-60183.37072,Cluster-46486.0,Cluster-23296.0,Cluster-60183.85849	0
GO:0000123	histone acetyltransferase complex	cellular_component	0.21954	1	3	1319	193	141360	2	Cluster-60183.203070,Cluster-22436.0	1	Cluster-60183.118679
GO:0031248	protein acetyltransferase complex	cellular_component	0.21954	1	3	1319	193	141360	2	Cluster-22436.0,Cluster-60183.203070	1	Cluster-60183.118679
GO:1902493	acetyltransferase complex	cellular_component	0.21954	1	3	1319	193	141360	2	Cluster-60183.203070,Cluster-22436.0	1	Cluster-60183.118679
GO:0030054	cell junction	cellular_component	0.21997	1	3	1319	205	141360	2	Cluster-43376.0,Cluster-24606.0	1	Cluster-60183.123023
GO:0043462	regulation of ATPase activity	biological_process	0.22025	1	1	1319	42	141360	1	Cluster-60183.35421	0
GO:0035091	phosphatidylinositol binding	molecular_function	0.22084	1	4	1319	208	141360	3	Cluster-60183.31506,Cluster-60183.178903,Cluster-17943.0	1	Cluster-60183.178904
GO:0009435	NAD biosynthetic process	biological_process	0.22089	1	1	1319	33	141360	1	Cluster-60183.202619	0
GO:0051168	nuclear export	biological_process	0.22101	1	3	1319	143	141360	3	Cluster-60183.206465,Cluster-60183.160057,Cluster-60183.38644	0
GO:0009755	hormone-mediated signaling pathway	biological_process	0.22107	1	4	1319	236	141360	3	Cluster-25406.0,Cluster-60183.117111,Cluster-27520.0	1	Cluster-60183.176394
GO:0000795	synaptonemal complex	cellular_component	0.22124	1	1	1319	20	141360	0		1	Cluster-52886.0
GO:1903509	liposaccharide metabolic process	biological_process	0.22241	1	16	1319	1095	141360	10	Cluster-15425.0,Cluster-60183.208005,Cluster-60183.125094,Cluster-60183.115084,Cluster-60183.157827,Cluster-60183.92838,Cluster-60183.121304,Cluster-60183.192132,Cluster-60183.66827,Cluster-22266.2	6	Cluster-60183.109645,Cluster-60183.112661,Cluster-60183.130717,Cluster-60183.128016,Cluster-60183.221053,Cluster-60183.163692
GO:0016755	transferase activity, transferring amino-acyl groups	molecular_function	0.22302	1	4	1319	204	141360	2	Cluster-60183.37072,Cluster-60183.214466	2	Cluster-60183.111109,Cluster-60183.126390
GO:0032870	cellular response to hormone stimulus	biological_process	0.22324	1	4	1319	237	141360	3	Cluster-60183.117111,Cluster-25406.0,Cluster-27520.0	1	Cluster-60183.176394
GO:0006887	exocytosis	biological_process	0.2252	1	8	1319	517	141360	8	Cluster-25522.0,Cluster-24606.0,Cluster-60183.74417,Cluster-60183.31267,Cluster-60183.150227,Cluster-60183.32724,Cluster-13895.0,Cluster-60183.28734	0
GO:0046351	disaccharide biosynthetic process	biological_process	0.22554	1	3	1319	158	141360	1	Cluster-27342.1	2	Cluster-60183.157708,Cluster-60183.142753
GO:0006614	SRP-dependent cotranslational protein targeting to membrane	biological_process	0.22559	1	7	1319	422	141360	7	Cluster-60183.65428,Cluster-60183.28766,Cluster-60183.175800,Cluster-60183.81041,Cluster-60183.221720,Cluster-60183.207732,Cluster-20932.0	0
GO:0045047	protein targeting to ER	biological_process	0.22559	1	7	1319	422	141360	7	Cluster-60183.207732,Cluster-60183.221720,Cluster-20932.0,Cluster-60183.28766,Cluster-60183.65428,Cluster-60183.175800,Cluster-60183.81041	0
GO:0072599	establishment of protein localization to endoplasmic reticulum	biological_process	0.22559	1	7	1319	422	141360	7	Cluster-60183.65428,Cluster-60183.28766,Cluster-60183.81041,Cluster-60183.175800,Cluster-60183.207732,Cluster-60183.221720,Cluster-20932.0	0
GO:0006165	nucleoside diphosphate phosphorylation	biological_process	0.22565	1	10	1319	881	141360	10	Cluster-60183.120444,Cluster-60183.210341,Cluster-60183.212969,Cluster-60183.204529,Cluster-43687.0,Cluster-60183.132802,Cluster-60183.209092,Cluster-60183.205569,Cluster-60183.13089,Cluster-60183.23529	0
GO:0003779	actin binding	molecular_function	0.22648	1	10	1319	757	141360	8	Cluster-60183.161423,Cluster-39972.0,Cluster-24252.0,Cluster-60183.30785,Cluster-60183.25204,Cluster-60183.209617,Cluster-60183.33842,Cluster-24606.0	2	Cluster-60183.221053,Cluster-60183.178204
GO:0022604	regulation of cell morphogenesis	biological_process	0.22671	1	1	1319	32	141360	1	Cluster-24905.0	0
GO:0004175	endopeptidase activity	molecular_function	0.22692	1	46	1319	4099	141360	34	Cluster-60183.29152,Cluster-60183.191726,Cluster-60183.231279,Cluster-60183.208622,Cluster-60183.202481,Cluster-60183.213799,Cluster-60183.112133,Cluster-60183.86728,Cluster-60183.198540,Cluster-60183.2377,Cluster-60183.42959,Cluster-19790.0,Cluster-18200.0,Cluster-60183.22561,Cluster-14475.0,Cluster-60183.206991,Cluster-26165.5,Cluster-24119.1,Cluster-60183.191195,Cluster-60183.41381,Cluster-601…	12	Cluster-60183.88842,Cluster-60183.127357,Cluster-60183.24933,Cluster-60183.127355,Cluster-60183.205530,Cluster-60183.86090,Cluster-60183.75073,Cluster-60183.184330,Cluster-60183.127356,Cluster-60183.95631,Cluster-60183.156468,Cluster-60183.111065
GO:0003785	actin monomer binding	molecular_function	0.22727	1	1	1319	34	141360	1	Cluster-39972.0	0
GO:0000774	adenyl-nucleotide exchange factor activity	molecular_function	0.22752	1	3	1319	163	141360	3	Cluster-60183.101673,Cluster-60183.37072,Cluster-60183.28766	0
GO:0016866	intramolecular transferase activity	molecular_function	0.2286	1	6	1319	408	141360	1	Cluster-45736.0	5	Cluster-60183.154127,Cluster-60183.116941,Cluster-60183.173520,Cluster-60183.51873,Cluster-60183.117007
GO:0016929	SUMO-specific protease activity	molecular_function	0.22891	1	2	1319	68	141360	2	Cluster-60183.202975,Cluster-13967.0	0
GO:0032183	SUMO binding	molecular_function	0.22891	1	2	1319	68	141360	2	Cluster-13967.0,Cluster-60183.202975	0
GO:0070122	isopeptidase activity	molecular_function	0.22891	1	2	1319	68	141360	2	Cluster-13967.0,Cluster-60183.202975	0
GO:0070138	ubiquitin-like protein-specific isopeptidase activity	molecular_function	0.22891	1	2	1319	68	141360	2	Cluster-13967.0,Cluster-60183.202975	0
GO:0070140	SUMO-specific isopeptidase activity	molecular_function	0.22891	1	2	1319	68	141360	2	Cluster-13967.0,Cluster-60183.202975	0
GO:0016639	oxidoreductase activity, acting on the CH-NH2 group of donors, NAD or NADP as acceptor	molecular_function	0.22922	1	1	1319	29	141360	1	Cluster-60183.211610	0
GO:0005544	calcium-dependent phospholipid binding	molecular_function	0.22928	1	2	1319	111	141360	1	Cluster-60183.9276	1	Cluster-60183.167703
GO:0072657	protein localization to membrane	biological_process	0.2295	1	12	1319	835	141360	11	Cluster-22965.0,Cluster-20932.0,Cluster-17348.0,Cluster-60183.207732,Cluster-60183.221720,Cluster-23372.0,Cluster-60183.175800,Cluster-60183.81041,Cluster-60183.28766,Cluster-60183.65428,Cluster-60183.162140	1	Cluster-60183.130444
GO:0043903	regulation of symbiosis, encompassing mutualism through parasitism	biological_process	0.22972	1	2	1319	99	141360	1	Cluster-60183.222546	1	Cluster-60183.73209
GO:0051119	sugar transmembrane transporter activity	molecular_function	0.22989	1	2	1319	84	141360	2	Cluster-22978.0,Cluster-49922.0	0
GO:0008565	protein transporter activity	molecular_function	0.23025	1	9	1319	617	141360	7	Cluster-60183.28573,Cluster-26963.0,Cluster-60183.35952,Cluster-60183.39709,Cluster-17510.0,Cluster-60183.164506,Cluster-46045.1	2	Cluster-60183.108043,Cluster-60183.138491
GO:0030145	manganese ion binding	molecular_function	0.23207	1	3	1319	170	141360	2	Cluster-26623.1,Cluster-60183.147646	1	Cluster-60183.127039
GO:0005739	mitochondrion	cellular_component	0.23334	1	36	1319	3395	141360	31	Cluster-17348.0,Cluster-60183.31571,Cluster-60183.212441,Cluster-60183.211691,Cluster-60183.52045,Cluster-60183.191895,Cluster-60183.117111,Cluster-60183.50427,Cluster-60183.118187,Cluster-60183.209246,Cluster-45212.0,Cluster-59863.0,Cluster-60183.112133,Cluster-60183.20281,Cluster-60183.2898,Cluster-60183.9256,Cluster-60183.207149,Cluster-60183.35421,Cluster-60183.35953,Cluster-51992.1,Cluster-5…	5	Cluster-60183.159173,Cluster-60183.162442,Cluster-60183.98171,Cluster-60183.178044,Cluster-60183.178049
GO:0005753	mitochondrial proton-transporting ATP synthase complex	cellular_component	0.23393	1	7	1319	525	141360	7	Cluster-60183.117111,Cluster-60183.212441,Cluster-51992.1,Cluster-59863.0,Cluster-60183.118187,Cluster-60183.24361,Cluster-26002.1	0
GO:0009965	leaf morphogenesis	biological_process	0.2348	1	1	1319	32	141360	1	Cluster-14412.0	0
GO:0008770	[acyl-carrier-protein] phosphodiesterase activity	molecular_function	0.23499	1	1	1319	25	141360	1	Cluster-60183.37072	0
GO:0008593	regulation of Notch signaling pathway	biological_process	0.23522	1	1	1319	25	141360	1	Cluster-60183.35123	0
GO:0045747	positive regulation of Notch signaling pathway	biological_process	0.23522	1	1	1319	25	141360	1	Cluster-60183.35123	0
GO:0010374	stomatal complex development	biological_process	0.23536	1	1	1319	28	141360	0		1	Cluster-60183.639
GO:0004417	hydroxyethylthiazole kinase activity	molecular_function	0.23542	1	1	1319	19	141360	1	Cluster-60183.23695	0
GO:0005786	signal recognition particle, endoplasmic reticulum targeting	cellular_component	0.23543	1	2	1319	96	141360	1	Cluster-60183.28766	1	Cluster-60183.88842
GO:0003830	beta-1,4-mannosylglycoprotein 4-beta-N-acetylglucosaminyltransferase activity	molecular_function	0.23632	1	1	1319	19	141360	1	Cluster-60183.129308	0
GO:0010564	regulation of cell cycle process	biological_process	0.23664	1	5	1319	314	141360	4	Cluster-60183.31571,Cluster-25406.0,Cluster-60183.212538,Cluster-60183.22841	1	Cluster-60183.92333
GO:0060255	regulation of macromolecule metabolic process	biological_process	0.23688	1	137	1319	12726	141360	103	Cluster-60183.212282,Cluster-60183.32701,Cluster-60183.101046,Cluster-60183.29247,Cluster-60183.197242,Cluster-60183.163178,Cluster-60183.27166,Cluster-60183.206991,Cluster-60183.28766,Cluster-60183.212538,Cluster-13895.0,Cluster-19108.1,Cluster-47537.0,Cluster-60183.42959,Cluster-24296.0,Cluster-24085.0,Cluster-60183.12262,Cluster-60183.35568,Cluster-60183.122740,Cluster-60183.32705,Cluster-4122…	34	Cluster-60183.73209,Cluster-60183.213120,Cluster-60183.219501,Cluster-60183.177723,Cluster-60183.173785,Cluster-60183.176394,Cluster-60183.102937,Cluster-60183.163210,Cluster-60183.112722,Cluster-60183.111109,Cluster-60183.118679,Cluster-60183.138494,Cluster-60183.81547,Cluster-60183.138493,Cluster-60183.36765,Cluster-60183.138498,Cluster-60183.148655,Cluster-52886.0,Cluster-60183.64466,Cluster-6…
GO:0008113	peptide-methionine (S)-S-oxide reductase activity	molecular_function	0.23689	1	1	1319	38	141360	1	Cluster-20170.0	0
GO:0044802	single-organism membrane organization	biological_process	0.23748	1	17	1319	1268	141360	16	Cluster-60183.209092,Cluster-60183.65428,Cluster-60183.178400,Cluster-17348.0,Cluster-23372.0,Cluster-60183.31571,Cluster-60183.175800,Cluster-60183.81041,Cluster-60183.28766,Cluster-60183.146663,Cluster-60183.162140,Cluster-60183.116510,Cluster-22965.0,Cluster-20932.0,Cluster-60183.207732,Cluster-60183.221720	1	Cluster-60183.130444
GO:2000112	regulation of cellular macromolecule biosynthetic process	biological_process	0.23762	1	121	1319	11187	141360	91	Cluster-50404.0,Cluster-60183.103653,Cluster-24296.0,Cluster-60183.95111,Cluster-46045.1,Cluster-60183.145839,Cluster-60183.42959,Cluster-60183.117111,Cluster-47537.0,Cluster-13895.0,Cluster-60183.85849,Cluster-19108.1,Cluster-24085.0,Cluster-60183.39636,Cluster-60183.12262,Cluster-60183.35568,Cluster-60183.207279,Cluster-60183.122740,Cluster-60183.65428,Cluster-60183.32701,Cluster-60183.37072,Cl…	30	Cluster-60183.163211,Cluster-60183.173789,Cluster-60183.62236,Cluster-60183.138491,Cluster-60183.111596,Cluster-60183.173785,Cluster-60183.102937,Cluster-60183.120113,Cluster-60183.176394,Cluster-60183.100344,Cluster-60183.112722,Cluster-60183.163210,Cluster-60183.213120,Cluster-60183.219501,Cluster-52886.0,Cluster-60183.138499,Cluster-60183.146186,Cluster-60183.148655,Cluster-60183.109832,Cluste…
GO:0006597	spermine biosynthetic process	biological_process	0.23981	1	1	1319	36	141360	1	Cluster-17808.0	0
GO:0008215	spermine metabolic process	biological_process	0.23981	1	1	1319	36	141360	1	Cluster-17808.0	0
GO:0005134	interleukin-2 receptor binding	molecular_function	0.2401	1	1	1319	27	141360	1	Cluster-60183.212538	0
GO:0005893	interleukin-2 receptor complex	cellular_component	0.2401	1	1	1319	27	141360	1	Cluster-60183.212538	0
GO:0032940	secretion by cell	biological_process	0.24148	1	11	1319	761	141360	10	Cluster-25522.0,Cluster-24606.0,Cluster-60183.31267,Cluster-60183.150227,Cluster-60183.74417,Cluster-60183.178400,Cluster-60183.32724,Cluster-60183.28734,Cluster-13895.0,Cluster-60183.208138	1	Cluster-60183.108043
GO:0016627	oxidoreductase activity, acting on the CH-CH group of donors	molecular_function	0.24164	1	12	1319	892	141360	11	Cluster-16706.0,Cluster-60183.141580,Cluster-60183.140056,Cluster-60183.27548,Cluster-60183.50715,Cluster-45293.0,Cluster-38263.1,Cluster-60183.211610,Cluster-60183.203678,Cluster-60183.30564,Cluster-32250.0	1	Cluster-60183.108043
GO:0046903	secretion	biological_process	0.24292	1	11	1319	763	141360	10	Cluster-25522.0,Cluster-24606.0,Cluster-60183.150227,Cluster-60183.31267,Cluster-60183.74417,Cluster-60183.178400,Cluster-60183.32724,Cluster-60183.28734,Cluster-13895.0,Cluster-60183.208138	1	Cluster-60183.108043
GO:0071495	cellular response to endogenous stimulus	biological_process	0.24418	1	4	1319	252	141360	3	Cluster-25406.0,Cluster-60183.117111,Cluster-27520.0	1	Cluster-60183.176394
GO:0004645	phosphorylase activity	molecular_function	0.24462	1	2	1319	73	141360	1	Cluster-60183.199791	1	Cluster-60183.114629
GO:0008184	glycogen phosphorylase activity	molecular_function	0.24462	1	2	1319	73	141360	1	Cluster-60183.199791	1	Cluster-60183.114629
GO:0004402	histone acetyltransferase activity	molecular_function	0.24474	1	2	1319	105	141360	1	Cluster-22436.0	1	Cluster-60183.118679
GO:0004779	sulfate adenylyltransferase activity	molecular_function	0.24483	1	1	1319	26	141360	1	Cluster-23076.1	0
GO:0004781	sulfate adenylyltransferase (ATP) activity	molecular_function	0.24483	1	1	1319	26	141360	1	Cluster-23076.1	0
GO:0022622	root system development	biological_process	0.24488	1	1	1319	32	141360	1	Cluster-14412.0	0
GO:0048364	root development	biological_process	0.24488	1	1	1319	32	141360	1	Cluster-14412.0	0
GO:0060429	epithelium development	biological_process	0.24509	1	2	1319	106	141360	1	Cluster-14412.0	1	Cluster-60183.129548
GO:0043065	positive regulation of apoptotic process	biological_process	0.24721	1	2	1319	85	141360	1	Cluster-60183.209246	1	Cluster-60183.134501
GO:0055085	transmembrane transport	biological_process	0.24728	1	85	1319	7562	141360	68	Cluster-60183.37707,Cluster-18123.2,Cluster-25217.0,Cluster-60183.103676,Cluster-51992.1,Cluster-60183.14517,Cluster-60183.133491,Cluster-60183.37072,Cluster-60183.37704,Cluster-60183.147202,Cluster-17940.0,Cluster-58092.0,Cluster-50997.0,Cluster-26002.1,Cluster-60183.26951,Cluster-60183.25948,Cluster-24486.1,Cluster-26963.0,Cluster-60183.212441,Cluster-17348.0,Cluster-60183.41623,Cluster-46045.1…	17	Cluster-60183.108043,Cluster-60183.114130,Cluster-60183.114133,Cluster-60183.128479,Cluster-60183.76783,Cluster-60183.114139,Cluster-60183.162442,Cluster-60183.154127,Cluster-60183.160908,Cluster-60183.121279,Cluster-60183.114142,Cluster-60183.127317,Cluster-60183.101842,Cluster-60183.11226,Cluster-60183.144820,Cluster-60183.128914,Cluster-60183.158041
GO:0006308	DNA catabolic process	biological_process	0.24748	1	10	1319	784	141360	9	Cluster-60183.222351,Cluster-60183.212538,Cluster-60183.122744,Cluster-23700.0,Cluster-60183.39636,Cluster-60183.133491,Cluster-60183.12195,Cluster-60183.130278,Cluster-60183.37072	1	Cluster-60183.152937
GO:0007530	sex determination	biological_process	0.2477	1	1	1319	32	141360	1	Cluster-60183.207279	0
GO:0007599	hemostasis	biological_process	0.24815	1	7	1319	514	141360	7	Cluster-60183.133491,Cluster-60183.37072,Cluster-60183.31571,Cluster-60183.195304,Cluster-60183.164506,Cluster-60183.25779,Cluster-60183.212538	0
GO:0050817	coagulation	biological_process	0.24815	1	7	1319	514	141360	7	Cluster-60183.133491,Cluster-60183.37072,Cluster-60183.31571,Cluster-60183.164506,Cluster-60183.195304,Cluster-60183.25779,Cluster-60183.212538	0
GO:0050878	regulation of body fluid levels	biological_process	0.24815	1	7	1319	514	141360	7	Cluster-60183.37072,Cluster-60183.133491,Cluster-60183.212538,Cluster-60183.25779,Cluster-60183.195304,Cluster-60183.164506,Cluster-60183.31571	0
GO:0015934	large ribosomal subunit	cellular_component	0.24816	1	2	1319	171	141360	0		2	Cluster-60183.92967,Cluster-60183.159783
GO:0033993	response to lipid	biological_process	0.24816	1	2	1319	102	141360	2	Cluster-60183.117111,Cluster-27520.0	0
GO:0005509	calcium ion binding	molecular_function	0.2485	1	25	1319	2171	141360	23	Cluster-25477.0,Cluster-23094.0,Cluster-60183.202085,Cluster-21185.0,Cluster-60183.141580,Cluster-60183.172142,Cluster-60183.9276,Cluster-17510.0,Cluster-18585.0,Cluster-17682.0,Cluster-60183.25154,Cluster-60183.79161,Cluster-60183.24526,Cluster-60183.25948,Cluster-21529.1,Cluster-60183.25525,Cluster-60183.203133,Cluster-60183.209762,Cluster-60183.208138,Cluster-60183.218785,Cluster-43069.0,Clust…	2	Cluster-60183.128479,Cluster-60183.167703
GO:0031625	ubiquitin protein ligase binding	molecular_function	0.2491	1	2	1319	88	141360	2	Cluster-19108.1,Cluster-25406.0	0
GO:0044389	ubiquitin-like protein ligase binding	molecular_function	0.2491	1	2	1319	88	141360	2	Cluster-25406.0,Cluster-19108.1	0
GO:0046939	nucleotide phosphorylation	biological_process	0.24942	1	10	1319	907	141360	10	Cluster-60183.120444,Cluster-60183.210341,Cluster-60183.212969,Cluster-60183.204529,Cluster-43687.0,Cluster-60183.132802,Cluster-60183.205569,Cluster-60183.209092,Cluster-60183.13089,Cluster-60183.23529	0
GO:0008608	attachment of spindle microtubules to kinetochore	biological_process	0.24958	1	4	1319	257	141360	4	Cluster-60183.221708,Cluster-60183.122744,Cluster-60183.130278,Cluster-60183.133491	0
GO:0043068	positive regulation of programmed cell death	biological_process	0.24963	1	2	1319	86	141360	1	Cluster-60183.209246	1	Cluster-60183.134501
GO:0004536	deoxyribonuclease activity	molecular_function	0.24972	1	10	1319	775	141360	9	Cluster-60183.122744,Cluster-60183.222351,Cluster-60183.212538,Cluster-60183.12195,Cluster-60183.133491,Cluster-60183.37072,Cluster-60183.130278,Cluster-60183.39636,Cluster-23700.0	1	Cluster-60183.152937
GO:0042026	protein refolding	biological_process	0.25016	1	1	1319	34	141360	1	Cluster-60183.179761	0
GO:0007165	signal transduction	biological_process	0.25065	1	101	1319	9318	141360	88	Cluster-60183.155670,Cluster-60183.30128,Cluster-60183.212538,Cluster-60183.212469,Cluster-22266.2,Cluster-60183.19394,Cluster-60183.204945,Cluster-60183.113594,Cluster-60183.178903,Cluster-60183.142550,Cluster-60183.11525,Cluster-60183.190171,Cluster-60183.27166,Cluster-60183.92948,Cluster-20293.2,Cluster-16363.1,Cluster-17682.0,Cluster-60183.29071,Cluster-60183.25779,Cluster-60183.19379,Cluster…	13	Cluster-60183.76783,Cluster-60183.57868,Cluster-60183.124163,Cluster-60183.117816,Cluster-60183.118548,Cluster-60183.145989,Cluster-60183.176394,Cluster-60183.187268,Cluster-60183.131070,Cluster-60183.178904,Cluster-60183.151410,Cluster-60183.221902,Cluster-60183.22083
GO:0010942	positive regulation of cell death	biological_process	0.2515	1	2	1319	87	141360	1	Cluster-60183.209246	1	Cluster-60183.134501
GO:0009066	aspartate family amino acid metabolic process	biological_process	0.25232	1	18	1319	1453	141360	13	Cluster-60183.35568,Cluster-60183.25204,Cluster-60183.207732,Cluster-49831.0,Cluster-60183.210042,Cluster-60183.202807,Cluster-45293.0,Cluster-60183.195270,Cluster-60183.208576,Cluster-60183.214338,Cluster-38263.1,Cluster-60183.50715,Cluster-60183.213597	5	Cluster-60183.116173,Cluster-60183.104584,Cluster-60183.156468,Cluster-60183.74563,Cluster-60183.85009
GO:0007156	homophilic cell adhesion via plasma membrane adhesion molecules	biological_process	0.253	1	1	1319	35	141360	1	Cluster-60183.203133	0
GO:0009847	spore germination	biological_process	0.25308	1	2	1319	82	141360	1	Cluster-60183.91402	1	Cluster-60183.140026
GO:0061024	membrane organization	biological_process	0.25349	1	19	1319	1463	141360	18	Cluster-60183.175800,Cluster-60183.81041,Cluster-22560.0,Cluster-60183.28766,Cluster-60183.146663,Cluster-60183.162140,Cluster-60183.116510,Cluster-22965.0,Cluster-20932.0,Cluster-60183.221720,Cluster-60183.207732,Cluster-60183.65428,Cluster-60183.209092,Cluster-60183.178400,Cluster-14947.0,Cluster-23372.0,Cluster-60183.31571,Cluster-17348.0	1	Cluster-60183.130444
GO:0048513	organ development	biological_process	0.25411	1	4	1319	248	141360	4	Cluster-60183.25762,Cluster-60183.207279,Cluster-14412.0,Cluster-25406.0	0
GO:0001664	G-protein coupled receptor binding	molecular_function	0.25496	1	1	1319	41	141360	0		1	Cluster-60183.57868
GO:0019899	enzyme binding	molecular_function	0.25508	1	9	1319	588	141360	8	Cluster-60183.74719,Cluster-20884.0,Cluster-25406.0,Cluster-18297.0,Cluster-19108.1,Cluster-60183.22773,Cluster-60183.74718,Cluster-16594.0	1	Cluster-60183.53837
GO:0009611	response to wounding	biological_process	0.25521	1	8	1319	621	141360	8	Cluster-19216.0,Cluster-60183.31571,Cluster-60183.195304,Cluster-60183.25779,Cluster-60183.212538,Cluster-60183.133491,Cluster-60183.37072,Cluster-60183.164506	0
GO:0003847	1-alkyl-2-acetylglycerophosphocholine esterase activity	molecular_function	0.25558	1	1	1319	28	141360	0		1	Cluster-60183.50068
GO:0008247	1-alkyl-2-acetylglycerophosphocholine esterase complex	cellular_component	0.25558	1	1	1319	28	141360	0		1	Cluster-60183.50068
GO:0019229	regulation of vasoconstriction	biological_process	0.2559	1	1	1319	36	141360	1	Cluster-12941.1	0
GO:0042310	vasoconstriction	biological_process	0.2559	1	1	1319	36	141360	1	Cluster-12941.1	0
GO:0006875	cellular metal ion homeostasis	biological_process	0.25653	1	4	1319	281	141360	4	Cluster-60183.206991,Cluster-60183.210844,Cluster-60183.198540,Cluster-60183.196074	0
GO:0022414	reproductive process	biological_process	0.25667	1	11	1319	919	141360	10	Cluster-43882.0,Cluster-60183.24296,Cluster-60183.210329,Cluster-60183.102643,Cluster-60183.24294,Cluster-25406.0,Cluster-60183.41902,Cluster-60183.210337,Cluster-60183.207279,Cluster-14412.0	1	Cluster-60183.129548
GO:0051235	maintenance of location	biological_process	0.25757	1	4	1319	234	141360	4	Cluster-24606.0,Cluster-25406.0,Cluster-60183.86728,Cluster-60183.22841	0
GO:0006739	NADP metabolic process	biological_process	0.25905	1	11	1319	954	141360	10	Cluster-49831.0,Cluster-60183.209092,Cluster-38263.1,Cluster-32337.0,Cluster-60183.212969,Cluster-60183.210341,Cluster-60183.208329,Cluster-60183.132802,Cluster-60183.222810,Cluster-43687.0	1	Cluster-60183.104584
GO:0007160	cell-matrix adhesion	biological_process	0.25937	1	1	1319	20	141360	1	Cluster-37012.0	0
GO:0002520	immune system development	biological_process	0.25968	1	1	1319	30	141360	1	Cluster-22575.0	0
GO:0022406	membrane docking	biological_process	0.26037	1	5	1319	282	141360	5	Cluster-13895.0,Cluster-60183.32724,Cluster-60183.31267,Cluster-60183.150227,Cluster-60183.74417	0
GO:0051171	regulation of nitrogen compound metabolic process	biological_process	0.26078	1	127	1319	11870	141360	94	Cluster-60183.208016,Cluster-60183.222351,Cluster-60183.24296,Cluster-60183.206991,Cluster-60183.50515,Cluster-60183.28766,Cluster-60183.132611,Cluster-60183.163178,Cluster-60183.162140,Cluster-60183.27166,Cluster-17682.0,Cluster-60183.29247,Cluster-59117.0,Cluster-60183.92948,Cluster-60183.197242,Cluster-60183.222546,Cluster-60183.101046,Cluster-60183.103676,Cluster-60183.212282,Cluster-60183.76…	33	Cluster-60183.177723,Cluster-60183.148655,Cluster-52886.0,Cluster-60183.138499,Cluster-60183.146186,Cluster-60183.219501,Cluster-60183.213120,Cluster-60183.73209,Cluster-60183.112722,Cluster-60183.163210,Cluster-60183.102937,Cluster-60183.120113,Cluster-60183.100344,Cluster-60183.176394,Cluster-60183.111596,Cluster-60183.173785,Cluster-60183.62236,Cluster-60183.138491,Cluster-60183.163211,Cluster…
GO:0003958	NADPH-hemoprotein reductase activity	molecular_function	0.26122	1	1	1319	26	141360	1	Cluster-60183.152961	0
GO:0016653	oxidoreductase activity, acting on NAD(P)H, heme protein as acceptor	molecular_function	0.26122	1	1	1319	26	141360	1	Cluster-60183.152961	0
GO:0008033	tRNA processing	biological_process	0.26312	1	24	1319	1850	141360	20	Cluster-60183.110756,Cluster-60183.136905,Cluster-60183.27548,Cluster-60183.25154,Cluster-60183.191895,Cluster-21093.0,Cluster-60183.38993,Cluster-60183.24526,Cluster-20923.2,Cluster-60183.24294,Cluster-60183.211690,Cluster-60183.213709,Cluster-60183.42959,Cluster-60183.39635,Cluster-60183.30607,Cluster-60183.221720,Cluster-60183.24296,Cluster-60183.184232,Cluster-43838.0,Cluster-28575.3	4	Cluster-60183.108043,Cluster-60183.74563,Cluster-60183.85009,Cluster-60183.104584
GO:0044700	single organism signaling	biological_process	0.26326	1	101	1319	9367	141360	88	Cluster-60183.35123,Cluster-60183.21306,Cluster-60183.212271,Cluster-60183.24526,Cluster-42117.5,Cluster-60183.191424,Cluster-60183.27853,Cluster-60183.218785,Cluster-60183.117156,Cluster-60183.117111,Cluster-60183.207279,Cluster-60183.223888,Cluster-21185.0,Cluster-60183.12195,Cluster-13967.0,Cluster-60183.19116,Cluster-26654.0,Cluster-60183.39636,Cluster-60183.26076,Cluster-60183.124905,Cluster…	13	Cluster-60183.187268,Cluster-60183.124163,Cluster-60183.117816,Cluster-60183.145989,Cluster-60183.118548,Cluster-60183.176394,Cluster-60183.76783,Cluster-60183.57868,Cluster-60183.22083,Cluster-60183.221902,Cluster-60183.178904,Cluster-60183.151410,Cluster-60183.131070
GO:0009396	folic acid-containing compound biosynthetic process	biological_process	0.26351	1	5	1319	347	141360	3	Cluster-60183.19021,Cluster-60183.35421,Cluster-60183.20156	2	Cluster-60183.102223,Cluster-60183.47194
GO:0055065	metal ion homeostasis	biological_process	0.26458	1	4	1319	287	141360	4	Cluster-60183.206991,Cluster-60183.210844,Cluster-60183.198540,Cluster-60183.196074	0
GO:0008544	epidermis development	biological_process	0.26505	1	1	1319	28	141360	1	Cluster-14412.0	0
GO:0006342	chromatin silencing	biological_process	0.26563	1	1	1319	27	141360	1	Cluster-14412.0	0
GO:0045814	negative regulation of gene expression, epigenetic	biological_process	0.26563	1	1	1319	27	141360	1	Cluster-14412.0	0
GO:0008612	peptidyl-lysine modification to peptidyl-hypusine	biological_process	0.26624	1	1	1319	36	141360	1	Cluster-16523.0	0
GO:0004476	mannose-6-phosphate isomerase activity	molecular_function	0.26666	1	1	1319	29	141360	1	Cluster-60183.162140	0
GO:0023052	signaling	biological_process	0.26713	1	101	1319	9381	141360	88	Cluster-60183.205682,Cluster-60183.28688,Cluster-19009.0,Cluster-60183.201172,Cluster-60183.31662,Cluster-16113.0,Cluster-27520.0,Cluster-60183.204856,Cluster-60183.122744,Cluster-60183.42706,Cluster-60183.68247,Cluster-60183.27382,Cluster-16435.2,Cluster-60183.19658,Cluster-27370.0,Cluster-60183.39635,Cluster-24606.0,Cluster-60183.211690,Cluster-25406.0,Cluster-60183.164506,Cluster-60183.198651,…	13	Cluster-60183.151410,Cluster-60183.178904,Cluster-60183.131070,Cluster-60183.22083,Cluster-60183.221902,Cluster-60183.76783,Cluster-60183.57868,Cluster-60183.187268,Cluster-60183.176394,Cluster-60183.117816,Cluster-60183.124163,Cluster-60183.145989,Cluster-60183.118548
GO:0072330	monocarboxylic acid biosynthetic process	biological_process	0.26738	1	16	1319	1311	141360	13	Cluster-60183.140056,Cluster-45293.0,Cluster-60183.219693,Cluster-60183.194760,Cluster-49831.0,Cluster-60183.19128,Cluster-60183.73452,Cluster-60183.146461,Cluster-60183.200467,Cluster-38263.1,Cluster-60183.211610,Cluster-9347.1,Cluster-60183.37072	3	Cluster-60183.144293,Cluster-60183.104584,Cluster-60183.74563
GO:0051301	cell division	biological_process	0.26748	1	14	1319	1103	141360	12	Cluster-46045.1,Cluster-60183.24296,Cluster-60183.28766,Cluster-60183.22841,Cluster-60183.12195,Cluster-60183.146461,Cluster-46486.0,Cluster-25406.0,Cluster-60183.24294,Cluster-60183.208016,Cluster-60183.212538,Cluster-60183.31571	2	Cluster-60183.105202,Cluster-60183.92333
GO:0004420	hydroxymethylglutaryl-CoA reductase (NADPH) activity	molecular_function	0.26773	1	1	1319	41	141360	1	Cluster-60183.101046	0
GO:0016820	hydrolase activity, acting on acid anhydrides, catalyzing transmembrane movement of substances	molecular_function	0.26865	1	16	1319	1315	141360	16	Cluster-24486.1,Cluster-26963.0,Cluster-51992.1,Cluster-46045.1,Cluster-60183.118187,Cluster-60183.201172,Cluster-9658.3,Cluster-60183.30785,Cluster-60183.212733,Cluster-50206.1,Cluster-14412.0,Cluster-60183.212464,Cluster-44682.2,Cluster-60183.170011,Cluster-13875.0,Cluster-60183.26951	0
GO:0002443	leukocyte mediated immunity	biological_process	0.26868	1	1	1319	23	141360	1	Cluster-25522.0	0
GO:0005635	nuclear envelope	cellular_component	0.27075	1	4	1319	211	141360	4	Cluster-60183.24294,Cluster-60183.201172,Cluster-60183.160057,Cluster-60183.24296	0
GO:0016053	organic acid biosynthetic process	biological_process	0.27102	1	33	1319	2918	141360	26	Cluster-60183.50715,Cluster-60183.146461,Cluster-60183.200467,Cluster-60183.145995,Cluster-9347.1,Cluster-38263.1,Cluster-60183.28688,Cluster-60183.37072,Cluster-60183.91284,Cluster-60183.140056,Cluster-60183.30128,Cluster-45293.0,Cluster-60183.219693,Cluster-60183.20156,Cluster-60183.19021,Cluster-60183.41697,Cluster-60183.73452,Cluster-60183.211610,Cluster-60183.117111,Cluster-60183.205569,Clus…	7	Cluster-60183.108043,Cluster-60183.102223,Cluster-60183.118679,Cluster-60183.104584,Cluster-60183.74563,Cluster-60183.47194,Cluster-60183.144293
GO:0046394	carboxylic acid biosynthetic process	biological_process	0.27102	1	33	1319	2918	141360	26	Cluster-60183.30128,Cluster-60183.140056,Cluster-60183.91284,Cluster-60183.20156,Cluster-60183.219693,Cluster-45293.0,Cluster-60183.37072,Cluster-60183.28688,Cluster-60183.145995,Cluster-38263.1,Cluster-9347.1,Cluster-60183.50715,Cluster-60183.200467,Cluster-60183.146461,Cluster-60183.207732,Cluster-60183.19128,Cluster-49831.0,Cluster-60183.35421,Cluster-60183.210042,Cluster-60183.194760,Cluster-…	7	Cluster-60183.104584,Cluster-60183.108043,Cluster-60183.102223,Cluster-60183.118679,Cluster-60183.144293,Cluster-60183.47194,Cluster-60183.74563
GO:0005911	cell-cell junction	cellular_component	0.27177	1	2	1319	144	141360	1	Cluster-43376.0	1	Cluster-60183.123023
GO:0017153	sodium:dicarboxylate symporter activity	molecular_function	0.27299	1	1	1319	25	141360	1	Cluster-60183.202829	0
GO:0034660	ncRNA metabolic process	biological_process	0.2734	1	41	1319	3454	141360	34	Cluster-60183.211690,Cluster-60183.42959,Cluster-60183.24294,Cluster-60183.206077,Cluster-60183.136905,Cluster-60183.191895,Cluster-60183.38993,Cluster-60183.41697,Cluster-20923.2,Cluster-60183.24526,Cluster-60183.116510,Cluster-43838.0,Cluster-60183.30607,Cluster-60183.206081,Cluster-60183.37072,Cluster-60183.41381,Cluster-60183.28688,Cluster-60183.25925,Cluster-60183.213709,Cluster-60183.143910…	7	Cluster-60183.74563,Cluster-60183.88842,Cluster-60183.85009,Cluster-60183.108043,Cluster-60183.83676,Cluster-60183.141615,Cluster-60183.104584
GO:0005819	spindle	cellular_component	0.27363	1	7	1319	529	141360	7	Cluster-60183.133491,Cluster-60183.130278,Cluster-60183.122744,Cluster-60183.24296,Cluster-46045.1,Cluster-60183.24294,Cluster-60183.221708	0
GO:0009812	flavonoid metabolic process	biological_process	0.27401	1	1	1319	28	141360	1	Cluster-60183.121151	0
GO:0009813	flavonoid biosynthetic process	biological_process	0.27401	1	1	1319	28	141360	1	Cluster-60183.121151	0
GO:0005774	vacuolar membrane	cellular_component	0.2748	1	3	1319	184	141360	3	Cluster-24486.1,Cluster-26963.0,Cluster-46045.1	0
GO:0044437	vacuolar part	cellular_component	0.2748	1	3	1319	184	141360	3	Cluster-46045.1,Cluster-26963.0,Cluster-24486.1	0
GO:0010468	regulation of gene expression	biological_process	0.27536	1	122	1319	11386	141360	91	Cluster-60183.24294,Cluster-60183.32703,Cluster-60183.198540,Cluster-60183.204361,Cluster-60183.144201,Cluster-20905.1,Cluster-60183.147646,Cluster-60183.120444,Cluster-60183.58705,Cluster-60183.52045,Cluster-60183.10217,Cluster-60183.93553,Cluster-60183.40718,Cluster-60183.193642,Cluster-52727.1,Cluster-60183.28734,Cluster-60183.204362,Cluster-43204.0,Cluster-24534.0,Cluster-60183.80033,Cluster-…	31	Cluster-60183.138493,Cluster-60183.109832,Cluster-60183.102503,Cluster-60183.81518,Cluster-60183.36765,Cluster-60183.138498,Cluster-60183.123089,Cluster-44952.0,Cluster-60183.111109,Cluster-60183.118679,Cluster-60183.81547,Cluster-60183.138494,Cluster-60183.163211,Cluster-60183.173789,Cluster-60183.62236,Cluster-60183.138491,Cluster-60183.173785,Cluster-60183.111596,Cluster-60183.176394,Cluster-6…
GO:0017119	Golgi transport complex	cellular_component	0.27548	1	3	1319	178	141360	3	Cluster-60183.25779,Cluster-60183.31571,Cluster-60183.37072	0
GO:0044212	transcription regulatory region DNA binding	molecular_function	0.2755	1	2	1319	82	141360	2	Cluster-60183.103653,Cluster-60183.103676	0
GO:0042364	water-soluble vitamin biosynthetic process	biological_process	0.27659	1	14	1319	1150	141360	11	Cluster-60183.73452,Cluster-60183.196050,Cluster-60183.25540,Cluster-60183.23695,Cluster-60183.194760,Cluster-60183.211610,Cluster-60183.219693,Cluster-60183.146461,Cluster-60183.37072,Cluster-60183.37043,Cluster-60183.35421	3	Cluster-60183.74563,Cluster-60183.104584,Cluster-60183.102223
GO:0016787	hydrolase activity	molecular_function	0.27704	1	269	1319	25580	141360	197	Cluster-21529.1,Cluster-22399.0,Cluster-28509.0,Cluster-60183.35952,Cluster-25097.1,Cluster-41220.0,Cluster-55013.1,Cluster-17163.0,Cluster-60183.115083,Cluster-22164.1,Cluster-60183.41381,Cluster-60183.29648,Cluster-60183.212464,Cluster-60183.103266,Cluster-60183.23854,Cluster-60183.219693,Cluster-16594.0,Cluster-60183.19680,Cluster-22256.0,Cluster-60183.22561,Cluster-60183.58705,Cluster-60183.8…	72	Cluster-60183.127356,Cluster-60183.112661,Cluster-60183.184330,Cluster-60183.134501,Cluster-60183.189400,Cluster-60183.140791,Cluster-60183.152661,Cluster-60183.50068,Cluster-60183.98343,Cluster-60183.139132,Cluster-60183.66722,Cluster-60183.30225,Cluster-60183.155688,Cluster-48326.0,Cluster-60183.177723,Cluster-60183.81688,Cluster-60183.129087,Cluster-60183.117757,Cluster-60183.154357,Cluster-60…
GO:0009110	vitamin biosynthetic process	biological_process	0.27746	1	14	1319	1151	141360	11	Cluster-60183.23695,Cluster-60183.73452,Cluster-60183.196050,Cluster-60183.25540,Cluster-60183.35421,Cluster-60183.37043,Cluster-60183.37072,Cluster-60183.146461,Cluster-60183.219693,Cluster-60183.194760,Cluster-60183.211610	3	Cluster-60183.102223,Cluster-60183.104584,Cluster-60183.74563
GO:0010948	negative regulation of cell cycle process	biological_process	0.27763	1	3	1319	170	141360	3	Cluster-60183.212538,Cluster-60183.31571,Cluster-60183.22841	0
GO:0032507	maintenance of protein location in cell	biological_process	0.2779	1	3	1319	175	141360	3	Cluster-24606.0,Cluster-60183.22841,Cluster-60183.86728	0
GO:0045185	maintenance of protein location	biological_process	0.2779	1	3	1319	175	141360	3	Cluster-24606.0,Cluster-60183.22841,Cluster-60183.86728	0
GO:0051651	maintenance of location in cell	biological_process	0.2779	1	3	1319	175	141360	3	Cluster-60183.22841,Cluster-60183.86728,Cluster-24606.0	0
GO:0042578	phosphoric ester hydrolase activity	molecular_function	0.27833	1	24	1319	1944	141360	19	Cluster-60183.191895,Cluster-60183.26093,Cluster-60183.37072,Cluster-60183.208005,Cluster-60183.205831,Cluster-60183.211690,Cluster-60183.24294,Cluster-60183.79160,Cluster-15425.0,Cluster-60183.22506,Cluster-60183.204177,Cluster-60183.180393,Cluster-21401.0,Cluster-43687.0,Cluster-60183.184232,Cluster-60183.24296,Cluster-60183.219693,Cluster-26695.0,Cluster-60183.11525	5	Cluster-60183.151410,Cluster-60183.125840,Cluster-60183.138987,Cluster-60183.138992,Cluster-60183.158147
GO:0006857	oligopeptide transport	biological_process	0.27866	1	1	1319	35	141360	0		1	Cluster-60183.127317
GO:0034453	microtubule anchoring	biological_process	0.2789	1	4	1319	272	141360	4	Cluster-60183.133491,Cluster-60183.122744,Cluster-60183.130278,Cluster-60183.221708	0
GO:0016861	intramolecular oxidoreductase activity, interconverting aldoses and ketoses	molecular_function	0.2791	1	3	1319	199	141360	3	Cluster-60183.212969,Cluster-60183.23529,Cluster-60183.162140	0
GO:1901565	organonitrogen compound catabolic process	biological_process	0.27919	1	18	1319	1459	141360	5	Cluster-60183.201917,Cluster-60183.157827,Cluster-38263.1,Cluster-45293.0,Cluster-49831.0	13	Cluster-60183.116537,Cluster-60183.74563,Cluster-60183.156468,Cluster-60183.109645,Cluster-60183.85009,Cluster-60183.50068,Cluster-60183.128016,Cluster-60183.112661,Cluster-60183.104584,Cluster-60183.163692,Cluster-60183.116173,Cluster-60183.221053,Cluster-60183.116381
GO:0030151	molybdenum ion binding	molecular_function	0.27973	1	2	1319	92	141360	0		2	Cluster-60183.109476,Cluster-60183.116656
GO:0098519	nucleotide phosphatase activity, acting on free nucleotides	molecular_function	0.27989	1	6	1319	366	141360	5	Cluster-60183.24294,Cluster-60183.219693,Cluster-60183.211690,Cluster-60183.24296,Cluster-60183.184232	1	Cluster-60183.151410
GO:0006919	activation of cysteine-type endopeptidase activity involved in apoptotic process	biological_process	0.28039	1	1	1319	33	141360	1	Cluster-60183.209246	0
GO:0010950	positive regulation of endopeptidase activity	biological_process	0.28039	1	1	1319	33	141360	1	Cluster-60183.209246	0
GO:0010952	positive regulation of peptidase activity	biological_process	0.28039	1	1	1319	33	141360	1	Cluster-60183.209246	0
GO:0043280	positive regulation of cysteine-type endopeptidase activity involved in apoptotic process	biological_process	0.28039	1	1	1319	33	141360	1	Cluster-60183.209246	0
GO:0045862	positive regulation of proteolysis	biological_process	0.28039	1	1	1319	33	141360	1	Cluster-60183.209246	0
GO:0097202	activation of cysteine-type endopeptidase activity	biological_process	0.28039	1	1	1319	33	141360	1	Cluster-60183.209246	0
GO:2001056	positive regulation of cysteine-type endopeptidase activity	biological_process	0.28039	1	1	1319	33	141360	1	Cluster-60183.209246	0
GO:0008233	peptidase activity	molecular_function	0.2804	1	72	1319	6749	141360	59	Cluster-60183.2377,Cluster-60183.23880,Cluster-60183.198540,Cluster-60183.118187,Cluster-60183.86728,Cluster-60183.195304,Cluster-37031.0,Cluster-60183.207401,Cluster-60183.22561,Cluster-60183.208622,Cluster-60183.29651,Cluster-60183.29152,Cluster-20522.0,Cluster-60183.112133,Cluster-60183.202481,Cluster-60183.102643,Cluster-41220.0,Cluster-26396.2,Cluster-22164.1,Cluster-60183.41381,Cluster-6018…	13	Cluster-60183.152661,Cluster-60183.88842,Cluster-60183.127357,Cluster-60183.95631,Cluster-60183.184330,Cluster-60183.127356,Cluster-60183.111065,Cluster-60183.86090,Cluster-60183.75073,Cluster-60183.24933,Cluster-60183.156468,Cluster-60183.127355,Cluster-60183.205530
GO:0042558	pteridine-containing compound metabolic process	biological_process	0.28284	1	6	1319	459	141360	4	Cluster-60183.19021,Cluster-60183.35421,Cluster-20244.0,Cluster-60183.20156	2	Cluster-60183.102223,Cluster-60183.47194
GO:0050708	regulation of protein secretion	biological_process	0.2831	1	1	1319	18	141360	1	Cluster-60183.178400	0
GO:0051046	regulation of secretion	biological_process	0.2831	1	1	1319	18	141360	1	Cluster-60183.178400	0
GO:1903530	regulation of secretion by cell	biological_process	0.2831	1	1	1319	18	141360	1	Cluster-60183.178400	0
GO:0009743	response to carbohydrate	biological_process	0.28407	1	1	1319	49	141360	1	Cluster-25406.0	0
GO:0009233	menaquinone metabolic process	biological_process	0.28411	1	1	1319	23	141360	1	Cluster-60183.121354	0
GO:0009234	menaquinone biosynthetic process	biological_process	0.28411	1	1	1319	23	141360	1	Cluster-60183.121354	0
GO:0006400	tRNA modification	biological_process	0.28453	1	13	1319	935	141360	12	Cluster-60183.24296,Cluster-60183.184232,Cluster-60183.24294,Cluster-60183.42959,Cluster-60183.211690,Cluster-60183.39635,Cluster-60183.191895,Cluster-60183.30607,Cluster-60183.110756,Cluster-60183.24526,Cluster-21093.0,Cluster-60183.221720	1	Cluster-60183.85009
GO:0009101	glycoprotein biosynthetic process	biological_process	0.28469	1	8	1319	558	141360	7	Cluster-60183.129308,Cluster-57655.0,Cluster-60183.147598,Cluster-60183.199791,Cluster-16706.0,Cluster-60183.222838,Cluster-60183.39643	1	Cluster-60183.58371
GO:0018193	peptidyl-amino acid modification	biological_process	0.28479	1	9	1319	755	141360	6	Cluster-16523.0,Cluster-60183.208444,Cluster-60183.206114,Cluster-60183.209993,Cluster-60183.222838,Cluster-22436.0	3	Cluster-60183.118679,Cluster-60183.156468,Cluster-60183.187268
GO:0090575	RNA polymerase II transcription factor complex	cellular_component	0.28591	1	6	1319	433	141360	6	Cluster-60183.193642,Cluster-23757.0,Cluster-60183.118187,Cluster-60183.161423,Cluster-60183.76174,Cluster-23094.0	0
GO:0045786	negative regulation of cell cycle	biological_process	0.28702	1	4	1319	248	141360	4	Cluster-60183.22841,Cluster-18467.0,Cluster-60183.212538,Cluster-60183.31571	0
GO:0030133	transport vesicle	cellular_component	0.28759	1	6	1319	417	141360	4	Cluster-26561.2,Cluster-60183.9371,Cluster-15322.0,Cluster-60183.122446	2	Cluster-60183.184028,Cluster-60183.123089
GO:0005882	intermediate filament	cellular_component	0.28815	1	5	1319	338	141360	5	Cluster-60183.195270,Cluster-60183.22841,Cluster-60183.35952,Cluster-60183.58705,Cluster-60183.212538	0
GO:0045111	intermediate filament cytoskeleton	cellular_component	0.28815	1	5	1319	338	141360	5	Cluster-60183.195270,Cluster-60183.58705,Cluster-60183.35952,Cluster-60183.22841,Cluster-60183.212538	0
GO:0042600	chorion	cellular_component	0.28816	1	2	1319	119	141360	0		2	Cluster-60183.219916,Cluster-60183.129548
GO:1901607	alpha-amino acid biosynthetic process	biological_process	0.28827	1	19	1319	1648	141360	15	Cluster-60183.28688,Cluster-60183.205569,Cluster-60183.50715,Cluster-60183.117111,Cluster-60183.211610,Cluster-60183.145995,Cluster-60183.41697,Cluster-60183.19021,Cluster-60183.35421,Cluster-60183.210042,Cluster-60183.20156,Cluster-45293.0,Cluster-60183.30128,Cluster-60183.207732,Cluster-60183.91284	4	Cluster-60183.118679,Cluster-60183.102223,Cluster-60183.108043,Cluster-60183.47194
GO:0044264	cellular polysaccharide metabolic process	biological_process	0.28884	1	20	1319	1685	141360	7	Cluster-60183.86973,Cluster-60183.115083,Cluster-60183.212969,Cluster-60183.214793,Cluster-60183.157827,Cluster-60183.121302,Cluster-20929.0	13	Cluster-60183.154357,Cluster-60183.66722,Cluster-60183.139132,Cluster-60183.62435,Cluster-60183.153665,Cluster-60183.173520,Cluster-60183.121232,Cluster-60183.118511,Cluster-60183.68798,Cluster-60183.153664,Cluster-60183.121233,Cluster-60183.155688,Cluster-60183.134501
GO:0006935	chemotaxis	biological_process	0.28926	1	5	1319	357	141360	3	Cluster-26654.0,Cluster-60183.35952,Cluster-60183.173003	2	Cluster-60183.113068,Cluster-60183.57868
GO:0010218	response to far red light	biological_process	0.28941	1	1	1319	45	141360	1	Cluster-14412.0	0
GO:0005283	sodium:amino acid symporter activity	molecular_function	0.28944	1	1	1319	32	141360	0		1	Cluster-60183.81547
GO:0005416	cation:amino acid symporter activity	molecular_function	0.28944	1	1	1319	32	141360	0		1	Cluster-60183.81547
GO:0006873	cellular ion homeostasis	biological_process	0.28975	1	4	1319	306	141360	4	Cluster-60183.206991,Cluster-60183.210844,Cluster-60183.196074,Cluster-60183.198540	0
GO:0030003	cellular cation homeostasis	biological_process	0.28975	1	4	1319	306	141360	4	Cluster-60183.210844,Cluster-60183.196074,Cluster-60183.198540,Cluster-60183.206991	0
GO:0044798	nuclear transcription factor complex	cellular_component	0.29085	1	6	1319	439	141360	6	Cluster-60183.118187,Cluster-60183.193642,Cluster-23757.0,Cluster-60183.161423,Cluster-23094.0,Cluster-60183.76174	0
GO:0055086	nucleobase-containing small molecule metabolic process	biological_process	0.29088	1	78	1319	7558	141360	70	Cluster-60183.212441,Cluster-60183.208498,Cluster-60183.41623,Cluster-60183.212969,Cluster-60183.35123,Cluster-60183.117111,Cluster-60183.42959,Cluster-19518.0,Cluster-60183.209092,Cluster-60183.205569,Cluster-59863.0,Cluster-60183.22383,Cluster-60183.202619,Cluster-60183.222810,Cluster-14678.1,Cluster-50206.1,Cluster-60183.122740,Cluster-60183.207279,Cluster-60183.124905,Cluster-60183.13089,Clus…	8	Cluster-60183.162442,Cluster-60183.107535,Cluster-60183.156692,Cluster-60183.123936,Cluster-60183.159173,Cluster-60183.98171,Cluster-60183.104584,Cluster-60183.131070
GO:0003880	protein C-terminal carboxyl O-methyltransferase activity	molecular_function	0.29135	1	1	1319	41	141360	1	Cluster-60183.106139	0
GO:0004671	protein C-terminal S-isoprenylcysteine carboxyl O-methyltransferase activity	molecular_function	0.29135	1	1	1319	41	141360	1	Cluster-60183.106139	0
GO:0006481	C-terminal protein methylation	biological_process	0.29135	1	1	1319	41	141360	1	Cluster-60183.106139	0
GO:0018410	C-terminal protein amino acid modification	biological_process	0.29135	1	1	1319	41	141360	1	Cluster-60183.106139	0
GO:0043687	post-translational protein modification	biological_process	0.29135	1	1	1319	41	141360	1	Cluster-60183.106139	0
GO:0044432	endoplasmic reticulum part	cellular_component	0.29137	1	18	1319	1573	141360	16	Cluster-57655.0,Cluster-60183.162140,Cluster-23094.0,Cluster-22965.0,Cluster-60183.25540,Cluster-60183.208138,Cluster-60183.115083,Cluster-60183.191424,Cluster-60183.11597,Cluster-60183.222838,Cluster-60183.13556,Cluster-60183.25948,Cluster-60183.152961,Cluster-60183.121302,Cluster-23372.0,Cluster-60183.25525	2	Cluster-60183.88842,Cluster-60183.127625
GO:0005173	stem cell factor receptor binding	molecular_function	0.29157	1	1	1319	24	141360	1	Cluster-13967.0	0
GO:0043623	cellular protein complex assembly	biological_process	0.29208	1	21	1319	1820	141360	17	Cluster-60183.19116,Cluster-60183.106859,Cluster-60183.106857,Cluster-60183.212538,Cluster-60183.13070,Cluster-60183.164506,Cluster-60183.202825,Cluster-60183.38606,Cluster-46045.1,Cluster-60183.37072,Cluster-60183.133491,Cluster-26963.0,Cluster-19806.0,Cluster-60183.25779,Cluster-60183.195304,Cluster-60183.31571,Cluster-20372.0	4	Cluster-60183.138494,Cluster-60183.116479,Cluster-60183.138491,Cluster-60183.97061
GO:0009896	positive regulation of catabolic process	biological_process	0.29394	1	6	1319	452	141360	6	Cluster-60183.23390,Cluster-60183.133491,Cluster-60183.122744,Cluster-60183.130278,Cluster-60183.25779,Cluster-60183.31571	0
GO:0010508	positive regulation of autophagy	biological_process	0.29394	1	6	1319	452	141360	6	Cluster-60183.31571,Cluster-60183.25779,Cluster-60183.133491,Cluster-60183.122744,Cluster-60183.130278,Cluster-60183.23390	0
GO:0031331	positive regulation of cellular catabolic process	biological_process	0.29394	1	6	1319	452	141360	6	Cluster-60183.31571,Cluster-60183.25779,Cluster-60183.130278,Cluster-60183.122744,Cluster-60183.133491,Cluster-60183.23390	0
GO:0003857	3-hydroxyacyl-CoA dehydrogenase activity	molecular_function	0.29458	1	5	1319	338	141360	3	Cluster-45293.0,Cluster-38263.1,Cluster-49831.0	2	Cluster-60183.104584,Cluster-60183.74563
GO:0008107	galactoside 2-alpha-L-fucosyltransferase activity	molecular_function	0.29479	1	1	1319	31	141360	1	Cluster-15425.0	0
GO:0031127	alpha-(1,2)-fucosyltransferase activity	molecular_function	0.29479	1	1	1319	31	141360	1	Cluster-15425.0	0
GO:0009100	glycoprotein metabolic process	biological_process	0.29515	1	8	1319	565	141360	7	Cluster-57655.0,Cluster-60183.129308,Cluster-60183.147598,Cluster-60183.199791,Cluster-16706.0,Cluster-60183.222838,Cluster-60183.39643	1	Cluster-60183.58371
GO:0006767	water-soluble vitamin metabolic process	biological_process	0.29527	1	19	1319	1619	141360	14	Cluster-60183.196050,Cluster-60183.73452,Cluster-60183.146461,Cluster-60183.211610,Cluster-60183.199262,Cluster-60183.37072,Cluster-60183.25540,Cluster-60183.22506,Cluster-60183.23695,Cluster-60183.219693,Cluster-60183.194760,Cluster-60183.35421,Cluster-60183.29152,Cluster-60183.37043	5	Cluster-60183.74563,Cluster-60183.102223,Cluster-60183.125840,Cluster-60183.104584,Cluster-60183.158147
GO:0030174	regulation of DNA-dependent DNA replication initiation	biological_process	0.29598	1	1	1319	20	141360	1	Cluster-46045.1	0
GO:0032297	negative regulation of DNA-dependent DNA replication initiation	biological_process	0.29598	1	1	1319	20	141360	1	Cluster-46045.1	0
GO:0009733	response to auxin	biological_process	0.29683	1	4	1319	376	141360	1	Cluster-14412.0	3	Cluster-60183.152937,Cluster-60183.176394,Cluster-60183.110303
GO:0004418	hydroxymethylbilane synthase activity	molecular_function	0.29693	1	1	1319	25	141360	1	Cluster-60183.209762	0
GO:0003870	5-aminolevulinate synthase activity	molecular_function	0.29709	1	1	1319	26	141360	1	Cluster-60183.213597	0
GO:0016746	transferase activity, transferring acyl groups	molecular_function	0.29741	1	27	1319	2364	141360	21	Cluster-20032.0,Cluster-27470.1,Cluster-60183.140056,Cluster-60183.3180,Cluster-25681.1,Cluster-22436.0,Cluster-60183.28418,Cluster-60183.214466,Cluster-18496.0,Cluster-20407.1,Cluster-20407.0,Cluster-18115.0,Cluster-21826.0,Cluster-60183.169545,Cluster-60183.208444,Cluster-23707.1,Cluster-60183.37072,Cluster-60183.201973,Cluster-60183.213597,Cluster-60183.23657,Cluster-9347.1	6	Cluster-60183.141664,Cluster-60183.111596,Cluster-60183.120359,Cluster-60183.118679,Cluster-60183.111109,Cluster-60183.126390
GO:0003995	acyl-CoA dehydrogenase activity	molecular_function	0.29816	1	3	1319	155	141360	3	Cluster-60183.30564,Cluster-32250.0,Cluster-16706.0	0
GO:0042330	taxis	biological_process	0.29856	1	5	1319	363	141360	3	Cluster-26654.0,Cluster-60183.35952,Cluster-60183.173003	2	Cluster-60183.57868,Cluster-60183.113068
GO:0009607	response to biotic stimulus	biological_process	0.29949	1	14	1319	1303	141360	12	Cluster-60183.35952,Cluster-18200.0,Cluster-22965.0,Cluster-60183.31571,Cluster-60183.206241,Cluster-60183.25779,Cluster-14412.0,Cluster-60183.212538,Cluster-60183.37072,Cluster-60183.124763,Cluster-60183.217813,Cluster-60183.28734	2	Cluster-60183.79047,Cluster-60183.218247
GO:0006511	ubiquitin-dependent protein catabolic process	biological_process	0.29958	1	11	1319	914	141360	10	Cluster-60183.29736,Cluster-60183.152845,Cluster-60183.31571,Cluster-60183.30717,Cluster-60183.74375,Cluster-60183.212538,Cluster-60183.152844,Cluster-60183.22841,Cluster-25406.0,Cluster-19108.1	1	Cluster-60183.111109
GO:0000276	mitochondrial proton-transporting ATP synthase complex, coupling factor F(o)	cellular_component	0.29965	1	6	1319	463	141360	6	Cluster-60183.212441,Cluster-60183.117111,Cluster-60183.118187,Cluster-59863.0,Cluster-60183.24361,Cluster-26002.1	0
GO:0031638	zymogen activation	biological_process	0.29983	1	1	1319	36	141360	1	Cluster-60183.209246	0
GO:0006090	pyruvate metabolic process	biological_process	0.29996	1	16	1319	1516	141360	16	Cluster-60183.23529,Cluster-23296.0,Cluster-60183.13089,Cluster-43687.0,Cluster-60183.112133,Cluster-60183.132802,Cluster-22436.0,Cluster-60183.205569,Cluster-60183.209092,Cluster-42279.0,Cluster-60183.85849,Cluster-60183.200467,Cluster-60183.212969,Cluster-60183.120444,Cluster-60183.210341,Cluster-60183.204529	0
GO:0004612	phosphoenolpyruvate carboxykinase (ATP) activity	molecular_function	0.30017	1	1	1319	41	141360	1	Cluster-60183.146663	0
GO:0055082	cellular chemical homeostasis	biological_process	0.30078	1	4	1319	316	141360	4	Cluster-60183.206991,Cluster-60183.210844,Cluster-60183.196074,Cluster-60183.198540	0
GO:0009967	positive regulation of signal transduction	biological_process	0.30097	1	3	1319	171	141360	3	Cluster-60183.214466,Cluster-16113.0,Cluster-60183.35123	0
GO:0010647	positive regulation of cell communication	biological_process	0.30097	1	3	1319	171	141360	3	Cluster-60183.214466,Cluster-16113.0,Cluster-60183.35123	0
GO:0023056	positive regulation of signaling	biological_process	0.30097	1	3	1319	171	141360	3	Cluster-60183.214466,Cluster-16113.0,Cluster-60183.35123	0
GO:0016706	oxidoreductase activity, acting on paired donors, with incorporation or reduction of molecular oxygen, 2-oxoglutarate as one donor, and incorporation of one atom each of oxygen into both donors	molecular_function	0.30126	1	5	1319	392	141360	5	Cluster-60183.41731,Cluster-60183.209993,Cluster-60183.206114,Cluster-60183.211909,Cluster-60183.41733	0
GO:0007346	regulation of mitotic cell cycle	biological_process	0.30128	1	4	1319	266	141360	3	Cluster-60183.212538,Cluster-60183.31571,Cluster-60183.22841	1	Cluster-60183.92333
GO:0033176	proton-transporting V-type ATPase complex	cellular_component	0.30236	1	7	1319	519	141360	7	Cluster-46045.1,Cluster-60183.37072,Cluster-27064.1,Cluster-26963.0,Cluster-60183.19172,Cluster-60183.103676,Cluster-24486.1	0
GO:0009132	nucleoside diphosphate metabolic process	biological_process	0.30288	1	10	1319	936	141360	10	Cluster-60183.205569,Cluster-60183.209092,Cluster-60183.23529,Cluster-60183.13089,Cluster-60183.212969,Cluster-60183.210341,Cluster-60183.120444,Cluster-60183.132802,Cluster-43687.0,Cluster-60183.204529	0
GO:0007219	Notch signaling pathway	biological_process	0.30295	1	2	1319	97	141360	2	Cluster-60183.38644,Cluster-60183.35123	0
GO:0005912	adherens junction	cellular_component	0.30296	1	1	1319	40	141360	1	Cluster-24606.0	0
GO:0005924	cell-substrate adherens junction	cellular_component	0.30296	1	1	1319	40	141360	1	Cluster-24606.0	0
GO:0005925	focal adhesion	cellular_component	0.30296	1	1	1319	40	141360	1	Cluster-24606.0	0
GO:0030055	cell-substrate junction	cellular_component	0.30296	1	1	1319	40	141360	1	Cluster-24606.0	0
GO:0070161	anchoring junction	cellular_component	0.30296	1	1	1319	40	141360	1	Cluster-24606.0	0
GO:0019941	modification-dependent protein catabolic process	biological_process	0.30312	1	11	1319	919	141360	10	Cluster-60183.212538,Cluster-60183.74375,Cluster-60183.30717,Cluster-60183.31571,Cluster-60183.152845,Cluster-60183.29736,Cluster-19108.1,Cluster-25406.0,Cluster-60183.22841,Cluster-60183.152844	1	Cluster-60183.111109
GO:0043632	modification-dependent macromolecule catabolic process	biological_process	0.30312	1	11	1319	919	141360	10	Cluster-25406.0,Cluster-19108.1,Cluster-60183.22841,Cluster-60183.152844,Cluster-60183.31571,Cluster-60183.30717,Cluster-60183.212538,Cluster-60183.74375,Cluster-60183.29736,Cluster-60183.152845	1	Cluster-60183.111109
GO:0022603	regulation of anatomical structure morphogenesis	biological_process	0.30341	1	2	1319	117	141360	2	Cluster-60183.214466,Cluster-24905.0	0
GO:0006766	vitamin metabolic process	biological_process	0.30378	1	19	1319	1634	141360	14	Cluster-60183.25540,Cluster-60183.23695,Cluster-60183.22506,Cluster-60183.194760,Cluster-60183.219693,Cluster-60183.37043,Cluster-60183.29152,Cluster-60183.35421,Cluster-60183.73452,Cluster-60183.196050,Cluster-60183.211610,Cluster-60183.146461,Cluster-60183.37072,Cluster-60183.199262	5	Cluster-60183.104584,Cluster-60183.158147,Cluster-60183.74563,Cluster-60183.102223,Cluster-60183.125840
GO:0090558	plant epidermis development	biological_process	0.30393	1	1	1319	45	141360	0		1	Cluster-60183.639
GO:0008312	7S RNA binding	molecular_function	0.30407	1	2	1319	97	141360	2	Cluster-60183.81041,Cluster-60183.28766	0
GO:0016569	covalent chromatin modification	biological_process	0.30412	1	4	1319	255	141360	2	Cluster-14412.0,Cluster-22436.0	2	Cluster-60183.118679,Cluster-60183.156468
GO:0016747	transferase activity, transferring acyl groups other than amino-acyl groups	molecular_function	0.30429	1	19	1319	1684	141360	15	Cluster-60183.3180,Cluster-22436.0,Cluster-20032.0,Cluster-60183.140056,Cluster-27470.1,Cluster-20407.1,Cluster-60183.28418,Cluster-60183.169545,Cluster-20407.0,Cluster-60183.213597,Cluster-9347.1,Cluster-60183.23657,Cluster-23707.1,Cluster-60183.208444,Cluster-60183.201973	4	Cluster-60183.141664,Cluster-60183.111596,Cluster-60183.118679,Cluster-60183.120359
GO:0006783	heme biosynthetic process	biological_process	0.3055	1	6	1319	416	141360	5	Cluster-60183.27548,Cluster-60183.141580,Cluster-60183.211610,Cluster-38263.1,Cluster-60183.213597	1	Cluster-60183.108043
GO:0032266	phosphatidylinositol-3-phosphate binding	molecular_function	0.30556	1	1	1319	29	141360	1	Cluster-60183.31506	0
GO:0005984	disaccharide metabolic process	biological_process	0.30648	1	18	1319	1475	141360	8	Cluster-27342.1,Cluster-20929.0,Cluster-60183.115083,Cluster-60183.86973,Cluster-60183.121302,Cluster-60183.214793,Cluster-60183.212969,Cluster-60183.157827	10	Cluster-60183.118511,Cluster-60183.121232,Cluster-60183.157708,Cluster-60183.121233,Cluster-60183.153664,Cluster-60183.154357,Cluster-60183.62435,Cluster-60183.153665,Cluster-60183.142753,Cluster-60183.139132
GO:0009399	nitrogen fixation	biological_process	0.30813	1	1	1319	44	141360	1	Cluster-18496.0	0
GO:0045595	regulation of cell differentiation	biological_process	0.30927	1	1	1319	38	141360	1	Cluster-25406.0	0
GO:0006633	fatty acid biosynthetic process	biological_process	0.31009	1	11	1319	885	141360	8	Cluster-60183.37072,Cluster-60183.19128,Cluster-49831.0,Cluster-9347.1,Cluster-38263.1,Cluster-60183.200467,Cluster-45293.0,Cluster-60183.140056	3	Cluster-60183.74563,Cluster-60183.104584,Cluster-60183.144293
GO:0006470	protein dephosphorylation	biological_process	0.31016	1	8	1319	565	141360	7	Cluster-60183.205831,Cluster-60183.74718,Cluster-60183.204177,Cluster-60183.180393,Cluster-60183.74719,Cluster-60183.26093,Cluster-60183.191895	1	Cluster-60183.62236
GO:0016597	amino acid binding	molecular_function	0.31047	1	5	1319	310	141360	5	Cluster-60183.205336,Cluster-60183.210380,Cluster-60183.208760,Cluster-60183.174149,Cluster-60183.205334	0
GO:0019207	kinase regulator activity	molecular_function	0.31138	1	3	1319	202	141360	2	Cluster-60183.181723,Cluster-60183.138852	1	Cluster-60183.64466
GO:0015846	polyamine transport	biological_process	0.31152	1	1	1319	36	141360	0		1	Cluster-60183.81547
GO:0031975	envelope	cellular_component	0.31259	1	27	1319	2504	141360	24	Cluster-60183.20281,Cluster-60183.160057,Cluster-60183.112133,Cluster-59863.0,Cluster-45212.0,Cluster-60183.230712,Cluster-60183.35953,Cluster-60183.24296,Cluster-60183.83665,Cluster-26002.1,Cluster-60183.24361,Cluster-60183.163178,Cluster-60183.207149,Cluster-60183.178400,Cluster-60183.111580,Cluster-60183.31571,Cluster-51992.1,Cluster-60183.212441,Cluster-17348.0,Cluster-60183.201172,Cluster-60…	3	Cluster-60183.98171,Cluster-60183.159173,Cluster-60183.162442
GO:0032182	ubiquitin-like protein binding	molecular_function	0.31292	1	3	1319	176	141360	3	Cluster-13967.0,Cluster-60183.31506,Cluster-60183.202975	0
GO:0051782	negative regulation of cell division	biological_process	0.31301	1	3	1319	173	141360	3	Cluster-60183.22841,Cluster-60183.31571,Cluster-60183.212538	0
GO:0007339	binding of sperm to zona pellucida	biological_process	0.31323	1	1	1319	30	141360	1	Cluster-43882.0	0
GO:0009988	cell-cell recognition	biological_process	0.31323	1	1	1319	30	141360	1	Cluster-43882.0	0
GO:0035036	sperm-egg recognition	biological_process	0.31323	1	1	1319	30	141360	1	Cluster-43882.0	0
GO:0008061	chitin binding	molecular_function	0.31478	1	4	1319	290	141360	4	Cluster-27268.0,Cluster-60183.204856,Cluster-60183.27717,Cluster-60183.22785	0
GO:0016668	oxidoreductase activity, acting on a sulfur group of donors, NAD(P) as acceptor	molecular_function	0.31494	1	3	1319	164	141360	3	Cluster-60183.172751,Cluster-60183.171303,Cluster-60183.171302	0
GO:0000139	Golgi membrane	cellular_component	0.31513	1	6	1319	401	141360	6	Cluster-60183.122446,Cluster-22978.0,Cluster-49922.0,Cluster-60183.5726,Cluster-60183.9371,Cluster-60183.37072	0
GO:0004784	superoxide dismutase activity	molecular_function	0.31519	1	1	1319	54	141360	1	Cluster-25449.0	0
GO:0016721	oxidoreductase activity, acting on superoxide radicals as acceptor	molecular_function	0.31519	1	1	1319	54	141360	1	Cluster-25449.0	0
GO:0009403	toxin biosynthetic process	biological_process	0.31554	1	1	1319	37	141360	1	Cluster-60183.120444	0
GO:0032774	RNA biosynthetic process	biological_process	0.3157	1	130	1319	12404	141360	98	Cluster-39972.0,Cluster-60183.208444,Cluster-60183.223175,Cluster-60183.180152,Cluster-60183.201172,Cluster-27520.0,Cluster-60183.162965,Cluster-60183.76174,Cluster-60183.23588,Cluster-60183.25204,Cluster-20032.0,Cluster-60183.144201,Cluster-20905.1,Cluster-60183.32703,Cluster-60183.24294,Cluster-60183.198540,Cluster-60183.204361,Cluster-22750.0,Cluster-60183.93553,Cluster-60183.40718,Cluster-601…	32	Cluster-44952.0,Cluster-60183.158780,Cluster-60183.102986,Cluster-60183.109832,Cluster-60183.81518,Cluster-60183.102503,Cluster-60183.123089,Cluster-60183.138499,Cluster-60183.146186,Cluster-60183.148655,Cluster-60183.163211,Cluster-60183.173789,Cluster-60183.138491,Cluster-60183.62236,Cluster-60183.111596,Cluster-60183.120113,Cluster-60183.100344,Cluster-60183.118679,Cluster-60183.111109,Cluster…
GO:0042030	ATPase inhibitor activity	molecular_function	0.31665	1	2	1319	153	141360	2	Cluster-60183.35421,Cluster-22978.0	0
GO:0016559	peroxisome fission	biological_process	0.31728	1	1	1319	33	141360	1	Cluster-14678.1	0
GO:0004555	alpha,alpha-trehalase activity	molecular_function	0.31738	1	1	1319	31	141360	1	Cluster-20929.0	0
GO:0015927	trehalase activity	molecular_function	0.31738	1	1	1319	31	141360	1	Cluster-20929.0	0
GO:0016407	acetyltransferase activity	molecular_function	0.31749	1	7	1319	539	141360	4	Cluster-60183.169545,Cluster-22436.0,Cluster-60183.208444,Cluster-23707.1	3	Cluster-60183.141664,Cluster-60183.111596,Cluster-60183.118679
GO:0006364	rRNA processing	biological_process	0.31787	1	9	1319	805	141360	6	Cluster-60183.25925,Cluster-16352.0,Cluster-60183.41381,Cluster-60183.206081,Cluster-60183.29247,Cluster-60183.206077	3	Cluster-60183.88842,Cluster-60183.141615,Cluster-60183.83676
GO:0042430	indole-containing compound metabolic process	biological_process	0.31832	1	11	1319	906	141360	7	Cluster-60183.205569,Cluster-60183.101101,Cluster-49831.0,Cluster-60183.28688,Cluster-38263.1,Cluster-45293.0,Cluster-60183.41697	4	Cluster-60183.118679,Cluster-60183.189400,Cluster-60183.74563,Cluster-60183.104584
GO:0042435	indole-containing compound biosynthetic process	biological_process	0.31834	1	6	1319	464	141360	4	Cluster-60183.41697,Cluster-60183.28688,Cluster-60183.205569,Cluster-60183.101101	2	Cluster-60183.118679,Cluster-60183.189400
GO:0042176	regulation of protein catabolic process	biological_process	0.31911	1	4	1319	265	141360	4	Cluster-60183.212538,Cluster-60183.31571,Cluster-20032.0,Cluster-60183.22841	0
GO:0004014	adenosylmethionine decarboxylase activity	molecular_function	0.32279	1	1	1319	43	141360	1	Cluster-17808.0	0
GO:0008216	spermidine metabolic process	biological_process	0.32279	1	1	1319	43	141360	1	Cluster-17808.0	0
GO:0008295	spermidine biosynthetic process	biological_process	0.32279	1	1	1319	43	141360	1	Cluster-17808.0	0
GO:0004722	protein serine/threonine phosphatase activity	molecular_function	0.32294	1	2	1319	102	141360	2	Cluster-60183.191895,Cluster-60183.180393	0
GO:0016072	rRNA metabolic process	biological_process	0.32336	1	9	1319	811	141360	6	Cluster-60183.29247,Cluster-60183.206077,Cluster-60183.206081,Cluster-16352.0,Cluster-60183.41381,Cluster-60183.25925	3	Cluster-60183.83676,Cluster-60183.141615,Cluster-60183.88842
GO:0019438	aromatic compound biosynthetic process	biological_process	0.3235	1	166	1319	16098	141360	129	Cluster-60183.180152,Cluster-60183.201172,Cluster-60183.223175,Cluster-60183.208444,Cluster-60183.28688,Cluster-39972.0,Cluster-60183.76174,Cluster-60183.162965,Cluster-27520.0,Cluster-60183.24361,Cluster-60183.23588,Cluster-60183.141580,Cluster-20032.0,Cluster-60183.25204,Cluster-60183.204361,Cluster-60183.32703,Cluster-60183.24294,Cluster-60183.198540,Cluster-20905.1,Cluster-60183.144201,Cluste…	37	Cluster-44952.0,Cluster-60183.158780,Cluster-60183.102223,Cluster-60183.131070,Cluster-60183.102986,Cluster-60183.109832,Cluster-60183.102503,Cluster-60183.81518,Cluster-60183.123089,Cluster-60183.148655,Cluster-60183.146186,Cluster-60183.138499,Cluster-60183.62236,Cluster-60183.138491,Cluster-60183.173789,Cluster-60183.163211,Cluster-60183.111596,Cluster-60183.100344,Cluster-60183.120113,Cluster…
GO:0006486	protein glycosylation	biological_process	0.32374	1	7	1319	501	141360	6	Cluster-16706.0,Cluster-57655.0,Cluster-60183.129308,Cluster-60183.222838,Cluster-60183.147598,Cluster-60183.39643	1	Cluster-60183.58371
GO:0043413	macromolecule glycosylation	biological_process	0.32374	1	7	1319	501	141360	6	Cluster-60183.129308,Cluster-57655.0,Cluster-16706.0,Cluster-60183.39643,Cluster-60183.222838,Cluster-60183.147598	1	Cluster-60183.58371
GO:0004089	carbonate dehydratase activity	molecular_function	0.32381	1	1	1319	64	141360	1	Cluster-60183.201917	0
GO:0098586	cellular response to virus	biological_process	0.3247	1	2	1319	114	141360	2	Cluster-14412.0,Cluster-60183.28734	0
GO:0004329	formate-tetrahydrofolate ligase activity	molecular_function	0.32669	1	1	1319	35	141360	1	Cluster-60183.19021	0
GO:0045766	positive regulation of angiogenesis	biological_process	0.3267	1	1	1319	36	141360	1	Cluster-60183.214466	0
GO:1904018	positive regulation of vasculature development	biological_process	0.3267	1	1	1319	36	141360	1	Cluster-60183.214466	0
GO:0005976	polysaccharide metabolic process	biological_process	0.32744	1	21	1319	1804	141360	8	Cluster-60183.212461,Cluster-20929.0,Cluster-60183.86973,Cluster-60183.115083,Cluster-60183.157827,Cluster-60183.214793,Cluster-60183.212969,Cluster-60183.121302	13	Cluster-60183.121232,Cluster-60183.118511,Cluster-60183.153664,Cluster-60183.68798,Cluster-60183.121233,Cluster-60183.155688,Cluster-60183.134501,Cluster-60183.154357,Cluster-60183.66722,Cluster-60183.139132,Cluster-60183.62435,Cluster-60183.153665,Cluster-60183.173520
GO:0015698	inorganic anion transport	biological_process	0.32774	1	7	1319	499	141360	2	Cluster-60183.20281,Cluster-60183.28766	5	Cluster-60183.114130,Cluster-60183.93522,Cluster-60183.114139,Cluster-60183.73209,Cluster-60183.114133
GO:0019080	viral gene expression	biological_process	0.32785	1	4	1319	248	141360	3	Cluster-60183.24296,Cluster-60183.222546,Cluster-60183.24294	1	Cluster-60183.73209
GO:0008536	Ran GTPase binding	molecular_function	0.32831	1	3	1319	142	141360	3	Cluster-20884.0,Cluster-16594.0,Cluster-60183.22773	0
GO:0018958	phenol-containing compound metabolic process	biological_process	0.32862	1	1	1319	52	141360	1	Cluster-17682.0	0
GO:0018106	peptidyl-histidine phosphorylation	biological_process	0.3289	1	1	1319	43	141360	0		1	Cluster-60183.187268
GO:0042995	cell projection	cellular_component	0.32922	1	9	1319	703	141360	6	Cluster-60183.31571,Cluster-60183.192499,Cluster-60183.198268,Cluster-24606.0,Cluster-60183.35952,Cluster-60183.210357	3	Cluster-60183.96476,Cluster-60183.138494,Cluster-60183.138491
GO:0034654	nucleobase-containing compound biosynthetic process	biological_process	0.33023	1	146	1319	14154	141360	113	Cluster-60183.223175,Cluster-60183.201172,Cluster-60183.180152,Cluster-39972.0,Cluster-60183.208444,Cluster-27520.0,Cluster-60183.162965,Cluster-60183.76174,Cluster-60183.23588,Cluster-60183.24361,Cluster-60183.25204,Cluster-20032.0,Cluster-60183.32703,Cluster-60183.24294,Cluster-60183.198540,Cluster-60183.204361,Cluster-60183.144201,Cluster-20905.1,Cluster-60183.41697,Cluster-22750.0,Cluster-601…	33	Cluster-44952.0,Cluster-60183.158780,Cluster-60183.131070,Cluster-60183.102986,Cluster-60183.109832,Cluster-60183.102503,Cluster-60183.81518,Cluster-60183.123089,Cluster-60183.138499,Cluster-60183.146186,Cluster-60183.148655,Cluster-60183.163211,Cluster-60183.173789,Cluster-60183.138491,Cluster-60183.62236,Cluster-60183.111596,Cluster-60183.100344,Cluster-60183.120113,Cluster-60183.111109,Cluster…
GO:0006888	ER to Golgi vesicle-mediated transport	biological_process	0.33037	1	5	1319	353	141360	3	Cluster-60183.212469,Cluster-15322.0,Cluster-26561.2	2	Cluster-60183.123089,Cluster-60183.184028
GO:0000975	regulatory region DNA binding	molecular_function	0.33071	1	2	1319	95	141360	2	Cluster-60183.103653,Cluster-60183.103676	0
GO:0001067	regulatory region nucleic acid binding	molecular_function	0.33071	1	2	1319	95	141360	2	Cluster-60183.103676,Cluster-60183.103653	0
GO:0004057	arginyltransferase activity	molecular_function	0.33075	1	1	1319	30	141360	0		1	Cluster-60183.111109
GO:0016598	protein arginylation	biological_process	0.33075	1	1	1319	30	141360	0		1	Cluster-60183.111109
GO:0015144	carbohydrate transmembrane transporter activity	molecular_function	0.33193	1	4	1319	289	141360	3	Cluster-60183.22785,Cluster-49922.0,Cluster-22978.0	1	Cluster-60183.104584
GO:1901476	carbohydrate transporter activity	molecular_function	0.33193	1	4	1319	289	141360	3	Cluster-49922.0,Cluster-22978.0,Cluster-60183.22785	1	Cluster-60183.104584
GO:0042168	heme metabolic process	biological_process	0.33244	1	6	1319	431	141360	5	Cluster-60183.27548,Cluster-60183.213597,Cluster-38263.1,Cluster-60183.211610,Cluster-60183.141580	1	Cluster-60183.108043
GO:0030284	estrogen receptor activity	molecular_function	0.33336	1	1	1319	31	141360	1	Cluster-60183.117111	0
GO:1901981	phosphatidylinositol phosphate binding	molecular_function	0.33426	1	1	1319	35	141360	1	Cluster-60183.31506	0
GO:0009372	quorum sensing	biological_process	0.33451	1	2	1319	114	141360	2	Cluster-60183.116661,Cluster-60183.23854	0
GO:0048872	homeostasis of number of cells	biological_process	0.33451	1	2	1319	114	141360	2	Cluster-60183.116661,Cluster-60183.23854	0
GO:0048874	homeostasis of number of cells in a free-living population	biological_process	0.33451	1	2	1319	114	141360	2	Cluster-60183.116661,Cluster-60183.23854	0
GO:0032954	regulation of cytokinetic process	biological_process	0.33526	1	1	1319	29	141360	0		1	Cluster-60183.92333
GO:0032955	regulation of barrier septum assembly	biological_process	0.33526	1	1	1319	29	141360	0		1	Cluster-60183.92333
GO:1901891	regulation of cell septum assembly	biological_process	0.33526	1	1	1319	29	141360	0		1	Cluster-60183.92333
GO:1902412	regulation of mitotic cytokinesis	biological_process	0.33526	1	1	1319	29	141360	0		1	Cluster-60183.92333
GO:1903436	regulation of mitotic cytokinetic process	biological_process	0.33526	1	1	1319	29	141360	0		1	Cluster-60183.92333
GO:0051302	regulation of cell division	biological_process	0.33535	1	5	1319	356	141360	3	Cluster-60183.31571,Cluster-60183.212538,Cluster-60183.22841	2	Cluster-60183.105202,Cluster-60183.92333
GO:0009725	response to hormone	biological_process	0.33551	1	7	1319	660	141360	4	Cluster-14412.0,Cluster-60183.117111,Cluster-25406.0,Cluster-27520.0	3	Cluster-60183.176394,Cluster-60183.110303,Cluster-60183.152937
GO:1901701	cellular response to oxygen-containing compound	biological_process	0.33591	1	1	1319	62	141360	1	Cluster-25406.0	0
GO:0018874	benzoate metabolic process	biological_process	0.33646	1	5	1319	359	141360	3	Cluster-49831.0,Cluster-38263.1,Cluster-45293.0	2	Cluster-60183.74563,Cluster-60183.104584
GO:0016730	oxidoreductase activity, acting on iron-sulfur proteins as donors	molecular_function	0.33651	1	1	1319	52	141360	1	Cluster-18496.0	0
GO:0030204	chondroitin sulfate metabolic process	biological_process	0.33723	1	1	1319	36	141360	1	Cluster-60183.199791	0
GO:0030206	chondroitin sulfate biosynthetic process	biological_process	0.33723	1	1	1319	36	141360	1	Cluster-60183.199791	0
GO:0050650	chondroitin sulfate proteoglycan biosynthetic process	biological_process	0.33723	1	1	1319	36	141360	1	Cluster-60183.199791	0
GO:0050654	chondroitin sulfate proteoglycan metabolic process	biological_process	0.33723	1	1	1319	36	141360	1	Cluster-60183.199791	0
GO:0051051	negative regulation of transport	biological_process	0.33743	1	1	1319	35	141360	1	Cluster-60183.203133	0
GO:0006351	transcription, DNA-templated	biological_process	0.33777	1	128	1319	12278	141360	97	Cluster-60183.12262,Cluster-60183.35568,Cluster-60183.122740,Cluster-60183.25540,Cluster-24296.0,Cluster-60183.42959,Cluster-47537.0,Cluster-13895.0,Cluster-19108.1,Cluster-24085.0,Cluster-60183.28766,Cluster-60183.206991,Cluster-16360.1,Cluster-60183.27166,Cluster-17308.0,Cluster-23094.0,Cluster-60183.32701,Cluster-60183.161423,Cluster-60183.212282,Cluster-60183.29247,Cluster-60183.101046,Cluste…	31	Cluster-60183.102937,Cluster-60183.176394,Cluster-60183.112722,Cluster-60183.163210,Cluster-60183.173785,Cluster-60183.219501,Cluster-60183.213120,Cluster-60183.36765,Cluster-60183.138498,Cluster-60183.138493,Cluster-60183.81547,Cluster-60183.138494,Cluster-60183.118679,Cluster-60183.111109,Cluster-60183.120113,Cluster-60183.100344,Cluster-60183.163211,Cluster-60183.173789,Cluster-60183.138491,Cl…
GO:0097659	nucleic acid-templated transcription	biological_process	0.33777	1	128	1319	12278	141360	97	Cluster-22436.0,Cluster-60183.205869,Cluster-60183.26357,Cluster-60183.28734,Cluster-60183.210928,Cluster-60183.106857,Cluster-60183.80033,Cluster-60183.29152,Cluster-60183.93553,Cluster-60183.40718,Cluster-22750.0,Cluster-60183.204361,Cluster-60183.24294,Cluster-60183.32703,Cluster-60183.198540,Cluster-20905.1,Cluster-60183.144201,Cluster-60183.25204,Cluster-20032.0,Cluster-60183.23588,Cluster-6…	31	Cluster-60183.123089,Cluster-60183.102503,Cluster-60183.81518,Cluster-60183.109832,Cluster-60183.102986,Cluster-60183.158780,Cluster-44952.0,Cluster-60183.100344,Cluster-60183.120113,Cluster-60183.111596,Cluster-60183.62236,Cluster-60183.138491,Cluster-60183.163211,Cluster-60183.173789,Cluster-60183.148655,Cluster-60183.146186,Cluster-60183.138499,Cluster-60183.138498,Cluster-60183.36765,Cluster-…
GO:0016311	dephosphorylation	biological_process	0.33854	1	9	1319	671	141360	8	Cluster-60183.205831,Cluster-60183.79160,Cluster-60183.74718,Cluster-60183.180393,Cluster-60183.204177,Cluster-60183.26093,Cluster-60183.74719,Cluster-60183.191895	1	Cluster-60183.62236
GO:0051656	establishment of organelle localization	biological_process	0.34059	1	1	1319	48	141360	1	Cluster-46045.1	0
GO:0035306	positive regulation of dephosphorylation	biological_process	0.34081	1	1	1319	42	141360	0		1	Cluster-60183.62236
GO:0035307	positive regulation of protein dephosphorylation	biological_process	0.34081	1	1	1319	42	141360	0		1	Cluster-60183.62236
GO:0071595	Nem1-Spo7 phosphatase complex	cellular_component	0.34081	1	1	1319	42	141360	0		1	Cluster-60183.62236
GO:0019783	ubiquitin-like protein-specific protease activity	molecular_function	0.34129	1	3	1319	155	141360	3	Cluster-13967.0,Cluster-17510.0,Cluster-60183.202975	0
GO:0031589	cell-substrate adhesion	biological_process	0.34197	1	1	1319	30	141360	1	Cluster-37012.0	0
GO:0000917	barrier septum assembly	biological_process	0.34247	1	6	1319	458	141360	5	Cluster-60183.28766,Cluster-60183.208016,Cluster-60183.12195,Cluster-60183.146461,Cluster-46486.0	1	Cluster-60183.92333
GO:0090529	cell septum assembly	biological_process	0.34247	1	6	1319	458	141360	5	Cluster-60183.12195,Cluster-60183.208016,Cluster-60183.28766,Cluster-46486.0,Cluster-60183.146461	1	Cluster-60183.92333
GO:0008652	cellular amino acid biosynthetic process	biological_process	0.3427	1	19	1319	1716	141360	15	Cluster-60183.30128,Cluster-60183.91284,Cluster-60183.207732,Cluster-60183.35421,Cluster-60183.210042,Cluster-60183.20156,Cluster-45293.0,Cluster-60183.41697,Cluster-60183.19021,Cluster-60183.28688,Cluster-60183.205569,Cluster-60183.50715,Cluster-60183.145995,Cluster-60183.211610,Cluster-60183.117111	4	Cluster-60183.108043,Cluster-60183.102223,Cluster-60183.47194,Cluster-60183.118679
GO:0015932	nucleobase-containing compound transmembrane transporter activity	molecular_function	0.34273	1	3	1319	208	141360	3	Cluster-60183.25948,Cluster-60183.85849,Cluster-60183.210654	0
GO:0005242	inward rectifier potassium channel activity	molecular_function	0.34347	1	1	1319	34	141360	1	Cluster-16580.0	0
GO:1990542	mitochondrial transmembrane transport	biological_process	0.3437	1	2	1319	118	141360	2	Cluster-17348.0,Cluster-60183.207149	0
GO:0008839	4-hydroxy-tetrahydrodipicolinate reductase	molecular_function	0.34403	1	2	1319	133	141360	2	Cluster-45293.0,Cluster-60183.50715	0
GO:0051049	regulation of transport	biological_process	0.3444	1	3	1319	203	141360	3	Cluster-60183.203133,Cluster-23094.0,Cluster-60183.178400	0
GO:0003978	UDP-glucose 4-epimerase activity	molecular_function	0.34567	1	1	1319	32	141360	1	Cluster-45293.0	0
GO:0030942	endoplasmic reticulum signal peptide binding	molecular_function	0.34595	1	1	1319	39	141360	1	Cluster-60183.28766	0
GO:0070972	protein localization to endoplasmic reticulum	biological_process	0.34711	1	7	1319	494	141360	7	Cluster-20932.0,Cluster-60183.207732,Cluster-60183.221720,Cluster-60183.81041,Cluster-60183.175800,Cluster-60183.65428,Cluster-60183.28766	0
GO:0032506	cytokinetic process	biological_process	0.34803	1	6	1319	463	141360	5	Cluster-60183.208016,Cluster-60183.28766,Cluster-60183.12195,Cluster-60183.146461,Cluster-46486.0	1	Cluster-60183.92333
GO:1902410	mitotic cytokinetic process	biological_process	0.34803	1	6	1319	463	141360	5	Cluster-60183.28766,Cluster-60183.208016,Cluster-60183.12195,Cluster-60183.146461,Cluster-46486.0	1	Cluster-60183.92333
GO:0003810	protein-glutamine gamma-glutamyltransferase activity	molecular_function	0.34854	1	1	1319	29	141360	1	Cluster-60183.214466	0
GO:0007265	Ras protein signal transduction	biological_process	0.34891	1	2	1319	96	141360	2	Cluster-19009.0,Cluster-60183.212271	0
GO:0046578	regulation of Ras protein signal transduction	biological_process	0.34891	1	2	1319	96	141360	2	Cluster-19009.0,Cluster-60183.212271	0
GO:0030983	mismatched DNA binding	molecular_function	0.34927	1	4	1319	243	141360	4	Cluster-60183.11817,Cluster-60183.133491,Cluster-60183.211690,Cluster-60183.70343	0
GO:0015099	nickel cation transmembrane transporter activity	molecular_function	0.34958	1	1	1319	38	141360	1	Cluster-60183.32771	0
GO:0035444	nickel cation transmembrane transport	biological_process	0.34958	1	1	1319	38	141360	1	Cluster-60183.32771	0
GO:0009416	response to light stimulus	biological_process	0.35016	1	3	1319	231	141360	2	Cluster-14412.0,Cluster-25406.0	1	Cluster-60183.118548
[truncated: 1,387 more rows]
