# Supplementary material for: Leaf transcriptome analysis of Medicago ruthenica revealed its response and adaptive strategy to drought and drought recovery
Source: BMC Plant Biol. 2022 Dec 2;22:562. doi: 10.1186/s12870-022-03918-w (PMC9716755; doi:10.1186/s12870-022-03918-w)
Supplement: Supplementary file 3 — Additional file 3: Table S3. GO functional annotations and the number of DEGs statistics in AC. [file 12870_2022_3918_MOESM3_ESM.xls]

GO_accession	Description	Term_type	Over_represented_pValue	Corrected_pValue	DEG_item	DEG_list	Bg_item	Bg_list	up	Up_Gene_names	Down	Down_Gene_names
GO:0005618	cell wall	cellular_component	7.70E-13	4.89E-09	17	316	778	141360	1	Cluster-60183.115673	16	Cluster-60183.172314,Cluster-60183.62435,Cluster-60183.62437,Cluster-60183.150069,Cluster-60183.114909,Cluster-60183.150068,Cluster-60183.156246,Cluster-60183.172313,Cluster-60183.150072,Cluster-60183.114752,Cluster-60183.139132,Cluster-60183.150067,Cluster-60183.156244,Cluster-60183.86745,Cluster-60183.119182,Cluster-60183.132762
GO:0030312	external encapsulating structure	cellular_component	7.90E-12	2.51E-08	18	316	1008	141360	1	Cluster-60183.115673	17	Cluster-60183.62437,Cluster-60183.62435,Cluster-60183.172314,Cluster-60183.156246,Cluster-60183.150068,Cluster-60183.114909,Cluster-60183.150069,Cluster-60183.156244,Cluster-60183.150067,Cluster-60183.139132,Cluster-60183.114752,Cluster-60183.150072,Cluster-60183.172313,Cluster-60183.132762,Cluster-60183.129548,Cluster-60183.119182,Cluster-60183.86745
GO:0071555	cell wall organization	biological_process	3.41E-11	7.22E-08	13	316	502	141360	0		13	Cluster-60183.119182,Cluster-60183.150069,Cluster-60183.114909,Cluster-60183.150068,Cluster-60183.132762,Cluster-60183.172313,Cluster-60183.150072,Cluster-60183.114752,Cluster-60183.172314,Cluster-60183.62435,Cluster-60183.139132,Cluster-60183.150067,Cluster-60183.62437
GO:0045229	external encapsulating structure organization	biological_process	8.18E-11	1.30E-07	13	316	529	141360	0		13	Cluster-60183.119182,Cluster-60183.150069,Cluster-60183.114909,Cluster-60183.150068,Cluster-60183.132762,Cluster-60183.172313,Cluster-60183.150072,Cluster-60183.114752,Cluster-60183.62435,Cluster-60183.172314,Cluster-60183.150067,Cluster-60183.139132,Cluster-60183.62437
GO:0042545	cell wall modification	biological_process	1.02E-09	1.30E-06	9	316	213	141360	0		9	Cluster-60183.150072,Cluster-60183.172314,Cluster-60183.62435,Cluster-60183.172313,Cluster-60183.62437,Cluster-60183.139132,Cluster-60183.150067,Cluster-60183.150069,Cluster-60183.150068
GO:0030599	pectinesterase activity	molecular_function	1.56E-09	1.65E-06	9	316	223	141360	0		9	Cluster-60183.150068,Cluster-60183.150069,Cluster-60183.139132,Cluster-60183.150067,Cluster-60183.62437,Cluster-60183.172313,Cluster-60183.62435,Cluster-60183.172314,Cluster-60183.150072
GO:0044262	cellular carbohydrate metabolic process	biological_process	3.00E-08	2.72E-05	23	316	2464	141360	4	Cluster-60183.112360,Cluster-60183.202790,Cluster-60183.202787,Cluster-60183.202786	19	Cluster-60183.56868,Cluster-60183.150069,Cluster-60183.150068,Cluster-60183.156246,Cluster-60183.172314,Cluster-60183.62435,Cluster-60183.62437,Cluster-60183.174624,Cluster-60183.172086,Cluster-60183.99487,Cluster-60183.86745,Cluster-60183.153665,Cluster-60183.169983,Cluster-60183.150072,Cluster-60183.172313,Cluster-60183.151607,Cluster-60183.156244,Cluster-60183.150067,Cluster-60183.139132
GO:0006073	cellular glucan metabolic process	biological_process	8.07E-08	5.69E-05	18	316	1562	141360	0		18	Cluster-60183.62437,Cluster-60183.172314,Cluster-60183.62435,Cluster-60183.150068,Cluster-60183.156246,Cluster-60183.56868,Cluster-60183.150069,Cluster-60183.151607,Cluster-60183.156244,Cluster-60183.150067,Cluster-60183.139132,Cluster-60183.150072,Cluster-60183.172313,Cluster-60183.153665,Cluster-60183.169983,Cluster-60183.172086,Cluster-60183.99487,Cluster-60183.86745
GO:0044042	glucan metabolic process	biological_process	8.07E-08	5.69E-05	18	316	1562	141360	0		18	Cluster-60183.62437,Cluster-60183.62435,Cluster-60183.172314,Cluster-60183.156246,Cluster-60183.150068,Cluster-60183.150069,Cluster-60183.56868,Cluster-60183.139132,Cluster-60183.150067,Cluster-60183.156244,Cluster-60183.151607,Cluster-60183.172313,Cluster-60183.150072,Cluster-60183.169983,Cluster-60183.153665,Cluster-60183.86745,Cluster-60183.99487,Cluster-60183.172086
GO:0044264	cellular polysaccharide metabolic process	biological_process	2.74E-07	0.000174	18	316	1685	141360	0		18	Cluster-60183.62437,Cluster-60183.62435,Cluster-60183.172314,Cluster-60183.156246,Cluster-60183.150068,Cluster-60183.150069,Cluster-60183.56868,Cluster-60183.150067,Cluster-60183.139132,Cluster-60183.156244,Cluster-60183.151607,Cluster-60183.172313,Cluster-60183.150072,Cluster-60183.169983,Cluster-60183.153665,Cluster-60183.86745,Cluster-60183.99487,Cluster-60183.172086
GO:0071554	cell wall organization or biogenesis	biological_process	6.33E-07	0.00036575	13	316	1058	141360	0		13	Cluster-60183.62437,Cluster-60183.150067,Cluster-60183.139132,Cluster-60183.150072,Cluster-60183.114752,Cluster-60183.62435,Cluster-60183.172314,Cluster-60183.172313,Cluster-60183.150068,Cluster-60183.132762,Cluster-60183.114909,Cluster-60183.119182,Cluster-60183.150069
GO:0005976	polysaccharide metabolic process	biological_process	8.04E-07	0.00042572	18	316	1804	141360	0		18	Cluster-60183.62437,Cluster-60183.172314,Cluster-60183.62435,Cluster-60183.156246,Cluster-60183.150068,Cluster-60183.150069,Cluster-60183.56868,Cluster-60183.150067,Cluster-60183.139132,Cluster-60183.156244,Cluster-60183.151607,Cluster-60183.172313,Cluster-60183.150072,Cluster-60183.169983,Cluster-60183.153665,Cluster-60183.86745,Cluster-60183.99487,Cluster-60183.172086
GO:0005985	sucrose metabolic process	biological_process	8.88E-06	0.0043391	14	316	1329	141360	0		14	Cluster-60183.172313,Cluster-60183.150072,Cluster-60183.62435,Cluster-60183.172314,Cluster-60183.139132,Cluster-60183.150067,Cluster-60183.151607,Cluster-60183.62437,Cluster-60183.56868,Cluster-60183.150069,Cluster-60183.99487,Cluster-60183.169983,Cluster-60183.150068,Cluster-60183.153665
GO:0005982	starch metabolic process	biological_process	9.95E-06	0.0045167	14	316	1348	141360	0		14	Cluster-60183.172313,Cluster-60183.172314,Cluster-60183.62435,Cluster-60183.150072,Cluster-60183.139132,Cluster-60183.150067,Cluster-60183.62437,Cluster-60183.151607,Cluster-60183.150069,Cluster-60183.56868,Cluster-60183.99487,Cluster-60183.169983,Cluster-60183.153665,Cluster-60183.150068
GO:0044275	cellular carbohydrate catabolic process	biological_process	1.22E-05	0.0051769	4	316	71	141360	3	Cluster-60183.202786,Cluster-60183.202787,Cluster-60183.202790	1	Cluster-60183.99487
GO:0019310	inositol catabolic process	biological_process	1.98E-05	0.0074169	3	316	27	141360	3	Cluster-60183.202787,Cluster-60183.202786,Cluster-60183.202790	0
GO:0050113	inositol oxygenase activity	molecular_function	1.98E-05	0.0074169	3	316	27	141360	3	Cluster-60183.202787,Cluster-60183.202786,Cluster-60183.202790	0
GO:0046164	alcohol catabolic process	biological_process	2.39E-05	0.0075802	3	316	29	141360	3	Cluster-60183.202786,Cluster-60183.202787,Cluster-60183.202790	0
GO:0046174	polyol catabolic process	biological_process	2.39E-05	0.0075802	3	316	29	141360	3	Cluster-60183.202790,Cluster-60183.202787,Cluster-60183.202786	0
GO:1901616	organic hydroxy compound catabolic process	biological_process	2.39E-05	0.0075802	3	316	29	141360	3	Cluster-60183.202790,Cluster-60183.202787,Cluster-60183.202786	0
GO:0005984	disaccharide metabolic process	biological_process	2.52E-05	0.0076121	14	316	1475	141360	0		14	Cluster-60183.169983,Cluster-60183.150068,Cluster-60183.153665,Cluster-60183.56868,Cluster-60183.150069,Cluster-60183.99487,Cluster-60183.150067,Cluster-60183.139132,Cluster-60183.62437,Cluster-60183.151607,Cluster-60183.172313,Cluster-60183.150072,Cluster-60183.172314,Cluster-60183.62435
GO:0005975	carbohydrate metabolic process	biological_process	3.56E-05	0.010284	37	316	7781	141360	9	Cluster-60183.166804,Cluster-60183.118522,Cluster-60183.202787,Cluster-60183.202786,Cluster-60183.112360,Cluster-60183.80523,Cluster-60183.121689,Cluster-60183.202790,Cluster-60183.52773	28	Cluster-60183.156247,Cluster-60183.153665,Cluster-60183.169983,Cluster-60183.86745,Cluster-60183.123769,Cluster-60183.174624,Cluster-60183.75224,Cluster-60183.114629,Cluster-60183.56868,Cluster-60183.151607,Cluster-60183.112661,Cluster-60183.156244,Cluster-60183.150067,Cluster-60183.139132,Cluster-60183.116941,Cluster-60183.49467,Cluster-60183.150072,Cluster-60183.172313,Cluster-60183.42572,Clust…
GO:0004350	glutamate-5-semialdehyde dehydrogenase activity	molecular_function	3.89E-05	0.010741	2	316	6	141360	2	Cluster-60183.91284,Cluster-60183.145995	0
GO:0044723	single-organism carbohydrate metabolic process	biological_process	4.68E-05	0.012381	26	316	4620	141360	7	Cluster-60183.80523,Cluster-60183.118522,Cluster-60183.202790,Cluster-60183.202786,Cluster-60183.121689,Cluster-60183.202787,Cluster-60183.112360	19	Cluster-60183.172313,Cluster-60183.150072,Cluster-60183.116941,Cluster-60183.150067,Cluster-60183.139132,Cluster-60183.112661,Cluster-60183.151607,Cluster-60183.99487,Cluster-60183.172086,Cluster-60183.169983,Cluster-60183.153665,Cluster-60183.172314,Cluster-60183.62435,Cluster-60183.174624,Cluster-60183.62437,Cluster-60183.150069,Cluster-60183.129097,Cluster-60183.56868,Cluster-60183.150068
GO:0004349	glutamate 5-kinase activity	molecular_function	6.69E-05	0.017004	2	316	7	141360	2	Cluster-60183.145995,Cluster-60183.91284	0
GO:0052689	carboxylic ester hydrolase activity	molecular_function	9.21E-05	0.022506	9	316	745	141360	0		9	Cluster-60183.172314,Cluster-60183.62435,Cluster-60183.150072,Cluster-60183.172313,Cluster-60183.62437,Cluster-60183.139132,Cluster-60183.150067,Cluster-60183.150069,Cluster-60183.150068
GO:0009311	oligosaccharide metabolic process	biological_process	9.57E-05	0.022506	14	316	1673	141360	0		14	Cluster-60183.139132,Cluster-60183.150067,Cluster-60183.62437,Cluster-60183.151607,Cluster-60183.172313,Cluster-60183.150072,Cluster-60183.172314,Cluster-60183.62435,Cluster-60183.169983,Cluster-60183.150068,Cluster-60183.153665,Cluster-60183.56868,Cluster-60183.150069,Cluster-60183.99487
GO:0032502	developmental process	biological_process	0.00023946	0.054332	16	316	2446	141360	10	Cluster-60183.74375,Cluster-60183.102643,Cluster-60183.152845,Cluster-60183.118130,Cluster-60183.91402,Cluster-60183.168033,Cluster-60183.61950,Cluster-60183.152844,Cluster-60183.30510,Cluster-60183.115673	6	Cluster-60183.129548,Cluster-60183.123866,Cluster-60183.639,Cluster-60183.96378,Cluster-60183.140026,Cluster-60183.51146
GO:0005199	structural constituent of cell wall	molecular_function	0.00038696	0.082204	4	316	240	141360	0		4	Cluster-60183.114752,Cluster-60183.119182,Cluster-60183.132762,Cluster-60183.114909
GO:0019202	amino acid kinase activity	molecular_function	0.00038818	0.082204	2	316	13	141360	2	Cluster-60183.91284,Cluster-60183.145995	0
GO:0016798	hydrolase activity, acting on glycosyl bonds	molecular_function	0.00053238	0.10626	18	316	3115	141360	3	Cluster-60183.71886,Cluster-60183.80523,Cluster-60183.52773	15	Cluster-60183.86745,Cluster-60183.99487,Cluster-60183.169983,Cluster-60183.153665,Cluster-60183.28628,Cluster-60183.156247,Cluster-60183.49467,Cluster-60183.156244,Cluster-60183.112661,Cluster-60183.151607,Cluster-60183.129097,Cluster-60183.56868,Cluster-60183.156246,Cluster-60183.88117,Cluster-60183.123769
GO:0045490	pectin catabolic process	biological_process	0.00053522	0.10626	3	316	63	141360	0		3	Cluster-60183.139132,Cluster-60183.172313,Cluster-60183.172314
GO:0010393	galacturonan metabolic process	biological_process	0.00059255	0.11072	3	316	65	141360	0		3	Cluster-60183.139132,Cluster-60183.172313,Cluster-60183.172314
GO:0045488	pectin metabolic process	biological_process	0.00059255	0.11072	3	316	65	141360	0		3	Cluster-60183.172314,Cluster-60183.172313,Cluster-60183.139132
GO:0019955	cytokine binding	molecular_function	0.00067969	0.12149	2	316	19	141360	0		2	Cluster-60183.73208,Cluster-60183.144358
GO:0009664	plant-type cell wall organization	biological_process	0.00068844	0.12149	4	316	235	141360	0		4	Cluster-60183.119182,Cluster-60183.114752,Cluster-60183.114909,Cluster-60183.132762
GO:0071669	plant-type cell wall organization or biogenesis	biological_process	0.00073865	0.12395	4	316	239	141360	0		4	Cluster-60183.114752,Cluster-60183.119182,Cluster-60183.132762,Cluster-60183.114909
GO:0045330	aspartyl esterase activity	molecular_function	0.00074142	0.12395	3	316	73	141360	0		3	Cluster-60183.139132,Cluster-60183.172313,Cluster-60183.172314
GO:0006979	response to oxidative stress	biological_process	0.00082245	0.13397	7	316	710	141360	1	Cluster-60183.165451	6	Cluster-60183.82230,Cluster-60183.122627,Cluster-60183.113141,Cluster-60183.13228,Cluster-60183.114991,Cluster-60183.107389
GO:0009427	bacterial-type flagellum basal body, distal rod, L ring	cellular_component	0.00087567	0.13908	2	316	18	141360	2	Cluster-60183.192499,Cluster-60183.198268	0
GO:0016491	oxidoreductase activity	molecular_function	0.0010472	0.14862	47	316	13115	141360	18	Cluster-60183.140056,Cluster-60183.91280,Cluster-60183.101046,Cluster-60183.181969,Cluster-60183.145995,Cluster-60183.202790,Cluster-60183.162251,Cluster-60183.71360,Cluster-60183.117459,Cluster-60183.171303,Cluster-60183.61932,Cluster-60183.91284,Cluster-60183.202786,Cluster-60183.202787,Cluster-60183.206058,Cluster-60183.101758,Cluster-60183.118522,Cluster-60183.124126	29	Cluster-60183.178122,Cluster-60183.122874,Cluster-60183.116656,Cluster-60183.115131,Cluster-60183.153618,Cluster-60183.107389,Cluster-60183.146553,Cluster-60183.59953,Cluster-60183.159055,Cluster-41995.1,Cluster-60183.109476,Cluster-60183.112281,Cluster-60183.82934,Cluster-60183.13228,Cluster-60183.139132,Cluster-60183.149206,Cluster-60183.127039,Cluster-60183.97492,Cluster-60183.74563,Cluster-60…
GO:0004601	peroxidase activity	molecular_function	0.0010498	0.14862	6	316	536	141360	0		6	Cluster-60183.114991,Cluster-60183.107389,Cluster-60183.82230,Cluster-60183.122627,Cluster-60183.13228,Cluster-60183.113141
GO:0006804	obsolete peroxidase reaction	biological_process	0.0010498	0.14862	6	316	536	141360	0		6	Cluster-60183.122627,Cluster-60183.82230,Cluster-60183.13228,Cluster-60183.113141,Cluster-60183.114991,Cluster-60183.107389
GO:0009426	bacterial-type flagellum basal body, distal rod	cellular_component	0.0010574	0.14862	2	316	20	141360	2	Cluster-60183.192499,Cluster-60183.198268	0
GO:0030694	bacterial-type flagellum basal body, rod	cellular_component	0.0010574	0.14862	2	316	20	141360	2	Cluster-60183.192499,Cluster-60183.198268	0
GO:0016209	antioxidant activity	molecular_function	0.0010761	0.14862	8	316	952	141360	1	Cluster-60183.171303	7	Cluster-60183.82230,Cluster-60183.122627,Cluster-60183.13228,Cluster-60183.113141,Cluster-60183.115131,Cluster-60183.114991,Cluster-60183.107389
GO:0006020	inositol metabolic process	biological_process	0.0012061	0.16303	4	316	265	141360	4	Cluster-60183.202786,Cluster-60183.112360,Cluster-60183.202787,Cluster-60183.202790	0
GO:0044767	single-organism developmental process	biological_process	0.0013273	0.17567	14	316	2342	141360	9	Cluster-60183.74375,Cluster-60183.61950,Cluster-60183.168033,Cluster-60183.102643,Cluster-60183.30510,Cluster-60183.152844,Cluster-60183.152845,Cluster-60183.118130,Cluster-60183.115673	5	Cluster-60183.639,Cluster-60183.129548,Cluster-60183.96378,Cluster-60183.123866,Cluster-60183.51146
GO:0016052	carbohydrate catabolic process	biological_process	0.0014862	0.19269	9	316	1210	141360	4	Cluster-60183.202790,Cluster-60183.202786,Cluster-60183.121689,Cluster-60183.202787	5	Cluster-60183.172313,Cluster-60183.172314,Cluster-60183.139132,Cluster-60183.116941,Cluster-60183.99487
GO:0004553	hydrolase activity, hydrolyzing O-glycosyl compounds	molecular_function	0.0015281	0.19416	16	316	2863	141360	3	Cluster-60183.80523,Cluster-60183.71886,Cluster-60183.52773	13	Cluster-60183.99487,Cluster-60183.86745,Cluster-60183.153665,Cluster-60183.169983,Cluster-60183.49467,Cluster-60183.156247,Cluster-60183.112661,Cluster-60183.156244,Cluster-60183.151607,Cluster-60183.129097,Cluster-60183.56868,Cluster-60183.156246,Cluster-60183.123769
GO:0006537	glutamate biosynthetic process	biological_process	0.0016387	0.20413	3	316	77	141360	2	Cluster-60183.145995,Cluster-60183.91284	1	Cluster-60183.108043
GO:0004857	enzyme inhibitor activity	molecular_function	0.001856	0.22676	8	316	987	141360	2	Cluster-60183.181969,Cluster-60183.40066	6	Cluster-60183.105081,Cluster-60183.150069,Cluster-60183.139132,Cluster-60183.172313,Cluster-60183.62435,Cluster-60183.172314
GO:0055114	oxidation-reduction process	biological_process	0.0021457	0.25588	46	316	13144	141360	19	Cluster-60183.162251,Cluster-60183.202790,Cluster-60183.145995,Cluster-60183.181969,Cluster-60183.101046,Cluster-60183.91280,Cluster-60183.140056,Cluster-60183.117459,Cluster-60183.71360,Cluster-60183.202787,Cluster-60183.206058,Cluster-60183.202786,Cluster-60183.91284,Cluster-60183.61932,Cluster-60183.171303,Cluster-60183.180152,Cluster-60183.124126,Cluster-60183.118522,Cluster-60183.101758	27	Cluster-60183.59953,Cluster-60183.146553,Cluster-60183.107389,Cluster-60183.115131,Cluster-60183.153618,Cluster-60183.116656,Cluster-60183.122874,Cluster-60183.178122,Cluster-60183.13228,Cluster-60183.82934,Cluster-60183.112281,Cluster-60183.109476,Cluster-60183.159055,Cluster-60183.159173,Cluster-60183.154129,Cluster-60183.174624,Cluster-60183.74563,Cluster-60183.97492,Cluster-60183.127039,Clust…
GO:0007275	multicellular organismal development	biological_process	0.002175	0.25588	10	316	1413	141360	7	Cluster-60183.74375,Cluster-60183.168033,Cluster-60183.102643,Cluster-60183.30510,Cluster-60183.152844,Cluster-60183.152845,Cluster-60183.118130	3	Cluster-60183.639,Cluster-60183.96378,Cluster-60183.123866
GO:0016762	xyloglucan:xyloglucosyl transferase activity	molecular_function	0.0022207	0.25652	3	316	120	141360	0		3	Cluster-60183.156246,Cluster-60183.156244,Cluster-60183.86745
GO:0016684	oxidoreductase activity, acting on peroxide as acceptor	molecular_function	0.0022991	0.26082	6	316	622	141360	0		6	Cluster-60183.122627,Cluster-60183.82230,Cluster-60183.13228,Cluster-60183.113141,Cluster-60183.114991,Cluster-60183.107389
GO:0048046	apoplast	cellular_component	0.0027844	0.31034	4	316	281	141360	0		4	Cluster-60183.156244,Cluster-60183.156246,Cluster-60183.127039,Cluster-60183.86745
GO:0044710	single-organism metabolic process	biological_process	0.0029795	0.32636	105	316	35171	141360	39	Cluster-60183.80523,Cluster-60183.42608,Cluster-60183.117459,Cluster-60183.75194,Cluster-60183.71360,Cluster-60183.162478,Cluster-60183.40066,Cluster-60183.41623,Cluster-60183.121250,Cluster-60183.121689,Cluster-60183.91280,Cluster-60183.101046,Cluster-60183.140056,Cluster-60183.145995,Cluster-60183.125313,Cluster-60183.124126,Cluster-60183.180152,Cluster-60183.113194,Cluster-60183.101758,Cluster…	66	Cluster-60183.150072,Cluster-60183.82934,Cluster-60183.112661,Cluster-60183.111365,Cluster-60183.151607,Cluster-60183.139132,Cluster-60183.116941,Cluster-60183.99487,Cluster-60183.75525,Cluster-60183.825,Cluster-60183.109476,Cluster-60183.62435,Cluster-60183.172314,Cluster-60183.122874,Cluster-60183.116656,Cluster-60183.107389,Cluster-60183.146553,Cluster-60183.59953,Cluster-60183.178122,Cluster-…
GO:0048646	anatomical structure formation involved in morphogenesis	biological_process	0.0038321	0.40841	4	316	272	141360	2	Cluster-60183.115673,Cluster-60183.118130	2	Cluster-60183.129548,Cluster-60183.51146
GO:0006561	proline biosynthetic process	biological_process	0.003914	0.40841	2	316	30	141360	2	Cluster-60183.145995,Cluster-60183.91284	0
GO:0048856	anatomical structure development	biological_process	0.0039215	0.40841	10	316	1540	141360	5	Cluster-60183.61950,Cluster-60183.168033,Cluster-60183.115673,Cluster-60183.118130,Cluster-60183.30510	5	Cluster-60183.96378,Cluster-60183.123866,Cluster-60183.639,Cluster-60183.129548,Cluster-60183.51146
GO:0000272	polysaccharide catabolic process	biological_process	0.0041646	0.41446	4	316	269	141360	0		4	Cluster-60183.172313,Cluster-60183.99487,Cluster-60183.172314,Cluster-60183.139132
GO:0003747	translation release factor activity	molecular_function	0.0042405	0.41446	3	316	140	141360	1	Cluster-60183.212048	2	Cluster-52886.0,Cluster-60183.96378
GO:0008079	translation termination factor activity	molecular_function	0.0042405	0.41446	3	316	140	141360	1	Cluster-60183.212048	2	Cluster-52886.0,Cluster-60183.96378
GO:0018444	translation release factor complex	cellular_component	0.0042405	0.41446	3	316	140	141360	1	Cluster-60183.212048	2	Cluster-52886.0,Cluster-60183.96378
GO:0009425	bacterial-type flagellum basal body	cellular_component	0.0052325	0.50367	2	316	48	141360	2	Cluster-60183.198268,Cluster-60183.192499	0
GO:0043650	dicarboxylic acid biosynthetic process	biological_process	0.0053849	0.5106	4	316	271	141360	2	Cluster-60183.91284,Cluster-60183.145995	2	Cluster-60183.108043,Cluster-60183.102223
GO:0042126	nitrate metabolic process	biological_process	0.0056188	0.51734	2	316	50	141360	0		2	Cluster-60183.109476,Cluster-60183.116656
GO:0042128	nitrate assimilation	biological_process	0.0056188	0.51734	2	316	50	141360	0		2	Cluster-60183.109476,Cluster-60183.116656
GO:0005759	mitochondrial matrix	cellular_component	0.0057349	0.52049	3	316	165	141360	2	Cluster-60183.187723,Cluster-60183.45546	1	Cluster-60183.27366
GO:0019751	polyol metabolic process	biological_process	0.0059697	0.53347	4	316	369	141360	4	Cluster-60183.202790,Cluster-60183.202787,Cluster-60183.112360,Cluster-60183.202786	0
GO:0006629	lipid metabolic process	biological_process	0.006046	0.53347	25	316	5969	141360	7	Cluster-60183.40066,Cluster-60183.112360,Cluster-60183.101046,Cluster-60183.140056,Cluster-60183.80523,Cluster-60183.124126,Cluster-60183.162478	18	Cluster-60183.176793,Cluster-60183.144293,Cluster-60183.146553,Cluster-60183.74563,Cluster-60183.114240,Cluster-60183.178914,Cluster-60183.49901,Cluster-60183.24273,Cluster-60183.112661,Cluster-60183.107843,Cluster-60183.86709,Cluster-60183.44520,Cluster-60183.122627,Cluster-60183.102986,Cluster-60183.112281,Cluster-60183.825,Cluster-60183.827,Cluster-60183.75525
GO:0019956	chemokine binding	molecular_function	0.0066268	0.55765	1	316	3	141360	0		1	Cluster-60183.144358
GO:0015097	mercury ion transmembrane transporter activity	molecular_function	0.0067588	0.55765	2	316	46	141360	2	Cluster-60183.60506,Cluster-60183.140202	0
GO:0015694	mercury ion transport	biological_process	0.0067588	0.55765	2	316	46	141360	2	Cluster-60183.60506,Cluster-60183.140202	0
GO:0046689	response to mercury ion	biological_process	0.0067588	0.55765	2	316	46	141360	2	Cluster-60183.60506,Cluster-60183.140202	0
GO:0050787	detoxification of mercury ion	biological_process	0.0067588	0.55765	2	316	46	141360	2	Cluster-60183.140202,Cluster-60183.60506	0
GO:0030435	sporulation resulting in formation of a cellular spore	biological_process	0.0071121	0.57927	2	316	57	141360	1	Cluster-60183.115673	1	Cluster-60183.51146
GO:0000051	obsolete urea cycle intermediate metabolic process	biological_process	0.007892	0.61884	2	316	65	141360	2	Cluster-60183.91284,Cluster-60183.145995	0
GO:0007129	synapsis	biological_process	0.0082039	0.61884	2	316	54	141360	0		2	Cluster-60183.159521,Cluster-52886.0
GO:0007130	synaptonemal complex assembly	biological_process	0.0082039	0.61884	2	316	54	141360	0		2	Cluster-60183.159521,Cluster-52886.0
GO:0045143	homologous chromosome segregation	biological_process	0.0082039	0.61884	2	316	54	141360	0		2	Cluster-52886.0,Cluster-60183.159521
GO:0070192	chromosome organization involved in meiosis	biological_process	0.0082039	0.61884	2	316	54	141360	0		2	Cluster-60183.159521,Cluster-52886.0
GO:0070193	synaptonemal complex organization	biological_process	0.0082039	0.61884	2	316	54	141360	0		2	Cluster-60183.159521,Cluster-52886.0
GO:2001057	reactive nitrogen species metabolic process	biological_process	0.0082797	0.61884	2	316	60	141360	0		2	Cluster-60183.109476,Cluster-60183.116656
GO:0061687	detoxification of inorganic compound	biological_process	0.0084889	0.62709	2	316	54	141360	2	Cluster-60183.60506,Cluster-60183.140202	0
GO:0018160	peptidyl-pyrromethane cofactor linkage	biological_process	0.0088417	0.64564	1	316	3	141360	0		1	Cluster-60183.121000
GO:0006536	glutamate metabolic process	biological_process	0.0093789	0.67709	3	316	158	141360	2	Cluster-60183.91284,Cluster-60183.145995	1	Cluster-60183.108043
GO:0018198	peptidyl-cysteine modification	biological_process	0.0103	0.73525	1	316	4	141360	0		1	Cluster-60183.121000
GO:0006415	translational termination	biological_process	0.011011	0.7687	3	316	207	141360	1	Cluster-60183.212048	2	Cluster-52886.0,Cluster-60183.96378
GO:0006449	regulation of translational termination	biological_process	0.011011	0.7687	3	316	207	141360	1	Cluster-60183.212048	2	Cluster-60183.96378,Cluster-52886.0
GO:0043546	molybdopterin cofactor binding	molecular_function	0.011707	0.80843	1	316	6	141360	0		1	Cluster-60183.116656
GO:0098754	detoxification	biological_process	0.011913	0.81381	2	316	67	141360	2	Cluster-60183.140202,Cluster-60183.60506	0
GO:0009654	photosystem II oxygen evolving complex	cellular_component	0.01224	0.82582	3	316	223	141360	1	Cluster-60183.113257	2	Cluster-60183.122020,Cluster-60183.122019
GO:0045132	meiotic chromosome segregation	biological_process	0.012349	0.82582	2	316	69	141360	0		2	Cluster-52886.0,Cluster-60183.159521
GO:0018065	protein-cofactor linkage	biological_process	0.012758	0.8443	1	316	5	141360	0		1	Cluster-60183.121000
GO:0004650	polygalacturonase activity	molecular_function	0.013139	0.86055	3	316	186	141360	0		3	Cluster-60183.151607,Cluster-60183.169983,Cluster-60183.56868
GO:0009636	response to toxic substance	biological_process	0.013419	0.86992	3	316	195	141360	2	Cluster-60183.60506,Cluster-60183.140202	1	Cluster-60183.118397
GO:1990267	response to transition metal nanoparticle	biological_process	0.013558	0.87003	2	316	74	141360	2	Cluster-60183.140202,Cluster-60183.60506	0
GO:0004318	enoyl-[acyl-carrier-protein] reductase (NADH) activity	molecular_function	0.014669	0.92836	1	316	8	141360	1	Cluster-60183.140056	0
GO:0071944	cell periphery	cellular_component	0.014759	0.92836	18	316	4346	141360	1	Cluster-60183.115673	17	Cluster-60183.156246,Cluster-60183.150068,Cluster-60183.114909,Cluster-60183.150069,Cluster-60183.62437,Cluster-60183.172314,Cluster-60183.62435,Cluster-60183.132762,Cluster-60183.129548,Cluster-60183.119182,Cluster-60183.86745,Cluster-60183.156244,Cluster-60183.139132,Cluster-60183.150067,Cluster-60183.114752,Cluster-60183.150072,Cluster-60183.172313
GO:0009084	glutamine family amino acid biosynthetic process	biological_process	0.015517	0.96649	3	316	203	141360	2	Cluster-60183.91284,Cluster-60183.145995	1	Cluster-60183.108043
GO:0004645	phosphorylase activity	molecular_function	0.017271	1	2	316	73	141360	0		2	Cluster-60183.42572,Cluster-60183.114629
GO:0008184	glycogen phosphorylase activity	molecular_function	0.017271	1	2	316	73	141360	0		2	Cluster-60183.42572,Cluster-60183.114629
GO:0016774	phosphotransferase activity, carboxyl group as acceptor	molecular_function	0.01731	1	2	316	104	141360	2	Cluster-60183.145995,Cluster-60183.91284	0
GO:0042973	glucan endo-1,3-beta-D-glucosidase activity	molecular_function	0.018073	1	1	316	7	141360	0		1	Cluster-60183.153665
GO:0018759	methenyltetrahydromethanopterin cyclohydrolase activity	molecular_function	0.018371	1	1	316	9	141360	0		1	Cluster-60183.102223
GO:0044461	bacterial-type flagellum part	cellular_component	0.01868	1	2	316	94	141360	2	Cluster-60183.198268,Cluster-60183.192499	0
GO:0048037	cofactor binding	molecular_function	0.018986	1	18	316	4468	141360	9	Cluster-60183.101046,Cluster-60183.162251,Cluster-60183.42612,Cluster-60183.157546,Cluster-60183.162478,Cluster-60183.71360,Cluster-60183.42608,Cluster-60183.117459,Cluster-60183.124126	9	Cluster-60183.174624,Cluster-60183.146553,Cluster-60183.116656,Cluster-60183.74563,Cluster-60183.108043,Cluster-60183.127901,Cluster-60183.82934,Cluster-60183.112281,Cluster-60183.102986
GO:0009847	spore germination	biological_process	0.019618	1	2	316	82	141360	1	Cluster-60183.91402	1	Cluster-60183.140026
GO:0044699	single-organism process	biological_process	0.020988	1	157	316	59167	141360	67	Cluster-60183.112360,Cluster-60183.206058,Cluster-60183.138730,Cluster-60183.202786,Cluster-60183.113194,Cluster-60183.102643,Cluster-60183.194906,Cluster-60183.152845,Cluster-60183.124126,Cluster-60183.91280,Cluster-60183.61950,Cluster-60183.168033,Cluster-60183.119954,Cluster-60183.40066,Cluster-60183.121689,Cluster-60183.192499,Cluster-60183.198268,Cluster-60183.80523,Cluster-60183.210533,Clus…	90	Cluster-60183.49901,Cluster-58035.0,Cluster-60183.73208,Cluster-60183.114240,Cluster-60183.176793,Cluster-60183.108043,Cluster-60183.122627,Cluster-60183.102986,Cluster-60183.144358,Cluster-60183.150069,Cluster-60183.85788,Cluster-60183.150068,Cluster-60183.62435,Cluster-60183.172314,Cluster-60183.146553,Cluster-60183.59953,Cluster-60183.109476,Cluster-60183.150072,Cluster-60183.159018,Cluster-60…
GO:0006066	alcohol metabolic process	biological_process	0.021737	1	4	316	507	141360	4	Cluster-60183.202790,Cluster-60183.112360,Cluster-60183.202787,Cluster-60183.202786	0
GO:0016149	translation release factor activity, codon specific	molecular_function	0.022138	1	2	316	97	141360	1	Cluster-60183.212048	1	Cluster-52886.0
GO:0016620	oxidoreductase activity, acting on the aldehyde or oxo group of donors, NAD or NADP as acceptor	molecular_function	0.022249	1	4	316	520	141360	3	Cluster-60183.91284,Cluster-60183.145995,Cluster-60183.117459	1	Cluster-60183.146553
GO:0050662	coenzyme binding	molecular_function	0.022716	1	15	316	3611	141360	6	Cluster-60183.117459,Cluster-60183.162251,Cluster-60183.124126,Cluster-60183.162478,Cluster-60183.71360,Cluster-60183.101046	9	Cluster-60183.146553,Cluster-60183.174624,Cluster-60183.74563,Cluster-60183.82934,Cluster-60183.112281,Cluster-60183.116656,Cluster-60183.102986,Cluster-60183.108043,Cluster-60183.127901
GO:0005576	extracellular region	cellular_component	0.02338	1	19	316	4938	141360	6	Cluster-60183.102643,Cluster-60183.43465,Cluster-60183.40066,Cluster-60183.69051,Cluster-60183.41697,Cluster-60183.41623	13	Cluster-60183.138788,Cluster-60183.109935,Cluster-60183.156244,Cluster-60183.118397,Cluster-60183.86745,Cluster-60183.135970,Cluster-60183.129548,Cluster-32683.3,Cluster-60183.113212,Cluster-60183.49901,Cluster-60183.178914,Cluster-60183.127039,Cluster-60183.156246
GO:0030151	molybdenum ion binding	molecular_function	0.023442	1	2	316	92	141360	0		2	Cluster-60183.109476,Cluster-60183.116656
GO:0006694	steroid biosynthetic process	biological_process	0.024657	1	6	316	917	141360	2	Cluster-60183.101046,Cluster-60183.124126	4	Cluster-60183.146553,Cluster-60183.114240,Cluster-60183.112281,Cluster-60183.102986
GO:0008202	steroid metabolic process	biological_process	0.025107	1	6	316	923	141360	2	Cluster-60183.101046,Cluster-60183.124126	4	Cluster-60183.102986,Cluster-60183.112281,Cluster-60183.114240,Cluster-60183.146553
GO:0009306	protein secretion	biological_process	0.027574	1	3	316	244	141360	2	Cluster-60183.178400,Cluster-60183.118130	1	Cluster-60183.108043
GO:0016616	oxidoreductase activity, acting on the CH-OH group of donors, NAD or NADP as acceptor	molecular_function	0.028956	1	9	316	1877	141360	3	Cluster-60183.101046,Cluster-60183.124126,Cluster-60183.162251	6	Cluster-60183.102986,Cluster-60183.82934,Cluster-60183.112281,Cluster-60183.74563,Cluster-60183.174624,Cluster-60183.146553
GO:0019217	regulation of fatty acid metabolic process	biological_process	0.02969	1	1	316	16	141360	1	Cluster-60183.162478	0
GO:0043624	cellular protein complex disassembly	biological_process	0.030198	1	3	316	298	141360	1	Cluster-60183.212048	2	Cluster-52886.0,Cluster-60183.96378
GO:0007059	chromosome segregation	biological_process	0.030332	1	5	316	725	141360	1	Cluster-60183.30607	4	Cluster-52886.0,Cluster-60183.150069,Cluster-60183.96378,Cluster-60183.159521
GO:0010565	regulation of cellular ketone metabolic process	biological_process	0.032825	1	1	316	18	141360	1	Cluster-60183.162478	0
GO:0009653	anatomical structure morphogenesis	biological_process	0.034352	1	6	316	1021	141360	3	Cluster-60183.61950,Cluster-60183.118130,Cluster-60183.115673	3	Cluster-60183.51146,Cluster-60183.123866,Cluster-60183.129548
GO:0031160	spore wall	cellular_component	0.036088	1	1	316	18	141360	1	Cluster-60183.115673	0
GO:0003854	3-beta-hydroxy-delta5-steroid dehydrogenase activity	molecular_function	0.037546	1	4	316	539	141360	1	Cluster-60183.124126	3	Cluster-60183.146553,Cluster-60183.112281,Cluster-60183.102986
GO:0008207	C21-steroid hormone metabolic process	biological_process	0.037546	1	4	316	539	141360	1	Cluster-60183.124126	3	Cluster-60183.112281,Cluster-60183.102986,Cluster-60183.146553
GO:0008209	androgen metabolic process	biological_process	0.037546	1	4	316	539	141360	1	Cluster-60183.124126	3	Cluster-60183.146553,Cluster-60183.102986,Cluster-60183.112281
GO:0008210	estrogen metabolic process	biological_process	0.037546	1	4	316	539	141360	1	Cluster-60183.124126	3	Cluster-60183.146553,Cluster-60183.112281,Cluster-60183.102986
GO:0016229	steroid dehydrogenase activity	molecular_function	0.037546	1	4	316	539	141360	1	Cluster-60183.124126	3	Cluster-60183.112281,Cluster-60183.102986,Cluster-60183.146553
GO:0033764	steroid dehydrogenase activity, acting on the CH-OH group of donors, NAD or NADP as acceptor	molecular_function	0.037546	1	4	316	539	141360	1	Cluster-60183.124126	3	Cluster-60183.112281,Cluster-60183.102986,Cluster-60183.146553
GO:0016788	hydrolase activity, acting on ester bonds	molecular_function	0.037712	1	22	316	5929	141360	3	Cluster-60183.121689,Cluster-60183.86535,Cluster-60183.177830	19	Cluster-60183.86709,Cluster-60183.139132,Cluster-60183.150067,Cluster-60183.150072,Cluster-60183.172313,Cluster-60183.28628,Cluster-60183.825,Cluster-60183.827,Cluster-60183.207685,Cluster-60183.176793,Cluster-60183.62437,Cluster-60183.62435,Cluster-60183.105986,Cluster-60183.172314,Cluster-60183.72558,Cluster-60183.150068,Cluster-60183.178914,Cluster-60183.49901,Cluster-60183.150069
GO:0003333	amino acid transmembrane transport	biological_process	0.038369	1	3	316	298	141360	3	Cluster-60183.37704,Cluster-60183.91402,Cluster-60183.37707	0
GO:0044724	single-organism carbohydrate catabolic process	biological_process	0.038568	1	5	316	892	141360	4	Cluster-60183.202786,Cluster-60183.121689,Cluster-60183.202787,Cluster-60183.202790	1	Cluster-60183.116941
GO:0071941	nitrogen cycle metabolic process	biological_process	0.038686	1	2	316	122	141360	0		2	Cluster-60183.116656,Cluster-60183.109476
GO:0007127	meiosis I	biological_process	0.039112	1	2	316	126	141360	0		2	Cluster-60183.159521,Cluster-52886.0
GO:0044463	cell projection part	cellular_component	0.040244	1	2	316	135	141360	2	Cluster-60183.198268,Cluster-60183.192499	0
GO:0015662	ATPase activity, coupled to transmembrane movement of ions, phosphorylative mechanism	molecular_function	0.040748	1	2	316	120	141360	2	Cluster-60183.113194,Cluster-60183.118522	0
GO:1903825	organic acid transmembrane transport	biological_process	0.040963	1	3	316	309	141360	3	Cluster-60183.37707,Cluster-60183.91402,Cluster-60183.37704	0
GO:0098656	anion transmembrane transport	biological_process	0.041543	1	3	316	311	141360	3	Cluster-60183.37707,Cluster-60183.37704,Cluster-60183.91402	0
GO:0032501	multicellular organismal process	biological_process	0.042109	1	13	316	3195	141360	8	Cluster-60183.30510,Cluster-60183.81733,Cluster-60183.152844,Cluster-60183.152845,Cluster-60183.118130,Cluster-60183.74375,Cluster-60183.168033,Cluster-60183.102643	5	Cluster-60183.159521,Cluster-60183.639,Cluster-60183.129548,Cluster-60183.96378,Cluster-60183.123866
GO:0046857	oxidoreductase activity, acting on other nitrogenous compounds as donors, with NAD or NADP as acceptor	molecular_function	0.042366	1	1	316	20	141360	0		1	Cluster-60183.116656
GO:0004449	isocitrate dehydrogenase (NAD+) activity	molecular_function	0.042474	1	1	316	24	141360	0		1	Cluster-60183.82934
GO:0010035	response to inorganic substance	biological_process	0.042764	1	3	316	367	141360	3	Cluster-60183.115673,Cluster-60183.60506,Cluster-60183.140202	0
GO:0042546	cell wall biogenesis	biological_process	0.042941	1	4	316	616	141360	0		4	Cluster-60183.132762,Cluster-60183.114909,Cluster-60183.114752,Cluster-60183.119182
GO:0016701	oxidoreductase activity, acting on single donors with incorporation of molecular oxygen	molecular_function	0.043738	1	4	316	616	141360	3	Cluster-60183.202790,Cluster-60183.202786,Cluster-60183.202787	1	Cluster-60183.127039
GO:0006631	fatty acid metabolic process	biological_process	0.04387	1	6	316	1059	141360	2	Cluster-60183.140056,Cluster-60183.162478	4	Cluster-60183.75525,Cluster-60183.74563,Cluster-60183.107843,Cluster-60183.144293
GO:0044707	single-multicellular organism process	biological_process	0.046027	1	11	316	2541	141360	8	Cluster-60183.102643,Cluster-60183.168033,Cluster-60183.74375,Cluster-60183.152845,Cluster-60183.118130,Cluster-60183.81733,Cluster-60183.152844,Cluster-60183.30510	3	Cluster-60183.123866,Cluster-60183.96378,Cluster-60183.639
GO:0034754	cellular hormone metabolic process	biological_process	0.046051	1	4	316	581	141360	1	Cluster-60183.124126	3	Cluster-60183.146553,Cluster-60183.102986,Cluster-60183.112281
GO:0004859	phospholipase inhibitor activity	molecular_function	0.046219	1	1	316	11	141360	1	Cluster-60183.40066	0
GO:0055102	lipase inhibitor activity	molecular_function	0.046219	1	1	316	11	141360	1	Cluster-60183.40066	0
GO:0098813	nuclear chromosome segregation	biological_process	0.046537	1	4	316	570	141360	0		4	Cluster-60183.96378,Cluster-60183.159521,Cluster-52886.0,Cluster-60183.150069
GO:0019216	regulation of lipid metabolic process	biological_process	0.04657	1	1	316	26	141360	1	Cluster-60183.162478	0
GO:0043934	sporulation	biological_process	0.047299	1	2	316	156	141360	1	Cluster-60183.115673	1	Cluster-60183.51146
GO:0004312	fatty acid synthase activity	molecular_function	0.04845	1	2	316	125	141360	1	Cluster-60183.140056	1	Cluster-60183.107843
GO:0005835	fatty acid synthase complex	cellular_component	0.04845	1	2	316	125	141360	1	Cluster-60183.140056	1	Cluster-60183.107843
GO:0042445	hormone metabolic process	biological_process	0.049608	1	4	316	592	141360	1	Cluster-60183.124126	3	Cluster-60183.102986,Cluster-60183.112281,Cluster-60183.146553
GO:0003684	damaged DNA binding	molecular_function	0.050196	1	2	316	130	141360	1	Cluster-60183.194906	1	Cluster-60183.28628
GO:0046537	2,3-bisphosphoglycerate-independent phosphoglycerate mutase activity	molecular_function	0.050324	1	1	316	31	141360	0		1	Cluster-60183.116941
GO:0006742	NADP catabolic process	biological_process	0.050447	1	1	316	18	141360	1	Cluster-60183.181969	0
GO:0009109	coenzyme catabolic process	biological_process	0.050447	1	1	316	18	141360	1	Cluster-60183.181969	0
GO:0019364	pyridine nucleotide catabolic process	biological_process	0.050447	1	1	316	18	141360	1	Cluster-60183.181969	0
GO:0072526	pyridine-containing compound catabolic process	biological_process	0.050447	1	1	316	18	141360	1	Cluster-60183.181969	0
GO:0010817	regulation of hormone levels	biological_process	0.050917	1	4	316	600	141360	1	Cluster-60183.124126	3	Cluster-60183.146553,Cluster-60183.102986,Cluster-60183.112281
GO:0004399	histidinol dehydrogenase activity	molecular_function	0.051052	1	1	316	21	141360	1	Cluster-60183.162251	0
GO:0007126	meiotic nuclear division	biological_process	0.051167	1	2	316	150	141360	0		2	Cluster-60183.159521,Cluster-52886.0
GO:1903046	meiotic cell cycle process	biological_process	0.051167	1	2	316	150	141360	0		2	Cluster-60183.159521,Cluster-52886.0
GO:1901615	organic hydroxy compound metabolic process	biological_process	0.051352	1	4	316	669	141360	4	Cluster-60183.202790,Cluster-60183.112360,Cluster-60183.202787,Cluster-60183.202786	0
GO:2000038	regulation of stomatal complex development	biological_process	0.051952	1	1	316	23	141360	0		1	Cluster-60183.639
GO:2000123	positive regulation of stomatal complex development	biological_process	0.051952	1	1	316	23	141360	0		1	Cluster-60183.639
GO:0051287	NAD binding	molecular_function	0.053172	1	6	316	1167	141360	2	Cluster-60183.71360,Cluster-60183.162251	4	Cluster-60183.74563,Cluster-60183.82934,Cluster-60183.146553,Cluster-60183.108043
GO:0016903	oxidoreductase activity, acting on the aldehyde or oxo group of donors	molecular_function	0.054184	1	4	316	669	141360	3	Cluster-60183.117459,Cluster-60183.145995,Cluster-60183.91284	1	Cluster-60183.146553
GO:0016661	oxidoreductase activity, acting on other nitrogenous compounds as donors	molecular_function	0.054201	1	1	316	27	141360	0		1	Cluster-60183.116656
GO:0048582	positive regulation of post-embryonic development	biological_process	0.05423	1	1	316	24	141360	0		1	Cluster-60183.639
GO:0016614	oxidoreductase activity, acting on CH-OH group of donors	molecular_function	0.054793	1	9	316	2097	141360	3	Cluster-60183.101046,Cluster-60183.124126,Cluster-60183.162251	6	Cluster-60183.112281,Cluster-60183.82934,Cluster-60183.102986,Cluster-60183.74563,Cluster-60183.174624,Cluster-60183.146553
GO:0043244	regulation of protein complex disassembly	biological_process	0.054988	1	3	316	371	141360	1	Cluster-60183.212048	2	Cluster-60183.96378,Cluster-52886.0
GO:0043241	protein complex disassembly	biological_process	0.055238	1	3	316	372	141360	1	Cluster-60183.212048	2	Cluster-60183.96378,Cluster-52886.0
GO:0005674	transcription factor TFIIF complex	cellular_component	0.057168	1	1	316	24	141360	0		1	Cluster-60183.109721
GO:0050708	regulation of protein secretion	biological_process	0.057586	1	1	316	18	141360	1	Cluster-60183.178400	0
GO:0051046	regulation of secretion	biological_process	0.057586	1	1	316	18	141360	1	Cluster-60183.178400	0
GO:1903530	regulation of secretion by cell	biological_process	0.057586	1	1	316	18	141360	1	Cluster-60183.178400	0
GO:0007128	meiotic prophase I	biological_process	0.059145	1	1	316	19	141360	0		1	Cluster-52886.0
GO:0051324	prophase	biological_process	0.059145	1	1	316	19	141360	0		1	Cluster-52886.0
GO:0098762	meiotic cell cycle phase	biological_process	0.059145	1	1	316	19	141360	0		1	Cluster-52886.0
GO:0098764	meiosis I cell cycle phase	biological_process	0.059145	1	1	316	19	141360	0		1	Cluster-52886.0
GO:0010374	stomatal complex development	biological_process	0.060319	1	1	316	28	141360	0		1	Cluster-60183.639
GO:0042651	thylakoid membrane	cellular_component	0.060414	1	3	316	431	141360	1	Cluster-60183.113257	2	Cluster-60183.122020,Cluster-60183.122019
GO:0009790	embryo development	biological_process	0.060606	1	2	316	169	141360	2	Cluster-60183.168033,Cluster-60183.30510	0
GO:0008810	cellulase activity	molecular_function	0.061015	1	1	316	28	141360	0		1	Cluster-60183.99487
GO:0000795	synaptonemal complex	cellular_component	0.061449	1	1	316	20	141360	0		1	Cluster-52886.0
GO:0005876	spindle microtubule	cellular_component	0.06205	1	2	316	178	141360	0		2	Cluster-60183.96378,Cluster-60183.150069
GO:0008422	beta-glucosidase activity	molecular_function	0.062343	1	1	316	32	141360	0		1	Cluster-60183.153665
GO:0010309	acireductone dioxygenase [iron(II)-requiring] activity	molecular_function	0.06325	1	1	316	32	141360	0		1	Cluster-60183.127039
GO:0006754	ATP biosynthetic process	biological_process	0.063393	1	5	316	915	141360	5	Cluster-60183.41623,Cluster-60183.41697,Cluster-60183.88913,Cluster-60183.118522,Cluster-60183.113194	0
GO:0006633	fatty acid biosynthetic process	biological_process	0.064396	1	5	316	885	141360	1	Cluster-60183.140056	4	Cluster-60183.144293,Cluster-60183.107843,Cluster-60183.74563,Cluster-60183.75525
GO:0015459	potassium channel regulator activity	molecular_function	0.064425	1	1	316	36	141360	1	Cluster-60183.43465	0
GO:0019870	potassium channel inhibitor activity	molecular_function	0.064425	1	1	316	36	141360	1	Cluster-60183.43465	0
GO:0051321	meiotic cell cycle	biological_process	0.0645	1	2	316	171	141360	0		2	Cluster-52886.0,Cluster-60183.159521
GO:0033925	mannosyl-glycoprotein endo-beta-N-acetylglucosaminidase activity	molecular_function	0.065277	1	1	316	18	141360	1	Cluster-60183.71886	0
GO:0015627	type II protein secretion system complex	cellular_component	0.068753	1	1	316	14	141360	0		1	Cluster-60183.108043
GO:0015628	protein secretion by the type II secretion system	biological_process	0.068753	1	1	316	14	141360	0		1	Cluster-60183.108043
GO:0098776	protein transport across the cell outer membrane	biological_process	0.068753	1	1	316	14	141360	0		1	Cluster-60183.108043
GO:0006865	amino acid transport	biological_process	0.069715	1	3	316	386	141360	3	Cluster-60183.37704,Cluster-60183.91402,Cluster-60183.37707	0
GO:0009251	glucan catabolic process	biological_process	0.070104	1	1	316	37	141360	0		1	Cluster-60183.99487
GO:0030245	cellulose catabolic process	biological_process	0.070104	1	1	316	37	141360	0		1	Cluster-60183.99487
GO:0044247	cellular polysaccharide catabolic process	biological_process	0.070104	1	1	316	37	141360	0		1	Cluster-60183.99487
GO:0051275	beta-glucan catabolic process	biological_process	0.070104	1	1	316	37	141360	0		1	Cluster-60183.99487
GO:0004619	phosphoglycerate mutase activity	molecular_function	0.074013	1	1	316	45	141360	0		1	Cluster-60183.116941
GO:0009145	purine nucleoside triphosphate biosynthetic process	biological_process	0.074335	1	5	316	977	141360	5	Cluster-60183.41697,Cluster-60183.41623,Cluster-60183.88913,Cluster-60183.118522,Cluster-60183.113194	0
GO:0009206	purine ribonucleoside triphosphate biosynthetic process	biological_process	0.074335	1	5	316	977	141360	5	Cluster-60183.113194,Cluster-60183.88913,Cluster-60183.118522,Cluster-60183.41623,Cluster-60183.41697	0
GO:0050661	NADP binding	molecular_function	0.074553	1	3	316	415	141360	1	Cluster-60183.101046	2	Cluster-60183.174624,Cluster-60183.108043
GO:0009142	nucleoside triphosphate biosynthetic process	biological_process	0.074931	1	5	316	980	141360	5	Cluster-60183.41623,Cluster-60183.41697,Cluster-60183.88913,Cluster-60183.118522,Cluster-60183.113194	0
GO:0009201	ribonucleoside triphosphate biosynthetic process	biological_process	0.074931	1	5	316	980	141360	5	Cluster-60183.41697,Cluster-60183.41623,Cluster-60183.118522,Cluster-60183.88913,Cluster-60183.113194	0
GO:0004420	hydroxymethylglutaryl-CoA reductase (NADPH) activity	molecular_function	0.076684	1	1	316	41	141360	1	Cluster-60183.101046	0
GO:0032984	macromolecular complex disassembly	biological_process	0.077408	1	3	316	413	141360	1	Cluster-60183.212048	2	Cluster-60183.96378,Cluster-52886.0
GO:0071973	bacterial-type flagellum-dependent cell motility	biological_process	0.078805	1	2	316	204	141360	2	Cluster-60183.192499,Cluster-60183.198268	0
GO:0030234	enzyme regulator activity	molecular_function	0.079478	1	9	316	2172	141360	3	Cluster-60183.37709,Cluster-60183.40066,Cluster-60183.181969	6	Cluster-60183.139132,Cluster-60183.172314,Cluster-60183.62435,Cluster-60183.172313,Cluster-60183.105081,Cluster-60183.150069
GO:0048580	regulation of post-embryonic development	biological_process	0.079662	1	1	316	40	141360	0		1	Cluster-60183.639
GO:0004418	hydroxymethylbilane synthase activity	molecular_function	0.080941	1	1	316	25	141360	0		1	Cluster-60183.121000
GO:0003880	protein C-terminal carboxyl O-methyltransferase activity	molecular_function	0.081071	1	1	316	41	141360	1	Cluster-60183.106139	0
GO:0004671	protein C-terminal S-isoprenylcysteine carboxyl O-methyltransferase activity	molecular_function	0.081071	1	1	316	41	141360	1	Cluster-60183.106139	0
GO:0006481	C-terminal protein methylation	biological_process	0.081071	1	1	316	41	141360	1	Cluster-60183.106139	0
GO:0018410	C-terminal protein amino acid modification	biological_process	0.081071	1	1	316	41	141360	1	Cluster-60183.106139	0
GO:0043687	post-translational protein modification	biological_process	0.081071	1	1	316	41	141360	1	Cluster-60183.106139	0
GO:0022411	cellular component disassembly	biological_process	0.081874	1	3	316	425	141360	1	Cluster-60183.212048	2	Cluster-52886.0,Cluster-60183.96378
GO:0003724	RNA helicase activity	molecular_function	0.082003	1	5	316	856	141360	3	Cluster-60183.56050,Cluster-60183.138730,Cluster-60183.30607	2	Cluster-60183.159521,Cluster-60183.120604
GO:0006007	glucose catabolic process	biological_process	0.082868	1	1	316	52	141360	0		1	Cluster-60183.116941
GO:0019320	hexose catabolic process	biological_process	0.082868	1	1	316	52	141360	0		1	Cluster-60183.116941
GO:0000314	organellar small ribosomal subunit	cellular_component	0.083265	1	1	316	44	141360	1	Cluster-60183.45546	0
GO:0005763	mitochondrial small ribosomal subunit	cellular_component	0.083265	1	1	316	44	141360	1	Cluster-60183.45546	0
GO:0001539	cilium or flagellum-dependent cell motility	biological_process	0.083347	1	2	316	211	141360	2	Cluster-60183.192499,Cluster-60183.198268	0
GO:0097588	archaeal or bacterial-type flagellum-dependent cell motility	biological_process	0.083347	1	2	316	211	141360	2	Cluster-60183.192499,Cluster-60183.198268	0
GO:0000794	condensed nuclear chromosome	cellular_component	0.083629	1	3	316	435	141360	0		3	Cluster-52886.0,Cluster-60183.150069,Cluster-60183.96378
GO:0090558	plant epidermis development	biological_process	0.086045	1	1	316	45	141360	0		1	Cluster-60183.639
GO:0009056	catabolic process	biological_process	0.086234	1	22	316	6833	141360	11	Cluster-60183.152844,Cluster-60183.121689,Cluster-60183.202786,Cluster-60183.202787,Cluster-60183.202790,Cluster-60183.40066,Cluster-60183.181969,Cluster-60183.180152,Cluster-60183.152845,Cluster-60183.74375,Cluster-60183.102643	11	Cluster-60183.114240,Cluster-60183.74563,Cluster-60183.172314,Cluster-60183.178914,Cluster-60183.49901,Cluster-60183.139132,Cluster-60183.116941,Cluster-60183.112661,Cluster-60183.94416,Cluster-60183.172313,Cluster-60183.99487
GO:0009791	post-embryonic development	biological_process	0.086299	1	2	316	221	141360	0		2	Cluster-60183.123866,Cluster-60183.639
GO:0004096	catalase activity	molecular_function	0.086545	1	1	316	44	141360	0		1	Cluster-60183.122627
GO:0046365	monosaccharide catabolic process	biological_process	0.086876	1	1	316	55	141360	0		1	Cluster-60183.116941
GO:0016053	organic acid biosynthetic process	biological_process	0.088774	1	11	316	2918	141360	5	Cluster-60183.145995,Cluster-60183.140056,Cluster-60183.41697,Cluster-60183.91284,Cluster-60183.162251	6	Cluster-60183.108043,Cluster-60183.75525,Cluster-60183.102223,Cluster-60183.144293,Cluster-60183.107843,Cluster-60183.74563
GO:0046394	carboxylic acid biosynthetic process	biological_process	0.088774	1	11	316	2918	141360	5	Cluster-60183.41697,Cluster-60183.162251,Cluster-60183.91284,Cluster-60183.140056,Cluster-60183.145995	6	Cluster-60183.74563,Cluster-60183.107843,Cluster-60183.144293,Cluster-60183.75525,Cluster-60183.102223,Cluster-60183.108043
GO:0000228	nuclear chromosome	cellular_component	0.088795	1	4	316	699	141360	1	Cluster-60183.81733	3	Cluster-52886.0,Cluster-60183.150069,Cluster-60183.96378
GO:0004557	alpha-galactosidase activity	molecular_function	0.089033	1	1	316	34	141360	1	Cluster-60183.80523	0
GO:0006730	one-carbon metabolic process	biological_process	0.089385	1	2	316	231	141360	0		2	Cluster-60183.102223,Cluster-60183.94218
GO:0008610	lipid biosynthetic process	biological_process	0.090435	1	12	316	3215	141360	4	Cluster-60183.101046,Cluster-60183.140056,Cluster-60183.112360,Cluster-60183.124126	8	Cluster-60183.75525,Cluster-60183.74563,Cluster-60183.102986,Cluster-60183.114240,Cluster-60183.112281,Cluster-60183.146553,Cluster-60183.144293,Cluster-60183.107843
GO:0006200	obsolete ATP catabolic process	biological_process	0.090524	1	2	316	224	141360	2	Cluster-60183.113194,Cluster-60183.118522	0
GO:0004512	inositol-3-phosphate synthase activity	molecular_function	0.092354	1	1	316	65	141360	1	Cluster-60183.112360	0
GO:0006021	inositol biosynthetic process	biological_process	0.092354	1	1	316	65	141360	1	Cluster-60183.112360	0
GO:0006400	tRNA modification	biological_process	0.094524	1	5	316	935	141360	3	Cluster-60183.30607,Cluster-60183.56050,Cluster-60183.138730	2	Cluster-60183.114240,Cluster-60183.13849
GO:0019012	virion	cellular_component	0.094757	1	11	316	2913	141360	3	Cluster-60183.88786,Cluster-60183.212048,Cluster-60183.56050	8	Cluster-60183.118421,Cluster-52886.0,Cluster-60183.132062,Cluster-60183.96378,Cluster-60183.116867,Cluster-60183.111365,Cluster-60183.73214,Cluster-60183.126033
GO:0044282	small molecule catabolic process	biological_process	0.095903	1	5	316	1003	141360	3	Cluster-60183.202786,Cluster-60183.202787,Cluster-60183.202790	2	Cluster-60183.114240,Cluster-60183.74563
GO:0009127	purine nucleoside monophosphate biosynthetic process	biological_process	0.096489	1	5	316	1046	141360	5	Cluster-60183.118522,Cluster-60183.88913,Cluster-60183.41623,Cluster-60183.41697,Cluster-60183.113194	0
GO:0009168	purine ribonucleoside monophosphate biosynthetic process	biological_process	0.096489	1	5	316	1046	141360	5	Cluster-60183.41697,Cluster-60183.41623,Cluster-60183.118522,Cluster-60183.88913,Cluster-60183.113194	0
GO:0009888	tissue development	biological_process	0.098102	1	2	316	241	141360	0		2	Cluster-60183.639,Cluster-60183.129548
GO:0009295	nucleoid	cellular_component	0.098969	1	1	316	27	141360	1	Cluster-60183.30607	0
GO:0010038	response to metal ion	biological_process	0.099091	1	2	316	247	141360	2	Cluster-60183.140202,Cluster-60183.60506	0
GO:0004379	glycylpeptide N-tetradecanoyltransferase activity	molecular_function	0.099591	1	1	316	37	141360	0		1	Cluster-60183.96446
GO:0019107	myristoyltransferase activity	molecular_function	0.099591	1	1	316	37	141360	0		1	Cluster-60183.96446
GO:0006120	mitochondrial electron transport, NADH to ubiquinone	biological_process	0.099796	1	3	316	420	141360	1	Cluster-60183.180152	2	Cluster-60183.181838,Cluster-60183.178122
GO:0006952	defense response	biological_process	0.10024	1	9	316	2688	141360	5	Cluster-60183.118703,Cluster-60183.99030,Cluster-60183.115675,Cluster-60183.124756,Cluster-60183.141330	4	Cluster-60183.62820,Cluster-60183.138788,Cluster-60183.79047,Cluster-60183.96378
GO:0005212	structural constituent of eye lens	molecular_function	0.10087	1	1	316	41	141360	0		1	Cluster-60183.96378
GO:0051223	regulation of protein transport	biological_process	0.10146	1	1	316	40	141360	1	Cluster-60183.178400	0
GO:0060341	regulation of cellular localization	biological_process	0.10146	1	1	316	40	141360	1	Cluster-60183.178400	0
GO:0070201	regulation of establishment of protein localization	biological_process	0.10146	1	1	316	40	141360	1	Cluster-60183.178400	0
GO:0003824	catalytic activity	molecular_function	0.10193	1	168	316	67260	141360	61	Cluster-60183.166804,Cluster-60183.118522,Cluster-60183.19380,Cluster-60183.171303,Cluster-60183.61932,Cluster-60183.56050,Cluster-60183.41697,Cluster-60183.90940,Cluster-60183.221402,Cluster-60183.93671,Cluster-60183.202671,Cluster-60183.43435,Cluster-60183.52773,Cluster-60183.181969,Cluster-60183.30607,Cluster-60183.202790,Cluster-60183.101758,Cluster-60183.125313,Cluster-60183.28789,Cluster-60…	107	Cluster-60183.827,Cluster-60183.28628,Cluster-60183.153665,Cluster-54392.3,Cluster-60183.113141,Cluster-60183.114991,Cluster-60183.135375,Cluster-60183.149691,Cluster-60183.96446,Cluster-60183.159173,Cluster-60183.123769,Cluster-60183.159055,Cluster-60183.13228,Cluster-60183.130022,Cluster-60183.112281,Cluster-60183.172313,Cluster-60183.74369,Cluster-60183.86709,Cluster-60183.109935,Cluster-60183…
GO:0042278	purine nucleoside metabolic process	biological_process	0.1032	1	13	316	3840	141360	9	Cluster-60183.118522,Cluster-60183.101046,Cluster-60183.113194,Cluster-60183.121689,Cluster-60183.88913,Cluster-60183.41623,Cluster-60183.41697,Cluster-60183.180152,Cluster-60183.202671	4	Cluster-60183.178122,Cluster-60183.181838,Cluster-60183.159173,Cluster-60183.114240
GO:0046128	purine ribonucleoside metabolic process	biological_process	0.1032	1	13	316	3840	141360	9	Cluster-60183.41697,Cluster-60183.180152,Cluster-60183.41623,Cluster-60183.121689,Cluster-60183.88913,Cluster-60183.202671,Cluster-60183.118522,Cluster-60183.113194,Cluster-60183.101046	4	Cluster-60183.159173,Cluster-60183.181838,Cluster-60183.114240,Cluster-60183.178122
GO:0006950	response to stress	biological_process	0.10347	1	24	316	7898	141360	11	Cluster-60183.141330,Cluster-60183.124756,Cluster-60183.194906,Cluster-60183.99030,Cluster-60183.125313,Cluster-60183.165451,Cluster-60183.115675,Cluster-60183.138730,Cluster-60183.56050,Cluster-60183.118703,Cluster-60183.115673	13	Cluster-60183.28628,Cluster-60183.82230,Cluster-60183.120604,Cluster-60183.114991,Cluster-60183.138788,Cluster-60183.122627,Cluster-60183.62820,Cluster-60183.113141,Cluster-60183.13228,Cluster-60183.79047,Cluster-60183.96378,Cluster-60183.107389,Cluster-60183.159521
GO:0004089	carbonate dehydratase activity	molecular_function	0.10422	1	1	316	64	141360	0		1	Cluster-60183.94218
GO:1901659	glycosyl compound biosynthetic process	biological_process	0.10463	1	6	316	1426	141360	6	Cluster-60183.118522,Cluster-60183.88913,Cluster-60183.41623,Cluster-60183.112360,Cluster-60183.41697,Cluster-60183.113194	0
GO:0044283	small molecule biosynthetic process	biological_process	0.10499	1	14	316	4032	141360	6	Cluster-60183.140056,Cluster-60183.145995,Cluster-60183.112360,Cluster-60183.41697,Cluster-60183.162251,Cluster-60183.91284	8	Cluster-60183.75525,Cluster-60183.178122,Cluster-60183.102223,Cluster-60183.108043,Cluster-60183.74563,Cluster-60183.107843,Cluster-60183.144293,Cluster-60183.181838
GO:0008033	tRNA processing	biological_process	0.10623	1	8	316	1850	141360	3	Cluster-60183.30607,Cluster-60183.56050,Cluster-60183.138730	5	Cluster-60183.114240,Cluster-60183.74563,Cluster-60183.127901,Cluster-60183.108043,Cluster-60183.13849
GO:0007276	gamete generation	biological_process	0.10743	1	2	316	262	141360	0		2	Cluster-60183.129548,Cluster-60183.159521
GO:1901657	glycosyl compound metabolic process	biological_process	0.10773	1	14	316	4258	141360	10	Cluster-60183.88913,Cluster-60183.121689,Cluster-60183.180152,Cluster-60183.41697,Cluster-60183.41623,Cluster-60183.202671,Cluster-60183.118522,Cluster-60183.112360,Cluster-60183.113194,Cluster-60183.101046	4	Cluster-60183.181838,Cluster-60183.159173,Cluster-60183.114240,Cluster-60183.178122
GO:0032880	regulation of protein localization	biological_process	0.10861	1	1	316	45	141360	1	Cluster-60183.178400	0
GO:0016743	carboxyl- or carbamoyltransferase activity	molecular_function	0.10882	1	1	316	44	141360	0		1	Cluster-60183.149691
GO:0046034	ATP metabolic process	biological_process	0.10983	1	11	316	3176	141360	8	Cluster-60183.118522,Cluster-60183.113194,Cluster-60183.88913,Cluster-60183.121689,Cluster-60183.41697,Cluster-60183.180152,Cluster-60183.41623,Cluster-60183.202671	3	Cluster-60183.178122,Cluster-60183.181838,Cluster-60183.159173
GO:0008152	metabolic process	biological_process	0.10988	1	191	316	78446	141360	71	Cluster-60183.19380,Cluster-60183.118522,Cluster-60183.166804,Cluster-60183.32705,Cluster-60183.41697,Cluster-60183.56050,Cluster-60183.60506,Cluster-60183.171303,Cluster-60183.61932,Cluster-60183.140202,Cluster-60183.202671,Cluster-60183.212048,Cluster-60183.90940,Cluster-60183.221402,Cluster-60183.202790,Cluster-60183.30607,Cluster-60183.52773,Cluster-60183.181969,Cluster-60183.125313,Cluster-6…	120	Cluster-60183.44520,Cluster-60183.113141,Cluster-60183.114991,Cluster-60183.827,Cluster-60183.153665,Cluster-60183.28628,Cluster-60183.96446,Cluster-60183.140026,Cluster-60183.123769,Cluster-60183.159173,Cluster-60183.149691,Cluster-47697.0,Cluster-60183.149898,Cluster-60183.172313,Cluster-60183.112281,Cluster-60183.13228,Cluster-60183.86709,Cluster-60183.109935,Cluster-60183.74369,Cluster-60183.…
GO:0043086	negative regulation of catalytic activity	biological_process	0.11081	1	3	316	480	141360	0		3	Cluster-60183.139132,Cluster-60183.172314,Cluster-60183.172313
GO:0044092	negative regulation of molecular function	biological_process	0.11081	1	3	316	480	141360	0		3	Cluster-60183.172314,Cluster-60183.172313,Cluster-60183.139132
GO:0015925	galactosidase activity	molecular_function	0.11082	1	2	316	211	141360	1	Cluster-60183.80523	1	Cluster-60183.112661
GO:0004448	isocitrate dehydrogenase activity	molecular_function	0.11151	1	1	316	61	141360	0		1	Cluster-60183.82934
GO:0003006	developmental process involved in reproduction	biological_process	0.11163	1	2	316	259	141360	1	Cluster-60183.102643	1	Cluster-60183.129548
GO:0009156	ribonucleoside monophosphate biosynthetic process	biological_process	0.11226	1	5	316	1105	141360	5	Cluster-60183.113194,Cluster-60183.88913,Cluster-60183.118522,Cluster-60183.41697,Cluster-60183.41623	0
GO:0042967	acyl-carrier-protein biosynthetic process	biological_process	0.11252	1	5	316	1009	141360	1	Cluster-60183.140056	4	Cluster-60183.144545,Cluster-60183.176793,Cluster-60183.107843,Cluster-60183.96446
GO:2000026	regulation of multicellular organismal development	biological_process	0.11343	1	2	316	236	141360	1	Cluster-60183.118130	1	Cluster-60183.639
GO:0050830	defense response to Gram-positive bacterium	biological_process	0.11404	1	1	316	54	141360	0		1	Cluster-60183.79047
GO:0006352	DNA-templated transcription, initiation	biological_process	0.1149	1	5	316	1090	141360	2	Cluster-60183.212048,Cluster-60183.93553	3	Cluster-60183.28628,Cluster-60183.109721,Cluster-60183.138902
GO:0006367	transcription initiation from RNA polymerase II promoter	biological_process	0.11567	1	3	316	492	141360	0		3	Cluster-60183.109721,Cluster-60183.28628,Cluster-60183.138902
GO:0050829	defense response to Gram-negative bacterium	biological_process	0.11584	1	1	316	48	141360	0		1	Cluster-60183.79047
GO:0002698	negative regulation of immune effector process	biological_process	0.11668	1	1	316	47	141360	1	Cluster-60183.115675	0
GO:0002832	negative regulation of response to biotic stimulus	biological_process	0.11668	1	1	316	47	141360	1	Cluster-60183.115675	0
GO:0030683	evasion or tolerance by virus of host immune response	biological_process	0.11668	1	1	316	47	141360	1	Cluster-60183.115675	0
GO:0043901	negative regulation of multi-organism process	biological_process	0.11668	1	1	316	47	141360	1	Cluster-60183.115675	0
GO:0050687	negative regulation of defense response to virus	biological_process	0.11668	1	1	316	47	141360	1	Cluster-60183.115675	0
GO:0006869	lipid transport	biological_process	0.11708	1	3	316	539	141360	2	Cluster-60183.41697,Cluster-60183.41623	1	Cluster-60183.129548
GO:0009119	ribonucleoside metabolic process	biological_process	0.11754	1	13	316	3939	141360	9	Cluster-60183.121689,Cluster-60183.88913,Cluster-60183.41623,Cluster-60183.180152,Cluster-60183.41697,Cluster-60183.202671,Cluster-60183.118522,Cluster-60183.101046,Cluster-60183.113194	4	Cluster-60183.181838,Cluster-60183.159173,Cluster-60183.114240,Cluster-60183.178122
GO:0002683	negative regulation of immune system process	biological_process	0.11779	1	1	316	48	141360	1	Cluster-60183.115675	0
GO:0009124	nucleoside monophosphate biosynthetic process	biological_process	0.11974	1	5	316	1128	141360	5	Cluster-60183.41697,Cluster-60183.41623,Cluster-60183.88913,Cluster-60183.118522,Cluster-60183.113194	0
GO:0002682	regulation of immune system process	biological_process	0.12005	1	2	316	243	141360	1	Cluster-60183.115675	1	Cluster-60183.43287
GO:0003906	DNA-(apurinic or apyrimidinic site) lyase activity	molecular_function	0.12034	1	1	316	51	141360	0		1	Cluster-60183.28628
GO:0009150	purine ribonucleotide metabolic process	biological_process	0.12168	1	12	316	3613	141360	9	Cluster-60183.101046,Cluster-60183.113194,Cluster-60183.118522,Cluster-60183.202671,Cluster-60183.41623,Cluster-60183.41697,Cluster-60183.180152,Cluster-60183.121689,Cluster-60183.88913	3	Cluster-60183.178122,Cluster-60183.159173,Cluster-60183.181838
GO:0008026	ATP-dependent helicase activity	molecular_function	0.12204	1	3	316	469	141360	2	Cluster-60183.7587,Cluster-60183.28789	1	Cluster-60183.1039
GO:0070035	purine NTP-dependent helicase activity	molecular_function	0.12204	1	3	316	469	141360	2	Cluster-60183.7587,Cluster-60183.28789	1	Cluster-60183.1039
GO:0009144	purine nucleoside triphosphate metabolic process	biological_process	0.12293	1	11	316	3262	141360	8	Cluster-60183.180152,Cluster-60183.41697,Cluster-60183.41623,Cluster-60183.121689,Cluster-60183.88913,Cluster-60183.202671,Cluster-60183.118522,Cluster-60183.113194	3	Cluster-60183.159173,Cluster-60183.181838,Cluster-60183.178122
GO:0009205	purine ribonucleoside triphosphate metabolic process	biological_process	0.12293	1	11	316	3262	141360	8	Cluster-60183.121689,Cluster-60183.88913,Cluster-60183.41623,Cluster-60183.180152,Cluster-60183.41697,Cluster-60183.202671,Cluster-60183.118522,Cluster-60183.113194	3	Cluster-60183.181838,Cluster-60183.159173,Cluster-60183.178122
GO:0009199	ribonucleoside triphosphate metabolic process	biological_process	0.12301	1	11	316	3263	141360	8	Cluster-60183.88913,Cluster-60183.121689,Cluster-60183.41623,Cluster-60183.180152,Cluster-60183.41697,Cluster-60183.202671,Cluster-60183.118522,Cluster-60183.113194	3	Cluster-60183.181838,Cluster-60183.159173,Cluster-60183.178122
GO:0000003	reproduction	biological_process	0.12382	1	5	316	1130	141360	0		5	Cluster-60183.94416,Cluster-60183.129548,Cluster-60183.96378,Cluster-60183.159521,Cluster-52886.0
GO:0004602	glutathione peroxidase activity	molecular_function	0.12387	1	1	316	72	141360	0		1	Cluster-60183.107389
GO:0008608	attachment of spindle microtubules to kinetochore	biological_process	0.12399	1	2	316	257	141360	0		2	Cluster-60183.150069,Cluster-60183.96378
GO:0009141	nucleoside triphosphate metabolic process	biological_process	0.12608	1	11	316	3286	141360	8	Cluster-60183.88913,Cluster-60183.121689,Cluster-60183.41623,Cluster-60183.41697,Cluster-60183.180152,Cluster-60183.202671,Cluster-60183.118522,Cluster-60183.113194	3	Cluster-60183.181838,Cluster-60183.159173,Cluster-60183.178122
GO:0098772	molecular function regulator	molecular_function	0.12649	1	10	316	2773	141360	4	Cluster-60183.37709,Cluster-60183.40066,Cluster-60183.181969,Cluster-60183.43465	6	Cluster-60183.139132,Cluster-60183.172313,Cluster-60183.172314,Cluster-60183.62435,Cluster-60183.105081,Cluster-60183.150069
GO:1901575	organic substance catabolic process	biological_process	0.12673	1	18	316	5698	141360	10	Cluster-60183.152845,Cluster-60183.102643,Cluster-60183.74375,Cluster-60183.202790,Cluster-60183.40066,Cluster-60183.202786,Cluster-60183.121689,Cluster-60183.152844,Cluster-60183.202787,Cluster-60183.181969	8	Cluster-60183.172313,Cluster-60183.139132,Cluster-60183.116941,Cluster-60183.112661,Cluster-60183.99487,Cluster-60183.114240,Cluster-60183.74563,Cluster-60183.172314
GO:0032102	negative regulation of response to external stimulus	biological_process	0.12682	1	1	316	55	141360	1	Cluster-60183.115675	0
GO:0006163	purine nucleotide metabolic process	biological_process	0.12686	1	12	316	3640	141360	9	Cluster-60183.101046,Cluster-60183.113194,Cluster-60183.118522,Cluster-60183.202671,Cluster-60183.121689,Cluster-60183.88913,Cluster-60183.41623,Cluster-60183.180152,Cluster-60183.41697	3	Cluster-60183.178122,Cluster-60183.181838,Cluster-60183.159173
GO:0009288	bacterial-type flagellum	cellular_component	0.12687	1	2	316	257	141360	2	Cluster-60183.198268,Cluster-60183.192499	0
GO:0048609	multicellular organismal reproductive process	biological_process	0.12894	1	2	316	292	141360	0		2	Cluster-60183.129548,Cluster-60183.159521
GO:0042407	cristae formation	biological_process	0.12981	1	1	316	53	141360	1	Cluster-60183.178400	0
GO:0044284	mitochondrial crista junction	cellular_component	0.12981	1	1	316	53	141360	1	Cluster-60183.178400	0
GO:0061617	MICOS complex	cellular_component	0.12981	1	1	316	53	141360	1	Cluster-60183.178400	0
GO:0009126	purine nucleoside monophosphate metabolic process	biological_process	0.13076	1	11	316	3293	141360	8	Cluster-60183.113194,Cluster-60183.118522,Cluster-60183.202671,Cluster-60183.88913,Cluster-60183.121689,Cluster-60183.41623,Cluster-60183.41697,Cluster-60183.180152	3	Cluster-60183.178122,Cluster-60183.181838,Cluster-60183.159173
GO:0009167	purine ribonucleoside monophosphate metabolic process	biological_process	0.13076	1	11	316	3293	141360	8	Cluster-60183.118522,Cluster-60183.113194,Cluster-60183.121689,Cluster-60183.88913,Cluster-60183.41697,Cluster-60183.180152,Cluster-60183.41623,Cluster-60183.202671	3	Cluster-60183.178122,Cluster-60183.181838,Cluster-60183.159173
GO:0046660	female sex differentiation	biological_process	0.13104	1	1	316	55	141360	1	Cluster-60183.102643	0
GO:0009259	ribonucleotide metabolic process	biological_process	0.13115	1	12	316	3674	141360	9	Cluster-60183.202671,Cluster-60183.121689,Cluster-60183.88913,Cluster-60183.180152,Cluster-60183.41697,Cluster-60183.41623,Cluster-60183.113194,Cluster-60183.101046,Cluster-60183.118522	3	Cluster-60183.181838,Cluster-60183.159173,Cluster-60183.178122
GO:0020012	evasion or tolerance of host immune response	biological_process	0.13338	1	1	316	55	141360	1	Cluster-60183.115675	0
GO:0051805	evasion or tolerance of immune response of other organism involved in symbiotic interaction	biological_process	0.13338	1	1	316	55	141360	1	Cluster-60183.115675	0
GO:0052564	response to immune response of other organism involved in symbiotic interaction	biological_process	0.13338	1	1	316	55	141360	1	Cluster-60183.115675	0
GO:0052572	response to host immune response	biological_process	0.13338	1	1	316	55	141360	1	Cluster-60183.115675	0
GO:0003917	DNA topoisomerase type I activity	molecular_function	0.13425	1	1	316	49	141360	0		1	Cluster-60183.96378
GO:0005198	structural molecule activity	molecular_function	0.13513	1	18	316	6667	141360	7	Cluster-60183.56050,Cluster-60183.45546,Cluster-60183.44300,Cluster-60183.102643,Cluster-60183.95900,Cluster-60183.118522,Cluster-60183.105668	11	Cluster-60183.96378,Cluster-52886.0,Cluster-60183.112589,Cluster-60183.114909,Cluster-60183.119182,Cluster-60183.118397,Cluster-60183.28628,Cluster-60183.132762,Cluster-60183.129548,Cluster-60183.114752,Cluster-60183.111365
GO:0034453	microtubule anchoring	biological_process	0.13537	1	2	316	272	141360	0		2	Cluster-60183.150069,Cluster-60183.96378
GO:0002697	regulation of immune effector process	biological_process	0.13563	1	1	316	57	141360	1	Cluster-60183.115675	0
GO:0050688	regulation of defense response to virus	biological_process	0.13563	1	1	316	57	141360	1	Cluster-60183.115675	0
GO:0050690	regulation of defense response to virus by virus	biological_process	0.13563	1	1	316	57	141360	1	Cluster-60183.115675	0
GO:0006812	cation transport	biological_process	0.13782	1	22	316	7114	141360	11	Cluster-60183.41697,Cluster-60183.41623,Cluster-60183.88913,Cluster-60183.140202,Cluster-60183.60506,Cluster-60183.75627,Cluster-60183.202671,Cluster-60183.118522,Cluster-60183.198268,Cluster-60183.113194,Cluster-60183.192499	11	Cluster-60183.159173,Cluster-60183.1039,Cluster-60183.151734,Cluster-60183.73208,Cluster-60183.149898,Cluster-60183.178122,Cluster-58035.0,Cluster-52886.0,Cluster-60183.94416,Cluster-60183.181838,Cluster-60183.151078
GO:0016887	ATPase activity	molecular_function	0.13801	1	14	316	3949	141360	8	Cluster-60183.30607,Cluster-60183.28789,Cluster-60183.138730,Cluster-60183.56050,Cluster-60183.7587,Cluster-60183.39637,Cluster-60183.113194,Cluster-60183.118522	6	Cluster-60183.1039,Cluster-60183.159521,Cluster-60183.120604,Cluster-60183.178122,Cluster-60183.144358,Cluster-60183.96378
GO:0042132	fructose 1,6-bisphosphate 1-phosphatase activity	molecular_function	0.13803	1	1	316	82	141360	1	Cluster-60183.121689	0
GO:0007007	inner mitochondrial membrane organization	biological_process	0.13817	1	1	316	59	141360	1	Cluster-60183.178400	0
GO:0009161	ribonucleoside monophosphate metabolic process	biological_process	0.14071	1	11	316	3350	141360	8	Cluster-60183.118522,Cluster-60183.113194,Cluster-60183.121689,Cluster-60183.88913,Cluster-60183.41623,Cluster-60183.180152,Cluster-60183.41697,Cluster-60183.202671	3	Cluster-60183.178122,Cluster-60183.181838,Cluster-60183.159173
GO:0031515	tRNA (m1A) methyltransferase complex	cellular_component	0.14206	1	1	316	66	141360	0		1	Cluster-60183.13849
GO:0034708	methyltransferase complex	cellular_component	0.14206	1	1	316	66	141360	0		1	Cluster-60183.13849
GO:0043527	tRNA methyltransferase complex	cellular_component	0.14206	1	1	316	66	141360	0		1	Cluster-60183.13849
GO:0004386	helicase activity	molecular_function	0.14383	1	9	316	2181	141360	6	Cluster-60183.30607,Cluster-60183.28789,Cluster-60183.138730,Cluster-60183.56050,Cluster-60183.7587,Cluster-60183.112044	3	Cluster-60183.159521,Cluster-60183.1039,Cluster-60183.120604
GO:0019693	ribose phosphate metabolic process	biological_process	0.14444	1	13	316	4137	141360	9	Cluster-60183.118522,Cluster-60183.101046,Cluster-60183.113194,Cluster-60183.41623,Cluster-60183.180152,Cluster-60183.41697,Cluster-60183.121689,Cluster-60183.88913,Cluster-60183.202671	4	Cluster-60183.178122,Cluster-60183.159173,Cluster-60183.174624,Cluster-60183.181838
GO:0002064	epithelial cell development	biological_process	0.14469	1	1	316	78	141360	0		1	Cluster-60183.129548
GO:0002065	columnar/cuboidal epithelial cell differentiation	biological_process	0.14469	1	1	316	78	141360	0		1	Cluster-60183.129548
GO:0002066	columnar/cuboidal epithelial cell development	biological_process	0.14469	1	1	316	78	141360	0		1	Cluster-60183.129548
GO:0005213	structural constituent of chorion	molecular_function	0.14469	1	1	316	78	141360	0		1	Cluster-60183.129548
GO:0007304	chorion-containing eggshell formation	biological_process	0.14469	1	1	316	78	141360	0		1	Cluster-60183.129548
GO:0030703	eggshell formation	biological_process	0.14469	1	1	316	78	141360	0		1	Cluster-60183.129548
GO:0030707	ovarian follicle cell development	biological_process	0.14469	1	1	316	78	141360	0		1	Cluster-60183.129548
GO:0048477	oogenesis	biological_process	0.14469	1	1	316	78	141360	0		1	Cluster-60183.129548
GO:0009123	nucleoside monophosphate metabolic process	biological_process	0.14568	1	11	316	3374	141360	8	Cluster-60183.118522,Cluster-60183.113194,Cluster-60183.41697,Cluster-60183.180152,Cluster-60183.41623,Cluster-60183.121689,Cluster-60183.88913,Cluster-60183.202671	3	Cluster-60183.178122,Cluster-60183.159173,Cluster-60183.181838
GO:0000793	condensed chromosome	cellular_component	0.14599	1	3	316	568	141360	0		3	Cluster-60183.96378,Cluster-60183.150069,Cluster-52886.0
GO:0007292	female gamete generation	biological_process	0.14606	1	1	316	79	141360	0		1	Cluster-60183.129548
GO:0007548	sex differentiation	biological_process	0.14776	1	1	316	64	141360	1	Cluster-60183.102643	0
GO:0006576	cellular biogenic amine metabolic process	biological_process	0.14818	1	5	316	1191	141360	2	Cluster-60183.41697,Cluster-60183.56050	3	Cluster-60183.122627,Cluster-60183.74563,Cluster-60183.144358
GO:0044106	cellular amine metabolic process	biological_process	0.14818	1	5	316	1191	141360	2	Cluster-60183.56050,Cluster-60183.41697	3	Cluster-60183.144358,Cluster-60183.74563,Cluster-60183.122627
GO:0019068	virion assembly	biological_process	0.14911	1	2	316	294	141360	0		2	Cluster-60183.116867,Cluster-60183.96378
GO:0001525	angiogenesis	biological_process	0.14942	1	1	316	61	141360	1	Cluster-60183.118130	0
GO:0001568	blood vessel development	biological_process	0.14942	1	1	316	61	141360	1	Cluster-60183.118130	0
GO:0001944	vasculature development	biological_process	0.14942	1	1	316	61	141360	1	Cluster-60183.118130	0
GO:0045765	regulation of angiogenesis	biological_process	0.14942	1	1	316	61	141360	1	Cluster-60183.118130	0
GO:0048514	blood vessel morphogenesis	biological_process	0.14942	1	1	316	61	141360	1	Cluster-60183.118130	0
GO:0072358	cardiovascular system development	biological_process	0.14942	1	1	316	61	141360	1	Cluster-60183.118130	0
GO:0072359	circulatory system development	biological_process	0.14942	1	1	316	61	141360	1	Cluster-60183.118130	0
GO:1901342	regulation of vasculature development	biological_process	0.14942	1	1	316	61	141360	1	Cluster-60183.118130	0
GO:0030488	tRNA methylation	biological_process	0.14958	1	1	316	70	141360	0		1	Cluster-60183.13849
GO:0009166	nucleotide catabolic process	biological_process	0.1513	1	1	316	66	141360	1	Cluster-60183.181969	0
GO:0005761	mitochondrial ribosome	cellular_component	0.15133	1	1	316	81	141360	1	Cluster-60183.45546	0
GO:0042451	purine nucleoside biosynthetic process	biological_process	0.15164	1	5	316	1226	141360	5	Cluster-60183.113194,Cluster-60183.118522,Cluster-60183.88913,Cluster-60183.41697,Cluster-60183.41623	0
GO:0046129	purine ribonucleoside biosynthetic process	biological_process	0.15164	1	5	316	1226	141360	5	Cluster-60183.41697,Cluster-60183.41623,Cluster-60183.118522,Cluster-60183.88913,Cluster-60183.113194	0
GO:0010876	lipid localization	biological_process	0.15303	1	3	316	598	141360	2	Cluster-60183.41697,Cluster-60183.41623	1	Cluster-60183.129548
GO:1901292	nucleoside phosphate catabolic process	biological_process	0.15305	1	1	316	67	141360	1	Cluster-60183.181969	0
GO:0042625	ATPase activity, coupled to transmembrane movement of ions	molecular_function	0.15358	1	2	316	317	141360	2	Cluster-60183.118522,Cluster-60183.113194	0
GO:0031304	intrinsic component of mitochondrial inner membrane	cellular_component	0.15409	1	1	316	67	141360	1	Cluster-60183.178400	0
GO:0031305	integral component of mitochondrial inner membrane	cellular_component	0.15409	1	1	316	67	141360	1	Cluster-60183.178400	0
GO:0032592	integral component of mitochondrial membrane	cellular_component	0.15409	1	1	316	67	141360	1	Cluster-60183.178400	0
GO:0098573	intrinsic component of mitochondrial membrane	cellular_component	0.15409	1	1	316	67	141360	1	Cluster-60183.178400	0
GO:0004826	phenylalanine-tRNA ligase activity	molecular_function	0.15537	1	1	316	56	141360	1	Cluster-60183.41697	0
GO:0009328	phenylalanine-tRNA ligase complex	cellular_component	0.15537	1	1	316	56	141360	1	Cluster-60183.41697	0
GO:0005581	collagen trimer	cellular_component	0.1556	1	1	316	40	141360	1	Cluster-60183.102643	0
GO:0000062	fatty-acyl-CoA binding	molecular_function	0.15561	1	1	316	83	141360	1	Cluster-60183.162478	0
GO:0050793	regulation of developmental process	biological_process	0.15589	1	2	316	294	141360	1	Cluster-60183.118130	1	Cluster-60183.639
GO:0043648	dicarboxylic acid metabolic process	biological_process	0.15614	1	4	316	879	141360	2	Cluster-60183.145995,Cluster-60183.91284	2	Cluster-60183.102223,Cluster-60183.108043
GO:0009116	nucleoside metabolic process	biological_process	0.15655	1	13	316	4155	141360	9	Cluster-60183.180152,Cluster-60183.41697,Cluster-60183.41623,Cluster-60183.121689,Cluster-60183.88913,Cluster-60183.202671,Cluster-60183.118522,Cluster-60183.113194,Cluster-60183.101046	4	Cluster-60183.159173,Cluster-60183.181838,Cluster-60183.114240,Cluster-60183.178122
GO:0019872	streptomycin biosynthetic process	biological_process	0.15713	1	1	316	89	141360	1	Cluster-60183.112360	0
GO:0030647	aminoglycoside antibiotic metabolic process	biological_process	0.15713	1	1	316	89	141360	1	Cluster-60183.112360	0
GO:0030648	aminoglycoside antibiotic biosynthetic process	biological_process	0.15713	1	1	316	89	141360	1	Cluster-60183.112360	0
GO:0046343	streptomycin metabolic process	biological_process	0.15713	1	1	316	89	141360	1	Cluster-60183.112360	0
GO:0042157	lipoprotein metabolic process	biological_process	0.15728	1	3	316	585	141360	2	Cluster-60183.41623,Cluster-60183.41697	1	Cluster-32683.3
GO:1990204	oxidoreductase complex	cellular_component	0.1573	1	3	316	628	141360	1	Cluster-60183.113257	2	Cluster-60183.122020,Cluster-60183.122019
GO:0000313	organellar ribosome	cellular_component	0.15748	1	1	316	85	141360	1	Cluster-60183.45546	0
GO:0019049	evasion or tolerance of host defenses by virus	biological_process	0.15755	1	1	316	67	141360	1	Cluster-60183.115675	0
GO:0020037	heme binding	molecular_function	0.15813	1	7	316	2154	141360	1	Cluster-60183.61932	6	Cluster-60183.113141,Cluster-60183.13228,Cluster-60183.122627,Cluster-60183.116656,Cluster-60183.82230,Cluster-60183.114991
GO:0010340	carboxyl-O-methyltransferase activity	molecular_function	0.15878	1	2	316	292	141360	1	Cluster-60183.106139	1	Cluster-60183.114240
GO:0051998	protein carboxyl O-methyltransferase activity	molecular_function	0.15878	1	2	316	292	141360	1	Cluster-60183.106139	1	Cluster-60183.114240
GO:0006432	phenylalanyl-tRNA aminoacylation	biological_process	0.15892	1	1	316	59	141360	1	Cluster-60183.41697	0
GO:0008134	transcription factor binding	molecular_function	0.15904	1	5	316	1122	141360	3	Cluster-60183.56050,Cluster-60183.138730,Cluster-60183.7587	2	Cluster-60183.94416,Cluster-60183.144358
GO:0016137	glycoside metabolic process	biological_process	0.1593	1	1	316	91	141360	1	Cluster-60183.112360	0
GO:0016138	glycoside biosynthetic process	biological_process	0.1593	1	1	316	91	141360	1	Cluster-60183.112360	0
GO:0046173	polyol biosynthetic process	biological_process	0.15968	1	1	316	91	141360	1	Cluster-60183.112360	0
GO:0044248	cellular catabolic process	biological_process	0.15971	1	16	316	5101	141360	10	Cluster-60183.74375,Cluster-60183.102643,Cluster-60183.180152,Cluster-60183.152845,Cluster-60183.181969,Cluster-60183.202787,Cluster-60183.202786,Cluster-60183.152844,Cluster-60183.40066,Cluster-60183.202790	6	Cluster-60183.99487,Cluster-60183.94416,Cluster-60183.178914,Cluster-60183.49901,Cluster-60183.74563,Cluster-60183.114240
GO:0034599	cellular response to oxidative stress	biological_process	0.15981	1	1	316	76	141360	1	Cluster-60183.165451	0
GO:0031348	negative regulation of defense response	biological_process	0.16032	1	1	316	73	141360	1	Cluster-60183.115675	0
GO:0009607	response to biotic stimulus	biological_process	0.16226	1	5	316	1303	141360	1	Cluster-60183.115675	4	Cluster-60183.62820,Cluster-60183.135375,Cluster-60183.96378,Cluster-60183.79047
GO:0016999	antibiotic metabolic process	biological_process	0.16295	1	1	316	92	141360	1	Cluster-60183.112360	0
GO:0017000	antibiotic biosynthetic process	biological_process	0.16295	1	1	316	92	141360	1	Cluster-60183.112360	0
GO:0017144	drug metabolic process	biological_process	0.16295	1	1	316	92	141360	1	Cluster-60183.112360	0
GO:0009152	purine ribonucleotide biosynthetic process	biological_process	0.1639	1	5	316	1259	141360	5	Cluster-60183.118522,Cluster-60183.88913,Cluster-60183.41697,Cluster-60183.41623,Cluster-60183.113194	0
GO:0001575	globoside metabolic process	biological_process	0.1648	1	1	316	67	141360	1	Cluster-60183.80523	0
GO:0019238	cyclohydrolase activity	molecular_function	0.16631	1	1	316	75	141360	0		1	Cluster-60183.102223
GO:0042775	mitochondrial ATP synthesis coupled electron transport	biological_process	0.16701	1	4	316	908	141360	1	Cluster-60183.180152	3	Cluster-60183.178122,Cluster-60183.159173,Cluster-60183.181838
GO:0045048	protein insertion into ER membrane	biological_process	0.16797	1	1	316	68	141360	0		1	Cluster-60183.96378
GO:0071816	tail-anchored membrane protein insertion into ER membrane	biological_process	0.16797	1	1	316	68	141360	0		1	Cluster-60183.96378
GO:0015926	glucosidase activity	molecular_function	0.17134	1	1	316	79	141360	0		1	Cluster-60183.153665
GO:0006164	purine nucleotide biosynthetic process	biological_process	0.17306	1	5	316	1283	141360	5	Cluster-60183.113194,Cluster-60183.118522,Cluster-60183.88913,Cluster-60183.41623,Cluster-60183.41697	0
GO:0009415	response to water	biological_process	0.17342	1	1	316	100	141360	1	Cluster-60183.115673	0
GO:0030154	cell differentiation	biological_process	0.17475	1	3	316	638	141360	1	Cluster-60183.115673	2	Cluster-60183.129548,Cluster-60183.51146
GO:0030261	chromosome condensation	biological_process	0.17646	1	1	316	74	141360	1	Cluster-60183.30607	0
GO:0034470	ncRNA processing	biological_process	0.1775	1	9	316	2547	141360	4	Cluster-60183.56050,Cluster-60183.138730,Cluster-60183.28789,Cluster-60183.30607	5	Cluster-60183.74563,Cluster-60183.114240,Cluster-60183.13849,Cluster-60183.108043,Cluster-60183.127901
GO:0019028	viral capsid	cellular_component	0.18056	1	6	316	1608	141360	1	Cluster-60183.56050	5	Cluster-60183.111365,Cluster-60183.118421,Cluster-60183.96378,Cluster-60183.73214,Cluster-52886.0
GO:0044454	nuclear chromosome part	cellular_component	0.1808	1	3	316	608	141360	0		3	Cluster-52886.0,Cluster-60183.150069,Cluster-60183.96378
GO:1902600	hydrogen ion transmembrane transport	biological_process	0.18114	1	6	316	1616	141360	4	Cluster-60183.202671,Cluster-60183.88913,Cluster-60183.41623,Cluster-60183.41697	2	Cluster-60183.151078,Cluster-60183.94416
GO:0019203	carbohydrate phosphatase activity	molecular_function	0.18138	1	1	316	105	141360	1	Cluster-60183.121689	0
GO:0050308	sugar-phosphatase activity	molecular_function	0.18138	1	1	316	105	141360	1	Cluster-60183.121689	0
GO:0009163	nucleoside biosynthetic process	biological_process	0.18167	1	5	316	1312	141360	5	Cluster-60183.118522,Cluster-60183.88913,Cluster-60183.41697,Cluster-60183.41623,Cluster-60183.113194	0
GO:0042455	ribonucleoside biosynthetic process	biological_process	0.18167	1	5	316	1312	141360	5	Cluster-60183.41623,Cluster-60183.41697,Cluster-60183.118522,Cluster-60183.88913,Cluster-60183.113194	0
GO:0051607	defense response to virus	biological_process	0.18185	1	2	316	329	141360	1	Cluster-60183.115675	1	Cluster-60183.96378
GO:0072509	divalent inorganic cation transmembrane transporter activity	molecular_function	0.18265	1	4	316	894	141360	3	Cluster-60183.75627,Cluster-60183.60506,Cluster-60183.140202	1	Cluster-60183.1039
GO:0019898	extrinsic component of membrane	cellular_component	0.18345	1	3	316	620	141360	1	Cluster-60183.113257	2	Cluster-60183.122020,Cluster-60183.122019
GO:0009260	ribonucleotide biosynthetic process	biological_process	0.18437	1	5	316	1322	141360	5	Cluster-60183.41697,Cluster-60183.41623,Cluster-60183.118522,Cluster-60183.88913,Cluster-60183.113194	0
GO:0046390	ribose phosphate biosynthetic process	biological_process	0.18437	1	5	316	1322	141360	5	Cluster-60183.118522,Cluster-60183.88913,Cluster-60183.41623,Cluster-60183.41697,Cluster-60183.113194	0
GO:0007423	sensory organ development	biological_process	0.1844	1	1	316	74	141360	0		1	Cluster-60183.96378
GO:0046906	tetrapyrrole binding	molecular_function	0.18639	1	7	316	2244	141360	1	Cluster-60183.61932	6	Cluster-60183.114991,Cluster-60183.113141,Cluster-60183.13228,Cluster-60183.82230,Cluster-60183.122627,Cluster-60183.116656
GO:0030243	cellulose metabolic process	biological_process	0.18641	1	2	316	364	141360	0		2	Cluster-60183.99487,Cluster-60183.172086
GO:0007281	germ cell development	biological_process	0.1866	1	1	316	103	141360	0		1	Cluster-60183.129548
GO:0000778	condensed nuclear chromosome kinetochore	cellular_component	0.187	1	2	316	348	141360	0		2	Cluster-60183.150069,Cluster-60183.96378
GO:0000780	condensed nuclear chromosome, centromeric region	cellular_component	0.187	1	2	316	348	141360	0		2	Cluster-60183.96378,Cluster-60183.150069
GO:0000942	condensed nuclear chromosome outer kinetochore	cellular_component	0.187	1	2	316	348	141360	0		2	Cluster-60183.150069,Cluster-60183.96378
GO:0042729	DASH complex	cellular_component	0.187	1	2	316	348	141360	0		2	Cluster-60183.150069,Cluster-60183.96378
GO:0070009	serine-type aminopeptidase activity	molecular_function	0.18758	1	1	316	84	141360	0		1	Cluster-60183.94416
GO:0032101	regulation of response to external stimulus	biological_process	0.18821	1	1	316	96	141360	1	Cluster-60183.115675	0
GO:0002831	regulation of response to biotic stimulus	biological_process	0.1887	1	1	316	91	141360	1	Cluster-60183.115675	0
GO:0051094	positive regulation of developmental process	biological_process	0.18918	1	1	316	80	141360	0		1	Cluster-60183.639
GO:0030855	epithelial cell differentiation	biological_process	0.18932	1	1	316	90	141360	0		1	Cluster-60183.129548
GO:0015930	glutamate synthase activity	molecular_function	0.18981	1	1	316	67	141360	0		1	Cluster-60183.108043
GO:0009165	nucleotide biosynthetic process	biological_process	0.18993	1	6	316	1686	141360	6	Cluster-60183.118522,Cluster-60183.88913,Cluster-60183.41697,Cluster-60183.181969,Cluster-60183.41623,Cluster-60183.113194	0
GO:0005201	extracellular matrix structural constituent	molecular_function	0.19165	1	1	316	58	141360	1	Cluster-60183.102643	0
GO:0044423	virion part	cellular_component	0.19172	1	9	316	2656	141360	2	Cluster-60183.212048,Cluster-60183.56050	7	Cluster-60183.73214,Cluster-60183.126033,Cluster-60183.116867,Cluster-60183.111365,Cluster-52886.0,Cluster-60183.96378,Cluster-60183.118421
GO:0042773	ATP synthesis coupled electron transport	biological_process	0.19185	1	4	316	957	141360	1	Cluster-60183.180152	3	Cluster-60183.178122,Cluster-60183.159173,Cluster-60183.181838
GO:1901293	nucleoside phosphate biosynthetic process	biological_process	0.19301	1	6	316	1694	141360	6	Cluster-60183.41623,Cluster-60183.41697,Cluster-60183.181969,Cluster-60183.88913,Cluster-60183.118522,Cluster-60183.113194	0
GO:0019031	viral envelope	cellular_component	0.19322	1	5	316	1227	141360	2	Cluster-60183.56050,Cluster-60183.212048	3	Cluster-60183.116867,Cluster-60183.126033,Cluster-52886.0
GO:0036338	viral membrane	cellular_component	0.19322	1	5	316	1227	141360	2	Cluster-60183.56050,Cluster-60183.212048	3	Cluster-60183.116867,Cluster-60183.126033,Cluster-52886.0
GO:0017048	Rho GTPase binding	molecular_function	0.19386	1	1	316	68	141360	0		1	Cluster-60183.94416
GO:0007131	reciprocal meiotic recombination	biological_process	0.19447	1	1	316	94	141360	0		1	Cluster-60183.159521
GO:0035825	reciprocal DNA recombination	biological_process	0.19447	1	1	316	94	141360	0		1	Cluster-60183.159521
GO:0010207	photosystem II assembly	biological_process	0.19486	1	1	316	101	141360	0		1	Cluster-60183.97056
GO:0009308	amine metabolic process	biological_process	0.19552	1	5	316	1332	141360	2	Cluster-60183.56050,Cluster-60183.41697	3	Cluster-60183.144358,Cluster-60183.74563,Cluster-60183.122627
GO:1901607	alpha-amino acid biosynthetic process	biological_process	0.19582	1	6	316	1648	141360	4	Cluster-60183.91284,Cluster-60183.162251,Cluster-60183.41697,Cluster-60183.145995	2	Cluster-60183.108043,Cluster-60183.102223
GO:0042180	cellular ketone metabolic process	biological_process	0.19646	1	3	316	580	141360	1	Cluster-60183.162478	2	Cluster-60183.178122,Cluster-60183.181838
GO:0008239	dipeptidyl-peptidase activity	molecular_function	0.19909	1	1	316	91	141360	0		1	Cluster-60183.94416
GO:0009523	photosystem II	cellular_component	0.19913	1	3	316	671	141360	1	Cluster-60183.113257	2	Cluster-60183.122020,Cluster-60183.122019
GO:0030682	evasion or tolerance of host defense response	biological_process	0.20192	1	1	316	100	141360	1	Cluster-60183.115675	0
GO:0051807	evasion or tolerance of defense response of other organism involved in symbiotic interaction	biological_process	0.20192	1	1	316	100	141360	1	Cluster-60183.115675	0
GO:0072330	monocarboxylic acid biosynthetic process	biological_process	0.2028	1	5	316	1311	141360	1	Cluster-60183.140056	4	Cluster-60183.144293,Cluster-60183.107843,Cluster-60183.74563,Cluster-60183.75525
GO:0007205	protein kinase C-activating G-protein coupled receptor signaling pathway	biological_process	0.20346	1	1	316	79	141360	1	Cluster-60183.40066	0
GO:0016872	intramolecular lyase activity	molecular_function	0.20368	1	1	316	116	141360	1	Cluster-60183.112360	0
GO:0006818	hydrogen transport	biological_process	0.20396	1	9	316	2776	141360	4	Cluster-60183.202671,Cluster-60183.88913,Cluster-60183.41697,Cluster-60183.41623	5	Cluster-60183.178122,Cluster-60183.151078,Cluster-60183.181838,Cluster-60183.94416,Cluster-60183.159173
GO:0015992	proton transport	biological_process	0.20396	1	9	316	2776	141360	4	Cluster-60183.41623,Cluster-60183.41697,Cluster-60183.88913,Cluster-60183.202671	5	Cluster-60183.151078,Cluster-60183.178122,Cluster-60183.159173,Cluster-60183.94416,Cluster-60183.181838
GO:0004843	ubiquitin-specific protease activity	molecular_function	0.20446	1	1	316	73	141360	1	Cluster-60183.221402	0
GO:0016747	transferase activity, transferring acyl groups other than amino-acyl groups	molecular_function	0.20448	1	6	316	1684	141360	1	Cluster-60183.140056	5	Cluster-60183.96446,Cluster-60183.75525,Cluster-60183.144545,Cluster-60183.176793,Cluster-60183.107843
GO:0030001	metal ion transport	biological_process	0.2057	1	13	316	4099	141360	5	Cluster-60183.140202,Cluster-60183.198268,Cluster-60183.60506,Cluster-60183.75627,Cluster-60183.192499	8	Cluster-60183.181838,Cluster-60183.1039,Cluster-60183.151734,Cluster-60183.73208,Cluster-60183.149898,Cluster-60183.178122,Cluster-58035.0,Cluster-52886.0
GO:0002252	immune effector process	biological_process	0.20698	1	2	316	357	141360	1	Cluster-60183.115675	1	Cluster-60183.96378
GO:0032504	multicellular organism reproduction	biological_process	0.20749	1	2	316	384	141360	0		2	Cluster-60183.159521,Cluster-60183.129548
GO:0000280	nuclear division	biological_process	0.20754	1	3	316	677	141360	0		3	Cluster-60183.159521,Cluster-60183.150069,Cluster-52886.0
GO:0006687	glycosphingolipid metabolic process	biological_process	0.20842	1	2	316	314	141360	1	Cluster-60183.80523	1	Cluster-60183.112661
GO:0051239	regulation of multicellular organismal process	biological_process	0.20892	1	2	316	357	141360	1	Cluster-60183.118130	1	Cluster-60183.639
GO:0044445	cytosolic part	cellular_component	0.2115	1	3	316	696	141360	1	Cluster-60183.140056	2	Cluster-60183.207054,Cluster-60183.107843
GO:0033179	proton-transporting V-type ATPase, V0 domain	cellular_component	0.21234	1	2	316	370	141360	0		2	Cluster-60183.94416,Cluster-60183.151078
GO:0042765	GPI-anchor transamidase complex	cellular_component	0.21277	1	1	316	92	141360	0		1	Cluster-60183.114388
GO:0060429	epithelium development	biological_process	0.21387	1	1	316	106	141360	0		1	Cluster-60183.129548
GO:0044429	mitochondrial part	cellular_component	0.21539	1	7	316	2145	141360	4	Cluster-60183.45546,Cluster-60183.178400,Cluster-60183.37537,Cluster-60183.187723	3	Cluster-60183.27366,Cluster-60183.85788,Cluster-60183.159173
GO:0008652	cellular amino acid biosynthetic process	biological_process	0.21816	1	6	316	1716	141360	4	Cluster-60183.162251,Cluster-60183.91284,Cluster-60183.145995,Cluster-60183.41697	2	Cluster-60183.102223,Cluster-60183.108043
GO:0072522	purine-containing compound biosynthetic process	biological_process	0.21829	1	5	316	1395	141360	5	Cluster-60183.113194,Cluster-60183.118522,Cluster-60183.88913,Cluster-60183.41623,Cluster-60183.41697	0
GO:0009360	DNA polymerase III complex	cellular_component	0.22257	1	1	316	87	141360	0		1	Cluster-60183.120604
GO:0006359	regulation of transcription from RNA polymerase III promoter	biological_process	0.22293	1	1	316	112	141360	0		1	Cluster-60183.88547
GO:0008135	translation factor activity, RNA binding	molecular_function	0.22467	1	4	316	1132	141360	1	Cluster-60183.212048	3	Cluster-60183.96378,Cluster-52886.0,Cluster-60183.13849
GO:0002949	tRNA threonylcarbamoyladenosine modification	biological_process	0.22498	1	3	316	612	141360	3	Cluster-60183.138730,Cluster-60183.56050,Cluster-60183.30607	0
GO:0070525	tRNA threonylcarbamoyladenosine metabolic process	biological_process	0.22498	1	3	316	612	141360	3	Cluster-60183.30607,Cluster-60183.56050,Cluster-60183.138730	0
GO:0046165	alcohol biosynthetic process	biological_process	0.22549	1	1	316	124	141360	1	Cluster-60183.112360	0
GO:0000346	transcription export complex	cellular_component	0.22604	1	1	316	111	141360	1	Cluster-60183.41623	0
GO:0000445	THO complex part of transcription export complex	cellular_component	0.22604	1	1	316	111	141360	1	Cluster-60183.41623	0
GO:0051240	positive regulation of multicellular organismal process	biological_process	0.22757	1	1	316	104	141360	0		1	Cluster-60183.639
GO:0044281	small molecule metabolic process	biological_process	0.22945	1	45	316	17236	141360	25	Cluster-60183.202671,Cluster-60183.75194,Cluster-60183.42608,Cluster-60183.96507,Cluster-60183.162478,Cluster-60183.71545,Cluster-60183.202790,Cluster-60183.121250,Cluster-60183.162251,Cluster-60183.88913,Cluster-60183.121689,Cluster-60183.42612,Cluster-60183.41623,Cluster-60183.140056,Cluster-60183.101046,Cluster-60183.181969,Cluster-60183.145995,Cluster-60183.180152,Cluster-60183.113194,Cluster…	20	Cluster-60183.82934,Cluster-60183.111365,Cluster-60183.75525,Cluster-60183.109476,Cluster-60183.116656,Cluster-60183.144293,Cluster-60183.102223,Cluster-60183.178122,Cluster-60183.122627,Cluster-60183.181838,Cluster-60183.94218,Cluster-60183.107843,Cluster-60183.177803,Cluster-60183.108043,Cluster-60183.193149,Cluster-60183.114240,Cluster-60183.74563,Cluster-60183.174624,Cluster-60183.159173,Clus…
GO:0048585	negative regulation of response to stimulus	biological_process	0.23002	1	1	316	111	141360	1	Cluster-60183.115675	0
GO:0048869	cellular developmental process	biological_process	0.23019	1	4	316	1060	141360	2	Cluster-60183.115673,Cluster-60183.61950	2	Cluster-60183.129548,Cluster-60183.51146
GO:0034220	ion transmembrane transport	biological_process	0.23074	1	9	316	2800	141360	7	Cluster-60183.37704,Cluster-60183.91402,Cluster-60183.37707,Cluster-60183.202671,Cluster-60183.88913,Cluster-60183.41623,Cluster-60183.41697	2	Cluster-60183.151078,Cluster-60183.94416
GO:0042600	chorion	cellular_component	0.23119	1	1	316	119	141360	0		1	Cluster-60183.129548
GO:0046677	response to antibiotic	biological_process	0.23169	1	1	316	99	141360	0		1	Cluster-60183.118397
GO:0022904	respiratory electron transport chain	biological_process	0.23189	1	4	316	1044	141360	1	Cluster-60183.180152	3	Cluster-60183.178122,Cluster-60183.181838,Cluster-60183.159173
GO:0005739	mitochondrion	cellular_component	0.23386	1	10	316	3395	141360	5	Cluster-60183.37537,Cluster-60183.178400,Cluster-60183.45546,Cluster-60183.187723,Cluster-60183.52045	5	Cluster-60183.143785,Cluster-60183.159173,Cluster-60183.27366,Cluster-60183.178122,Cluster-60183.85788
GO:0000279	M phase	biological_process	0.23477	1	1	316	115	141360	0		1	Cluster-52886.0
GO:0022403	cell cycle phase	biological_process	0.23477	1	1	316	115	141360	0		1	Cluster-52886.0
GO:0044848	biological phase	biological_process	0.23477	1	1	316	115	141360	0		1	Cluster-52886.0
GO:0015935	small ribosomal subunit	cellular_component	0.23607	1	1	316	160	141360	1	Cluster-60183.45546	0
GO:0051603	proteolysis involved in cellular protein catabolic process	biological_process	0.23647	1	4	316	1094	141360	4	Cluster-60183.102643,Cluster-60183.152845,Cluster-60183.152844,Cluster-60183.74375	0
GO:0048285	organelle fission	biological_process	0.23706	1	3	316	724	141360	0		3	Cluster-60183.159521,Cluster-52886.0,Cluster-60183.150069
GO:0044413	avoidance of host defenses	biological_process	0.23885	1	1	316	120	141360	1	Cluster-60183.115675	0
GO:0044415	evasion or tolerance of host defenses	biological_process	0.23885	1	1	316	120	141360	1	Cluster-60183.115675	0
GO:0051832	avoidance of defenses of other organism involved in symbiotic interaction	biological_process	0.23885	1	1	316	120	141360	1	Cluster-60183.115675	0
GO:0051834	evasion or tolerance of defenses of other organism involved in symbiotic interaction	biological_process	0.23885	1	1	316	120	141360	1	Cluster-60183.115675	0
GO:0052173	response to defenses of other organism involved in symbiotic interaction	biological_process	0.23885	1	1	316	120	141360	1	Cluster-60183.115675	0
GO:0052200	response to host defenses	biological_process	0.23885	1	1	316	120	141360	1	Cluster-60183.115675	0
GO:0075136	response to host	biological_process	0.23885	1	1	316	120	141360	1	Cluster-60183.115675	0
GO:0030176	integral component of endoplasmic reticulum membrane	cellular_component	0.23979	1	2	316	395	141360	0		2	Cluster-60183.127625,Cluster-60183.114388
GO:0031082	BLOC complex	cellular_component	0.23984	1	1	316	125	141360	0		1	Cluster-60183.207054
GO:0031083	BLOC-1 complex	cellular_component	0.23984	1	1	316	125	141360	0		1	Cluster-60183.207054
GO:0001510	RNA methylation	biological_process	0.24011	1	2	316	369	141360	0		2	Cluster-60183.114240,Cluster-60183.13849
GO:0044257	cellular protein catabolic process	biological_process	0.24046	1	4	316	1104	141360	4	Cluster-60183.102643,Cluster-60183.152845,Cluster-60183.152844,Cluster-60183.74375	0
GO:0009117	nucleotide metabolic process	biological_process	0.24047	1	14	316	4971	141360	10	Cluster-60183.181969,Cluster-60183.118522,Cluster-60183.101046,Cluster-60183.113194,Cluster-60183.41623,Cluster-60183.180152,Cluster-60183.41697,Cluster-60183.121689,Cluster-60183.88913,Cluster-60183.202671	4	Cluster-60183.178122,Cluster-60183.159173,Cluster-60183.181838,Cluster-60183.174624
GO:0044712	single-organism catabolic process	biological_process	0.24131	1	9	316	2940	141360	6	Cluster-60183.202787,Cluster-60183.202786,Cluster-60183.121689,Cluster-60183.40066,Cluster-60183.202790,Cluster-60183.181969	3	Cluster-60183.116941,Cluster-60183.74563,Cluster-60183.114240
GO:0031301	integral component of organelle membrane	cellular_component	0.24159	1	3	316	702	141360	1	Cluster-60183.178400	2	Cluster-60183.127625,Cluster-60183.114388
GO:0016866	intramolecular transferase activity	molecular_function	0.24345	1	2	316	408	141360	0		2	Cluster-60183.116941,Cluster-60183.172086
GO:0033177	proton-transporting two-sector ATPase complex, proton-transporting domain	cellular_component	0.24489	1	4	316	1078	141360	2	Cluster-60183.88913,Cluster-60183.41697	2	Cluster-60183.151078,Cluster-60183.94416
GO:0030126	COPI vesicle coat	cellular_component	0.24609	1	1	316	95	141360	1	Cluster-60183.44300	0
GO:0030137	COPI-coated vesicle	cellular_component	0.24609	1	1	316	95	141360	1	Cluster-60183.44300	0
GO:0030663	COPI-coated vesicle membrane	cellular_component	0.24609	1	1	316	95	141360	1	Cluster-60183.44300	0
GO:0030170	pyridoxal phosphate binding	molecular_function	0.24618	1	3	316	697	141360	3	Cluster-60183.157546,Cluster-60183.42608,Cluster-60183.42612	0
GO:0022603	regulation of anatomical structure morphogenesis	biological_process	0.24658	1	1	316	117	141360	1	Cluster-60183.118130	0
GO:0046915	transition metal ion transmembrane transporter activity	molecular_function	0.24684	1	3	316	666	141360	2	Cluster-60183.60506,Cluster-60183.140202	1	Cluster-60183.1039
GO:0006665	sphingolipid metabolic process	biological_process	0.24844	1	2	316	358	141360	1	Cluster-60183.80523	1	Cluster-60183.112661
GO:0000940	condensed chromosome outer kinetochore	cellular_component	0.24989	1	2	316	428	141360	0		2	Cluster-60183.96378,Cluster-60183.150069
GO:0005227	calcium activated cation channel activity	molecular_function	0.25124	1	1	316	105	141360	0		1	Cluster-52886.0
GO:0015269	calcium-activated potassium channel activity	molecular_function	0.25124	1	1	316	105	141360	0		1	Cluster-52886.0
GO:0022839	ion gated channel activity	molecular_function	0.25124	1	1	316	105	141360	0		1	Cluster-52886.0
GO:0031300	intrinsic component of organelle membrane	cellular_component	0.25271	1	3	316	717	141360	1	Cluster-60183.178400	2	Cluster-60183.127625,Cluster-60183.114388
GO:2001070	starch binding	molecular_function	0.2538	1	1	316	101	141360	0		1	Cluster-60183.126033
GO:0031227	intrinsic component of endoplasmic reticulum membrane	cellular_component	0.25521	1	2	316	410	141360	0		2	Cluster-60183.114388,Cluster-60183.127625
GO:0009057	macromolecule catabolic process	biological_process	0.25565	1	9	316	2904	141360	4	Cluster-60183.152845,Cluster-60183.152844,Cluster-60183.102643,Cluster-60183.74375	5	Cluster-60183.172313,Cluster-60183.172314,Cluster-60183.139132,Cluster-60183.112661,Cluster-60183.99487
GO:0016628	oxidoreductase activity, acting on the CH-CH group of donors, NAD or NADP as acceptor	molecular_function	0.25581	1	2	316	393	141360	1	Cluster-60183.140056	1	Cluster-60183.108043
GO:0006753	nucleoside phosphate metabolic process	biological_process	0.25618	1	14	316	5033	141360	10	Cluster-60183.202671,Cluster-60183.88913,Cluster-60183.121689,Cluster-60183.180152,Cluster-60183.41697,Cluster-60183.41623,Cluster-60183.113194,Cluster-60183.101046,Cluster-60183.118522,Cluster-60183.181969	4	Cluster-60183.181838,Cluster-60183.174624,Cluster-60183.159173,Cluster-60183.178122
GO:0043093	FtsZ-dependent cytokinesis	biological_process	0.25696	1	2	316	415	141360	0		2	Cluster-60183.96378,Cluster-60183.94416
GO:0031347	regulation of defense response	biological_process	0.25816	1	1	316	133	141360	1	Cluster-60183.115675	0
GO:0009878	nodule morphogenesis	biological_process	0.25858	1	1	316	131	141360	0		1	Cluster-60183.123866
GO:0044111	development involved in symbiotic interaction	biological_process	0.25858	1	1	316	131	141360	0		1	Cluster-60183.123866
GO:0000777	condensed chromosome kinetochore	cellular_component	0.26026	1	2	316	439	141360	0		2	Cluster-60183.96378,Cluster-60183.150069
GO:0000779	condensed chromosome, centromeric region	cellular_component	0.26026	1	2	316	439	141360	0		2	Cluster-60183.150069,Cluster-60183.96378
GO:0071949	FAD binding	molecular_function	0.26133	1	2	316	368	141360	0		2	Cluster-60183.108043,Cluster-60183.74563
GO:0016799	hydrolase activity, hydrolyzing N-glycosyl compounds	molecular_function	0.2616	1	1	316	130	141360	0		1	Cluster-60183.28628
GO:0000347	THO complex	cellular_component	0.26294	1	1	316	129	141360	1	Cluster-60183.41623	0
GO:0032968	positive regulation of transcription elongation from RNA polymerase II promoter	biological_process	0.2644	1	1	316	135	141360	0		1	Cluster-60183.28628
GO:0034243	regulation of transcription elongation from RNA polymerase II promoter	biological_process	0.2644	1	1	316	135	141360	0		1	Cluster-60183.28628
GO:0043436	oxoacid metabolic process	biological_process	0.26459	1	27	316	10054	141360	12	Cluster-60183.140056,Cluster-60183.145995,Cluster-60183.71545,Cluster-60183.91284,Cluster-60183.121250,Cluster-60183.162251,Cluster-60183.121689,Cluster-60183.42612,Cluster-60183.41697,Cluster-60183.96507,Cluster-60183.162478,Cluster-60183.42608	15	Cluster-60183.102223,Cluster-60183.149691,Cluster-60183.116656,Cluster-60183.114240,Cluster-60183.74563,Cluster-60183.174624,Cluster-60183.144293,Cluster-60183.75525,Cluster-60183.108043,Cluster-60183.193149,Cluster-60183.109476,Cluster-60183.122627,Cluster-60183.82934,Cluster-60183.177803,Cluster-60183.107843
GO:0006082	organic acid metabolic process	biological_process	0.26549	1	27	316	10063	141360	12	Cluster-60183.145995,Cluster-60183.140056,Cluster-60183.162251,Cluster-60183.121689,Cluster-60183.121250,Cluster-60183.91284,Cluster-60183.42612,Cluster-60183.41697,Cluster-60183.71545,Cluster-60183.162478,Cluster-60183.96507,Cluster-60183.42608	15	Cluster-60183.102223,Cluster-60183.149691,Cluster-60183.174624,Cluster-60183.144293,Cluster-60183.114240,Cluster-60183.116656,Cluster-60183.74563,Cluster-60183.109476,Cluster-60183.193149,Cluster-60183.108043,Cluster-60183.75525,Cluster-60183.107843,Cluster-60183.177803,Cluster-60183.82934,Cluster-60183.122627
GO:0032786	positive regulation of DNA-templated transcription, elongation	biological_process	0.26549	1	1	316	136	141360	0		1	Cluster-60183.28628
GO:0006399	tRNA metabolic process	biological_process	0.26653	1	9	316	2749	141360	4	Cluster-60183.41697,Cluster-60183.138730,Cluster-60183.56050,Cluster-60183.30607	5	Cluster-60183.74563,Cluster-60183.114240,Cluster-60183.13849,Cluster-60183.108043,Cluster-60183.127901
GO:0009886	post-embryonic morphogenesis	biological_process	0.26716	1	1	316	138	141360	0		1	Cluster-60183.123866
GO:0005829	cytosol	cellular_component	0.26771	1	3	316	810	141360	1	Cluster-60183.140056	2	Cluster-60183.207054,Cluster-60183.107843
GO:0032505	reproduction of a single-celled organism	biological_process	0.26886	1	2	316	430	141360	0		2	Cluster-60183.96378,Cluster-60183.94416
GO:0007186	G-protein coupled receptor signaling pathway	biological_process	0.27104	1	5	316	1464	141360	2	Cluster-60183.81733,Cluster-60183.40066	3	Cluster-60183.145989,Cluster-60183.109935,Cluster-60183.144358
GO:0005667	transcription factor complex	cellular_component	0.27195	1	15	316	5287	141360	7	Cluster-60183.52045,Cluster-60183.93553,Cluster-60183.7587,Cluster-60183.56050,Cluster-60183.138730,Cluster-60183.180152,Cluster-60183.32705	8	Cluster-60183.109721,Cluster-60183.149898,Cluster-60183.138902,Cluster-60183.178914,Cluster-47697.0,Cluster-60183.49901,Cluster-60183.144358,Cluster-60183.94416
GO:0009615	response to virus	biological_process	0.27274	1	2	316	439	141360	1	Cluster-60183.115675	1	Cluster-60183.96378
GO:0007283	spermatogenesis	biological_process	0.27275	1	1	316	149	141360	0		1	Cluster-60183.159521
GO:0004315	3-oxoacyl-[acyl-carrier-protein] synthase activity	molecular_function	0.27277	1	1	316	111	141360	0		1	Cluster-60183.107843
GO:0019363	pyridine nucleotide biosynthetic process	biological_process	0.27304	1	1	316	129	141360	1	Cluster-60183.181969	0
GO:0016814	hydrolase activity, acting on carbon-nitrogen (but not peptide) bonds, in cyclic amidines	molecular_function	0.2732	1	1	316	142	141360	0		1	Cluster-60183.102223
GO:0005184	neuropeptide hormone activity	molecular_function	0.27623	1	1	316	139	141360	0		1	Cluster-60183.109935
GO:0048232	male gamete generation	biological_process	0.27633	1	1	316	151	141360	0		1	Cluster-60183.159521
GO:0007006	mitochondrial membrane organization	biological_process	0.27637	1	1	316	127	141360	1	Cluster-60183.178400	0
GO:0000041	transition metal ion transport	biological_process	0.27662	1	3	316	727	141360	2	Cluster-60183.60506,Cluster-60183.140202	1	Cluster-60183.1039
GO:0008176	tRNA (guanine-N7-)-methyltransferase activity	molecular_function	0.27692	1	1	316	130	141360	0		1	Cluster-60183.114240
GO:0008137	NADH dehydrogenase (ubiquinone) activity	molecular_function	0.27824	1	2	316	392	141360	0		2	Cluster-60183.178122,Cluster-60183.181838
GO:0050136	NADH dehydrogenase (quinone) activity	molecular_function	0.27824	1	2	316	392	141360	0		2	Cluster-60183.178122,Cluster-60183.181838
GO:0004499	N,N-dimethylaniline monooxygenase activity	molecular_function	0.27991	1	1	316	125	141360	0		1	Cluster-60183.108043
GO:0072511	divalent inorganic cation transport	biological_process	0.28026	1	4	316	1114	141360	3	Cluster-60183.140202,Cluster-60183.75627,Cluster-60183.60506	1	Cluster-60183.1039
GO:0004143	diacylglycerol kinase activity	molecular_function	0.28098	1	1	316	111	141360	1	Cluster-60183.40066	0
GO:0045944	positive regulation of transcription from RNA polymerase II promoter	biological_process	0.28436	1	1	316	145	141360	0		1	Cluster-60183.28628
GO:0005615	extracellular space	cellular_component	0.28542	1	3	316	788	141360	1	Cluster-60183.69051	2	Cluster-60183.178914,Cluster-60183.49901
GO:0016853	isomerase activity	molecular_function	0.28565	1	6	316	1897	141360	1	Cluster-60183.112360	5	Cluster-54392.3,Cluster-60183.172086,Cluster-60183.96378,Cluster-60183.75224,Cluster-60183.116941
GO:0044711	single-organism biosynthetic process	biological_process	0.28607	1	27	316	10164	141360	14	Cluster-60183.91284,Cluster-60183.162251,Cluster-60183.121689,Cluster-60183.88913,Cluster-60183.41697,Cluster-60183.41623,Cluster-60183.181969,Cluster-60183.112360,Cluster-60183.145995,Cluster-60183.140056,Cluster-60183.101046,Cluster-60183.124126,Cluster-60183.118522,Cluster-60183.113194	13	Cluster-60183.144293,Cluster-60183.146553,Cluster-60183.114240,Cluster-60183.74563,Cluster-60183.102223,Cluster-60183.178122,Cluster-60183.181838,Cluster-60183.107843,Cluster-60183.102986,Cluster-60183.112281,Cluster-60183.108043,Cluster-60183.75525,Cluster-60183.172086
GO:0015849	organic acid transport	biological_process	0.28641	1	3	316	793	141360	3	Cluster-60183.37707,Cluster-60183.37704,Cluster-60183.91402	0
GO:0046942	carboxylic acid transport	biological_process	0.28641	1	3	316	793	141360	3	Cluster-60183.91402,Cluster-60183.37704,Cluster-60183.37707	0
GO:0006811	ion transport	biological_process	0.28701	1	25	316	9071	141360	14	Cluster-60183.88913,Cluster-60183.41697,Cluster-60183.41623,Cluster-60183.140202,Cluster-60183.60506,Cluster-60183.75627,Cluster-60183.91402,Cluster-60183.202671,Cluster-60183.118522,Cluster-60183.198268,Cluster-60183.37704,Cluster-60183.192499,Cluster-60183.37707,Cluster-60183.113194	11	Cluster-60183.159173,Cluster-60183.73208,Cluster-60183.1039,Cluster-60183.151734,Cluster-60183.149898,Cluster-58035.0,Cluster-52886.0,Cluster-60183.178122,Cluster-60183.181838,Cluster-60183.94416,Cluster-60183.151078
GO:0090575	RNA polymerase II transcription factor complex	cellular_component	0.28727	1	2	316	433	141360	0		2	Cluster-60183.109721,Cluster-60183.138902
GO:0047134	protein-disulfide reductase activity	molecular_function	0.29041	1	1	316	135	141360	1	Cluster-60183.171303	0
GO:0044798	nuclear transcription factor complex	cellular_component	0.29058	1	2	316	439	141360	0		2	Cluster-60183.138902,Cluster-60183.109721
GO:0019953	sexual reproduction	biological_process	0.29183	1	2	316	478	141360	0		2	Cluster-60183.159521,Cluster-60183.129548
GO:0008276	protein methyltransferase activity	molecular_function	0.29337	1	2	316	425	141360	1	Cluster-60183.106139	1	Cluster-60183.114240
GO:0015988	energy coupled proton transmembrane transport, against electrochemical gradient	biological_process	0.29381	1	3	316	795	141360	1	Cluster-60183.202671	2	Cluster-60183.94416,Cluster-60183.151078
GO:0015991	ATP hydrolysis coupled proton transport	biological_process	0.29381	1	3	316	795	141360	1	Cluster-60183.202671	2	Cluster-60183.94416,Cluster-60183.151078
GO:0044702	single organism reproductive process	biological_process	0.29422	1	2	316	481	141360	0		2	Cluster-60183.159521,Cluster-60183.129548
GO:0006568	tryptophan metabolic process	biological_process	0.29459	1	3	316	807	141360	1	Cluster-60183.41697	2	Cluster-60183.122627,Cluster-60183.74563
GO:0006586	indolalkylamine metabolic process	biological_process	0.29459	1	3	316	807	141360	1	Cluster-60183.41697	2	Cluster-60183.122627,Cluster-60183.74563
GO:0016884	carbon-nitrogen ligase activity, with glutamine as amido-N-donor	molecular_function	0.29573	1	1	316	146	141360	0		1	Cluster-60183.135375
GO:0016469	proton-transporting two-sector ATPase complex	cellular_component	0.29717	1	5	316	1556	141360	3	Cluster-60183.202671,Cluster-60183.88913,Cluster-60183.41697	2	Cluster-60183.151078,Cluster-60183.94416
GO:0032784	regulation of DNA-templated transcription, elongation	biological_process	0.29741	1	1	316	155	141360	0		1	Cluster-60183.28628
GO:0003954	NADH dehydrogenase activity	molecular_function	0.29845	1	2	316	423	141360	0		2	Cluster-60183.181838,Cluster-60183.178122
GO:0016868	intramolecular transferase activity, phosphotransferases	molecular_function	0.29854	1	1	316	162	141360	0		1	Cluster-60183.116941
GO:0043233	organelle lumen	cellular_component	0.29994	1	11	316	3838	141360	5	Cluster-60183.28789,Cluster-60183.45546,Cluster-60183.81733,Cluster-60183.75194,Cluster-60183.187723	6	Cluster-60183.27366,Cluster-60183.96378,Cluster-60183.150069,Cluster-52886.0,Cluster-60183.109721,Cluster-60183.138902
GO:0070013	intracellular organelle lumen	cellular_component	0.29994	1	11	316	3838	141360	5	Cluster-60183.28789,Cluster-60183.75194,Cluster-60183.45546,Cluster-60183.81733,Cluster-60183.187723	6	Cluster-60183.27366,Cluster-60183.150069,Cluster-52886.0,Cluster-60183.96378,Cluster-60183.138902,Cluster-60183.109721
GO:0000917	barrier septum assembly	biological_process	0.30264	1	2	316	458	141360	0		2	Cluster-60183.94416,Cluster-60183.96378
GO:0090529	cell septum assembly	biological_process	0.30264	1	2	316	458	141360	0		2	Cluster-60183.94416,Cluster-60183.96378
GO:0009628	response to abiotic stimulus	biological_process	0.30344	1	2	316	521	141360	2	Cluster-60183.141344,Cluster-60183.115673	0
GO:0098542	defense response to other organism	biological_process	0.3035	1	3	316	854	141360	1	Cluster-60183.115675	2	Cluster-60183.96378,Cluster-60183.79047
GO:0000105	histidine biosynthetic process	biological_process	0.30366	1	1	316	164	141360	1	Cluster-60183.162251	0
GO:0032940	secretion by cell	biological_process	0.30381	1	3	316	761	141360	2	Cluster-60183.178400,Cluster-60183.118130	1	Cluster-60183.108043
GO:0046903	secretion	biological_process	0.30482	1	3	316	763	141360	2	Cluster-60183.118130,Cluster-60183.178400	1	Cluster-60183.108043
GO:0032506	cytokinetic process	biological_process	0.3058	1	2	316	463	141360	0		2	Cluster-60183.96378,Cluster-60183.94416
GO:1902410	mitotic cytokinetic process	biological_process	0.3058	1	2	316	463	141360	0		2	Cluster-60183.94416,Cluster-60183.96378
GO:0042623	ATPase activity, coupled	molecular_function	0.30654	1	6	316	1777	141360	4	Cluster-60183.113194,Cluster-60183.28789,Cluster-60183.7587,Cluster-60183.118522	2	Cluster-60183.1039,Cluster-60183.96378
GO:0008171	O-methyltransferase activity	molecular_function	0.3066	1	2	316	484	141360	1	Cluster-60183.106139	1	Cluster-60183.114240
GO:0015936	coenzyme A metabolic process	biological_process	0.30668	1	1	316	159	141360	1	Cluster-60183.101046	0
GO:0050660	flavin adenine dinucleotide binding	molecular_function	0.30775	1	4	316	1114	141360	0		4	Cluster-60183.108043,Cluster-60183.116656,Cluster-60183.127901,Cluster-60183.74563
GO:0031974	membrane-enclosed lumen	cellular_component	0.30886	1	11	316	3880	141360	5	Cluster-60183.187723,Cluster-60183.28789,Cluster-60183.75194,Cluster-60183.81733,Cluster-60183.45546	6	Cluster-60183.96378,Cluster-60183.150069,Cluster-52886.0,Cluster-60183.109721,Cluster-60183.138902,Cluster-60183.27366
GO:0044238	primary metabolic process	biological_process	0.30892	1	148	316	61553	141360	58	Cluster-60183.41697,Cluster-60183.56050,Cluster-60183.32705,Cluster-60183.118522,Cluster-60183.166804,Cluster-60183.19380,Cluster-60183.181969,Cluster-60183.52773,Cluster-60183.202790,Cluster-60183.30607,Cluster-60183.221402,Cluster-60183.90940,Cluster-60183.212048,Cluster-60183.202671,Cluster-60183.52045,Cluster-60183.28789,Cluster-60183.205869,Cluster-60183.180152,Cluster-60183.125313,Cluster-6…	90	Cluster-47697.0,Cluster-60183.149898,Cluster-60183.149691,Cluster-60183.123769,Cluster-60183.159173,Cluster-60183.96446,Cluster-60183.140026,Cluster-60183.153665,Cluster-60183.28628,Cluster-60183.827,Cluster-60183.44520,Cluster-60183.68249,Cluster-60183.13849,Cluster-60183.102223,Cluster-60183.96378,Cluster-60183.127356,Cluster-60183.144293,Cluster-60183.62437,Cluster-60183.118397,Cluster-60183.8…
GO:0000281	mitotic cytokinesis	biological_process	0.31196	1	2	316	470	141360	0		2	Cluster-60183.94416,Cluster-60183.96378
GO:0061640	cytoskeleton-dependent cytokinesis	biological_process	0.31196	1	2	316	470	141360	0		2	Cluster-60183.94416,Cluster-60183.96378
GO:0006289	nucleotide-excision repair	biological_process	0.3128	1	1	316	161	141360	0		1	Cluster-60183.28628
GO:0009378	four-way junction helicase activity	molecular_function	0.31426	1	3	316	713	141360	2	Cluster-60183.56050,Cluster-60183.138730	1	Cluster-60183.120604
GO:0009379	Holliday junction helicase complex	cellular_component	0.31426	1	3	316	713	141360	2	Cluster-60183.138730,Cluster-60183.56050	1	Cluster-60183.120604
GO:0048476	Holliday junction resolvase complex	cellular_component	0.31426	1	3	316	713	141360	2	Cluster-60183.138730,Cluster-60183.56050	1	Cluster-60183.120604
GO:0016787	hydrolase activity	molecular_function	0.3143	1	65	316	25580	141360	21	Cluster-60183.86535,Cluster-60183.121689,Cluster-60183.112044,Cluster-60183.192499,Cluster-60183.198268,Cluster-60183.80523,Cluster-60183.71886,Cluster-60183.28789,Cluster-60183.138730,Cluster-60183.113194,Cluster-60183.102643,Cluster-60183.52773,Cluster-60183.177830,Cluster-60183.30607,Cluster-60183.221402,Cluster-60183.202671,Cluster-60183.7587,Cluster-60183.43435,Cluster-60183.39637,Cluster-60…	44	Cluster-60183.178122,Cluster-60183.144358,Cluster-60183.129097,Cluster-60183.150069,Cluster-60183.150068,Cluster-60183.1039,Cluster-60183.72558,Cluster-60183.172314,Cluster-60183.62435,Cluster-60183.124446,Cluster-60183.99487,Cluster-60183.207685,Cluster-60183.825,Cluster-60183.49467,Cluster-60183.150072,Cluster-60183.151607,Cluster-60183.156244,Cluster-60183.112661,Cluster-60183.139132,Cluster-6…
GO:0006353	DNA-templated transcription, termination	biological_process	0.3147	1	1	316	150	141360	0		1	Cluster-60183.102986
GO:0030163	protein catabolic process	biological_process	0.31596	1	4	316	1250	141360	4	Cluster-60183.152844,Cluster-60183.74375,Cluster-60183.102643,Cluster-60183.152845	0
GO:0051273	beta-glucan metabolic process	biological_process	0.31743	1	2	316	458	141360	0		2	Cluster-60183.99487,Cluster-60183.172086
GO:0015985	energy coupled proton transport, down electrochemical gradient	biological_process	0.31767	1	3	316	856	141360	3	Cluster-60183.88913,Cluster-60183.41623,Cluster-60183.41697	0
GO:0015986	ATP synthesis coupled proton transport	biological_process	0.31767	1	3	316	856	141360	3	Cluster-60183.88913,Cluster-60183.41697,Cluster-60183.41623	0
GO:0015095	magnesium ion transmembrane transporter activity	molecular_function	0.3208	1	1	316	161	141360	1	Cluster-60183.75627	0
GO:0015693	magnesium ion transport	biological_process	0.3208	1	1	316	161	141360	1	Cluster-60183.75627	0
GO:0004930	G-protein coupled receptor activity	molecular_function	0.32176	1	2	316	452	141360	1	Cluster-60183.81733	1	Cluster-60183.145989
GO:0019069	viral capsid assembly	biological_process	0.32177	1	1	316	174	141360	0		1	Cluster-60183.96378
GO:0016423	tRNA (guanine) methyltransferase activity	molecular_function	0.32413	1	1	316	166	141360	0		1	Cluster-60183.114240
GO:0030145	manganese ion binding	molecular_function	0.32591	1	1	316	170	141360	0		1	Cluster-60183.127039
GO:0019954	asexual reproduction	biological_process	0.32621	1	2	316	498	141360	0		2	Cluster-60183.96378,Cluster-60183.94416
GO:0046434	organophosphate catabolic process	biological_process	0.32664	1	2	316	462	141360	2	Cluster-60183.181969,Cluster-60183.40066	0
GO:0006012	galactose metabolic process	biological_process	0.33037	1	2	316	460	141360	1	Cluster-60183.80523	1	Cluster-60183.112661
GO:0033202	DNA helicase complex	cellular_component	0.33072	1	3	316	737	141360	2	Cluster-60183.138730,Cluster-60183.56050	1	Cluster-60183.120604
GO:0016043	cellular component organization	biological_process	0.33108	1	25	316	9478	141360	4	Cluster-60183.30607,Cluster-60183.178400,Cluster-60183.61950,Cluster-60183.212048	21	Cluster-60183.172314,Cluster-60183.62435,Cluster-60183.159521,Cluster-60183.116867,Cluster-60183.62437,Cluster-52886.0,Cluster-60183.150069,Cluster-60183.144358,Cluster-60183.96378,Cluster-60183.114909,Cluster-60183.150068,Cluster-60183.172313,Cluster-60183.150072,Cluster-60183.114752,Cluster-60183.150067,Cluster-60183.139132,Cluster-60183.94416,Cluster-60183.119182,Cluster-60183.97056,Cluster-60…
GO:0044763	single-organism cellular process	biological_process	0.33463	1	113	316	45904	141360	53	Cluster-60183.112360,Cluster-60183.91402,Cluster-60183.81733,Cluster-60183.202786,Cluster-60183.138730,Cluster-60183.194906,Cluster-60183.113194,Cluster-60183.180152,Cluster-60183.141344,Cluster-60183.124126,Cluster-60183.118130,Cluster-60183.125313,Cluster-60183.119954,Cluster-60183.145995,Cluster-60183.140056,Cluster-60183.61950,Cluster-60183.101046,Cluster-60183.121689,Cluster-60183.121250,Clu…	60	Cluster-60183.145989,Cluster-60183.149206,Cluster-60183.176793,Cluster-60183.114240,Cluster-60183.74563,Cluster-60183.151734,Cluster-60183.108043,Cluster-60183.193149,Cluster-60183.178204,Cluster-60183.120604,Cluster-60183.181838,Cluster-60183.102986,Cluster-60183.122627,Cluster-60183.150068,Cluster-60183.85788,Cluster-60183.150069,Cluster-60183.144358,Cluster-60183.178122,Cluster-60183.146553,Cl…
GO:0022414	reproductive process	biological_process	0.33488	1	3	316	919	141360	1	Cluster-60183.102643	2	Cluster-60183.159521,Cluster-60183.129548
GO:0006547	histidine metabolic process	biological_process	0.33628	1	1	316	187	141360	1	Cluster-60183.162251	0
GO:0052803	imidazole-containing compound metabolic process	biological_process	0.33628	1	1	316	187	141360	1	Cluster-60183.162251	0
GO:0017119	Golgi transport complex	cellular_component	0.33984	1	1	316	178	141360	1	Cluster-60183.19380	0
GO:0006739	NADP metabolic process	biological_process	0.34034	1	3	316	954	141360	2	Cluster-60183.121689,Cluster-60183.181969	1	Cluster-60183.174624
GO:0016668	oxidoreductase activity, acting on a sulfur group of donors, NAD(P) as acceptor	molecular_function	0.3406	1	1	316	164	141360	1	Cluster-60183.171303	0
GO:0009451	RNA modification	biological_process	0.34215	1	5	316	1542	141360	3	Cluster-60183.30607,Cluster-60183.56050,Cluster-60183.138730	2	Cluster-60183.114240,Cluster-60183.13849
GO:0008677	2-dehydropantoate 2-reductase activity	molecular_function	0.34221	1	1	316	162	141360	0		1	Cluster-60183.74563
GO:0045735	nutrient reservoir activity	molecular_function	0.34305	1	1	316	182	141360	0		1	Cluster-60183.127039
GO:0002376	immune system process	biological_process	0.3441	1	4	316	1200	141360	1	Cluster-60183.115675	3	Cluster-60183.96378,Cluster-60183.118397,Cluster-60183.43287
GO:0034660	ncRNA metabolic process	biological_process	0.34591	1	10	316	3454	141360	5	Cluster-60183.138730,Cluster-60183.56050,Cluster-60183.41697,Cluster-60183.30607,Cluster-60183.28789	5	Cluster-60183.114240,Cluster-60183.74563,Cluster-60183.108043,Cluster-60183.13849,Cluster-60183.127901
GO:0019318	hexose metabolic process	biological_process	0.34698	1	5	316	1696	141360	2	Cluster-60183.121689,Cluster-60183.80523	3	Cluster-60183.112661,Cluster-60183.116941,Cluster-60183.129097
GO:0016591	DNA-directed RNA polymerase II, holoenzyme	cellular_component	0.35006	1	2	316	509	141360	0		2	Cluster-60183.109721,Cluster-60183.138902
GO:0080134	regulation of response to stress	biological_process	0.35089	1	1	316	195	141360	1	Cluster-60183.115675	0
GO:0022412	cellular process involved in reproduction in multicellular organism	biological_process	0.35198	1	1	316	196	141360	0		1	Cluster-60183.129548
GO:0042430	indole-containing compound metabolic process	biological_process	0.35229	1	3	316	906	141360	1	Cluster-60183.41697	2	Cluster-60183.122627,Cluster-60183.74563
GO:0016410	N-acyltransferase activity	molecular_function	0.35252	1	2	316	506	141360	0		2	Cluster-60183.144545,Cluster-60183.96446
GO:0043414	macromolecule methylation	biological_process	0.3541	1	3	316	841	141360	1	Cluster-60183.106139	2	Cluster-60183.114240,Cluster-60183.13849
GO:0051205	protein insertion into membrane	biological_process	0.35436	1	1	316	173	141360	0		1	Cluster-60183.96378
GO:0044255	cellular lipid metabolic process	biological_process	0.35624	1	12	316	4255	141360	6	Cluster-60183.140056,Cluster-60183.101046,Cluster-60183.112360,Cluster-60183.162478,Cluster-60183.80523,Cluster-60183.40066	6	Cluster-60183.75525,Cluster-60183.74563,Cluster-60183.107843,Cluster-60183.112661,Cluster-60183.176793,Cluster-60183.144293
GO:0010506	regulation of autophagy	biological_process	0.35695	1	2	316	524	141360	0		2	Cluster-60183.178914,Cluster-60183.49901
GO:0015923	mannosidase activity	molecular_function	0.35766	1	1	316	165	141360	0		1	Cluster-60183.129097
GO:0006511	ubiquitin-dependent protein catabolic process	biological_process	0.35881	1	3	316	914	141360	3	Cluster-60183.152845,Cluster-60183.152844,Cluster-60183.74375	0
GO:0006743	ubiquinone metabolic process	biological_process	0.35883	1	2	316	474	141360	0		2	Cluster-60183.178122,Cluster-60183.181838
GO:0006744	ubiquinone biosynthetic process	biological_process	0.35883	1	2	316	474	141360	0		2	Cluster-60183.178122,Cluster-60183.181838
GO:0045333	cellular respiration	biological_process	0.35983	1	5	316	1702	141360	1	Cluster-60183.180152	4	Cluster-60183.159173,Cluster-60183.181838,Cluster-60183.178122,Cluster-60183.82934
GO:0009521	photosystem	cellular_component	0.36027	1	3	316	942	141360	1	Cluster-60183.113257	2	Cluster-60183.122020,Cluster-60183.122019
GO:0005819	spindle	cellular_component	0.36062	1	2	316	529	141360	0		2	Cluster-60183.96378,Cluster-60183.150069
GO:0019941	modification-dependent protein catabolic process	biological_process	0.36118	1	3	316	919	141360	3	Cluster-60183.152845,Cluster-60183.74375,Cluster-60183.152844	0
GO:0043632	modification-dependent macromolecule catabolic process	biological_process	0.36118	1	3	316	919	141360	3	Cluster-60183.152845,Cluster-60183.74375,Cluster-60183.152844	0
GO:0003723	RNA binding	molecular_function	0.36174	1	16	316	5937	141360	4	Cluster-60183.30607,Cluster-60183.56050,Cluster-60183.138730,Cluster-60183.212048	12	Cluster-52886.0,Cluster-60183.96378,Cluster-60183.13849,Cluster-60183.159521,Cluster-60183.178923,Cluster-60183.178921,Cluster-60183.120604,Cluster-60183.129548,Cluster-60183.28628,Cluster-60183.112281,Cluster-60183.102986,Cluster-60183.111365
GO:0046655	folic acid metabolic process	biological_process	0.36321	1	1	316	190	141360	0		1	Cluster-60183.102223
GO:0046656	folic acid biosynthetic process	biological_process	0.36321	1	1	316	190	141360	0		1	Cluster-60183.102223
GO:0015711	organic anion transport	biological_process	0.36579	1	3	316	878	141360	3	Cluster-60183.37707,Cluster-60183.91402,Cluster-60183.37704	0
GO:0030660	Golgi-associated vesicle membrane	cellular_component	0.36586	1	1	316	163	141360	1	Cluster-60183.44300	0
GO:0003690	double-stranded DNA binding	molecular_function	0.36622	1	2	316	525	141360	0		2	Cluster-60183.159521,Cluster-60183.143785
GO:0072521	purine-containing compound metabolic process	biological_process	0.36632	1	15	316	5832	141360	10	Cluster-60183.101046,Cluster-60183.113194,Cluster-60183.118522,Cluster-60183.202671,Cluster-60183.88913,Cluster-60183.121689,Cluster-60183.75194,Cluster-60183.41623,Cluster-60183.180152,Cluster-60183.41697	5	Cluster-60183.178122,Cluster-60183.114240,Cluster-60183.181838,Cluster-60183.159173,Cluster-60183.111365
GO:0006383	transcription from RNA polymerase III promoter	biological_process	0.36656	1	1	316	202	141360	0		1	Cluster-60183.88547
GO:1901362	organic cyclic compound biosynthetic process	biological_process	0.36671	1	43	316	17246	141360	23	Cluster-60183.182843,Cluster-60183.41623,Cluster-60183.162251,Cluster-60183.88913,Cluster-60183.181969,Cluster-60183.145995,Cluster-60183.101046,Cluster-60183.7587,Cluster-60183.212048,Cluster-60183.75194,Cluster-60183.37537,Cluster-60183.93553,Cluster-60183.41697,Cluster-60183.138730,Cluster-60183.56050,Cluster-60183.91284,Cluster-60183.32705,Cluster-60183.52045,Cluster-60183.180152,Cluster-6018…	20	Cluster-60183.146553,Cluster-60183.138902,Cluster-60183.144358,Cluster-60183.102223,Cluster-60183.111365,Cluster-60183.112281,Cluster-60183.109721,Cluster-60183.102937,Cluster-60183.143785,Cluster-60183.114240,Cluster-60183.149898,Cluster-60183.178914,Cluster-47697.0,Cluster-60183.49901,Cluster-60183.102986,Cluster-60183.124273,Cluster-60183.28628,Cluster-60183.108043,Cluster-60183.121000,Cluster…
GO:0005798	Golgi-associated vesicle	cellular_component	0.36671	1	1	316	164	141360	1	Cluster-60183.44300	0
GO:0016627	oxidoreductase activity, acting on the CH-CH group of donors	molecular_function	0.36935	1	3	316	892	141360	1	Cluster-60183.140056	2	Cluster-60183.108043,Cluster-60183.122627
GO:0019783	ubiquitin-like protein-specific protease activity	molecular_function	0.37081	1	1	316	155	141360	1	Cluster-60183.221402	0
GO:0051049	regulation of transport	biological_process	0.37165	1	1	316	203	141360	1	Cluster-60183.178400	0
GO:0033176	proton-transporting V-type ATPase complex	cellular_component	0.3728	1	2	316	519	141360	0		2	Cluster-60183.151078,Cluster-60183.94416
GO:0006914	autophagy	biological_process	0.3755	1	4	316	1291	141360	1	Cluster-60183.180152	3	Cluster-60183.178914,Cluster-60183.94416,Cluster-60183.49901
GO:0048731	system development	biological_process	0.37554	1	2	316	537	141360	1	Cluster-60183.118130	1	Cluster-60183.96378
GO:0006479	protein methylation	biological_process	0.37708	1	2	316	522	141360	1	Cluster-60183.106139	1	Cluster-60183.114240
GO:0008213	protein alkylation	biological_process	0.37708	1	2	316	522	141360	1	Cluster-60183.106139	1	Cluster-60183.114240
GO:0015979	photosynthesis	biological_process	0.3779	1	4	316	1386	141360	1	Cluster-60183.113257	3	Cluster-60183.122019,Cluster-60183.122020,Cluster-60183.97056
GO:0004565	beta-galactosidase activity	molecular_function	0.37799	1	1	316	177	141360	0		1	Cluster-60183.112661
GO:0009341	beta-galactosidase complex	cellular_component	0.37799	1	1	316	177	141360	0		1	Cluster-60183.112661
GO:0016655	oxidoreductase activity, acting on NAD(P)H, quinone or similar compound as acceptor	molecular_function	0.37811	1	2	316	496	141360	0		2	Cluster-60183.178122,Cluster-60183.181838
GO:0015976	carbon utilization	biological_process	0.38132	1	2	316	665	141360	1	Cluster-60183.121689	1	Cluster-60183.94218
GO:0051187	cofactor catabolic process	biological_process	0.38163	1	1	316	196	141360	1	Cluster-60183.181969	0
GO:0007029	endoplasmic reticulum organization	biological_process	0.38419	1	1	316	206	141360	0		1	Cluster-60183.96378
GO:0044421	extracellular region part	cellular_component	0.38678	1	4	316	1317	141360	2	Cluster-60183.69051,Cluster-60183.102643	2	Cluster-60183.178914,Cluster-60183.49901
GO:1901661	quinone metabolic process	biological_process	0.3868	1	2	316	505	141360	0		2	Cluster-60183.181838,Cluster-60183.178122
GO:1901663	quinone biosynthetic process	biological_process	0.3868	1	2	316	505	141360	0		2	Cluster-60183.181838,Cluster-60183.178122
GO:0006119	oxidative phosphorylation	biological_process	0.389	1	4	316	1385	141360	1	Cluster-60183.180152	3	Cluster-60183.159173,Cluster-60183.181838,Cluster-60183.178122
GO:0006396	RNA processing	biological_process	0.38901	1	12	316	4312	141360	6	Cluster-60183.138730,Cluster-60183.56050,Cluster-60183.41623,Cluster-60183.30607,Cluster-60183.28789,Cluster-60183.102643	6	Cluster-60183.114240,Cluster-60183.140026,Cluster-60183.74563,Cluster-60183.108043,Cluster-60183.13849,Cluster-60183.127901
GO:0070206	protein trimerization	biological_process	0.39216	1	1	316	221	141360	0		1	Cluster-60183.96378
GO:0019752	carboxylic acid metabolic process	biological_process	0.39426	1	25	316	9944	141360	12	Cluster-60183.140056,Cluster-60183.145995,Cluster-60183.71545,Cluster-60183.91284,Cluster-60183.121689,Cluster-60183.162251,Cluster-60183.121250,Cluster-60183.41697,Cluster-60183.42612,Cluster-60183.96507,Cluster-60183.162478,Cluster-60183.42608	13	Cluster-60183.102223,Cluster-60183.149691,Cluster-60183.114240,Cluster-60183.74563,Cluster-60183.174624,Cluster-60183.144293,Cluster-60183.75525,Cluster-60183.108043,Cluster-60183.193149,Cluster-60183.122627,Cluster-60183.82934,Cluster-60183.107843,Cluster-60183.177803
GO:0005996	monosaccharide metabolic process	biological_process	0.39433	1	5	316	1799	141360	2	Cluster-60183.121689,Cluster-60183.80523	3	Cluster-60183.116941,Cluster-60183.112661,Cluster-60183.129097
GO:0004298	threonine-type endopeptidase activity	molecular_function	0.39444	1	1	316	261	141360	1	Cluster-60183.102643	0
GO:0070003	threonine-type peptidase activity	molecular_function	0.39444	1	1	316	261	141360	1	Cluster-60183.102643	0
GO:0043900	regulation of multi-organism process	biological_process	0.39445	1	1	316	221	141360	1	Cluster-60183.115675	0
GO:0022900	electron transport chain	biological_process	0.39452	1	4	316	1361	141360	1	Cluster-60183.180152	3	Cluster-60183.178122,Cluster-60183.159173,Cluster-60183.181838
GO:0006366	transcription from RNA polymerase II promoter	biological_process	0.39539	1	4	316	1327	141360	0		4	Cluster-60183.28628,Cluster-60183.138902,Cluster-60183.109721,Cluster-60183.124273
GO:0015947	methane metabolic process	biological_process	0.3963	1	1	316	221	141360	0		1	Cluster-60183.122627
GO:0043446	cellular alkane metabolic process	biological_process	0.3963	1	1	316	221	141360	0		1	Cluster-60183.122627
GO:0004177	aminopeptidase activity	molecular_function	0.39707	1	1	316	205	141360	0		1	Cluster-60183.94416
GO:0000776	kinetochore	cellular_component	0.39881	1	2	316	603	141360	0		2	Cluster-60183.150069,Cluster-60183.96378
GO:0033865	nucleoside bisphosphate metabolic process	biological_process	0.39912	1	1	316	212	141360	1	Cluster-60183.101046	0
GO:0033875	ribonucleoside bisphosphate metabolic process	biological_process	0.39912	1	1	316	212	141360	1	Cluster-60183.101046	0
GO:0034032	purine nucleoside bisphosphate metabolic process	biological_process	0.39912	1	1	316	212	141360	1	Cluster-60183.101046	0
GO:0000910	cytokinesis	biological_process	0.4006	1	2	316	572	141360	0		2	Cluster-60183.96378,Cluster-60183.94416
GO:0042181	ketone biosynthetic process	biological_process	0.4011	1	2	316	516	141360	0		2	Cluster-60183.181838,Cluster-60183.178122
GO:0006027	glycosaminoglycan catabolic process	biological_process	0.40149	1	1	316	197	141360	0		1	Cluster-60183.112661
GO:0006368	transcription elongation from RNA polymerase II promoter	biological_process	0.40162	1	1	316	223	141360	0		1	Cluster-60183.28628
GO:0022402	cell cycle process	biological_process	0.40261	1	5	316	1767	141360	0		5	Cluster-60183.94416,Cluster-60183.150069,Cluster-52886.0,Cluster-60183.159521,Cluster-60183.96378
GO:0006417	regulation of translation	biological_process	0.40362	1	4	316	1403	141360	1	Cluster-60183.212048	3	Cluster-60183.96378,Cluster-52886.0,Cluster-60183.13849
GO:0034248	regulation of cellular amide metabolic process	biological_process	0.40362	1	4	316	1403	141360	1	Cluster-60183.212048	3	Cluster-60183.13849,Cluster-60183.96378,Cluster-52886.0
GO:0003918	DNA topoisomerase type II (ATP-hydrolyzing) activity	molecular_function	0.40368	1	1	316	182	141360	0		1	Cluster-60183.96378
GO:0061505	DNA topoisomerase II activity	molecular_function	0.40368	1	1	316	182	141360	0		1	Cluster-60183.96378
GO:0009416	response to light stimulus	biological_process	0.40431	1	1	316	231	141360	1	Cluster-60183.141344	0
GO:0071806	protein transmembrane transport	biological_process	0.40765	1	1	316	211	141360	0		1	Cluster-60183.108043
GO:0009877	nodulation	biological_process	0.4084	1	1	316	217	141360	0		1	Cluster-60183.123866
GO:0016278	lysine N-methyltransferase activity	molecular_function	0.40864	1	1	316	187	141360	0		1	Cluster-60183.114240
GO:0016279	protein-lysine N-methyltransferase activity	molecular_function	0.40864	1	1	316	187	141360	0		1	Cluster-60183.114240
GO:0018024	histone-lysine N-methyltransferase activity	molecular_function	0.40864	1	1	316	187	141360	0		1	Cluster-60183.114240
GO:0042054	histone methyltransferase activity	molecular_function	0.40864	1	1	316	187	141360	0		1	Cluster-60183.114240
GO:0009314	response to radiation	biological_process	0.4087	1	1	316	234	141360	1	Cluster-60183.141344	0
GO:0045263	proton-transporting ATP synthase complex, coupling factor F(o)	cellular_component	0.41031	1	2	316	587	141360	2	Cluster-60183.41697,Cluster-60183.88913	0
GO:0000278	mitotic cell cycle	biological_process	0.41089	1	3	316	996	141360	0		3	Cluster-60183.96378,Cluster-60183.150069,Cluster-60183.94416
GO:1903047	mitotic cell cycle process	biological_process	0.41089	1	3	316	996	141360	0		3	Cluster-60183.96378,Cluster-60183.150069,Cluster-60183.94416
GO:0015078	hydrogen ion transmembrane transporter activity	molecular_function	0.41125	1	6	316	2283	141360	3	Cluster-60183.88913,Cluster-60183.41697,Cluster-60183.41623	3	Cluster-60183.151078,Cluster-60183.94416,Cluster-60183.159173
GO:0009401	phosphoenolpyruvate-dependent sugar phosphotransferase system	biological_process	0.41162	1	1	316	233	141360	0		1	Cluster-60183.159018
GO:0000428	DNA-directed RNA polymerase complex	cellular_component	0.41168	1	2	316	586	141360	0		2	Cluster-60183.138902,Cluster-60183.109721
GO:0055029	nuclear DNA-directed RNA polymerase complex	cellular_component	0.41168	1	2	316	586	141360	0		2	Cluster-60183.109721,Cluster-60183.138902
GO:0015980	energy derivation by oxidation of organic compounds	biological_process	0.41404	1	5	316	1812	141360	1	Cluster-60183.180152	4	Cluster-60183.159173,Cluster-60183.181838,Cluster-60183.178122,Cluster-60183.82934
GO:0043207	response to external biotic stimulus	biological_process	0.4147	1	3	316	1048	141360	1	Cluster-60183.115675	2	Cluster-60183.96378,Cluster-60183.79047
GO:0051707	response to other organism	biological_process	0.4147	1	3	316	1048	141360	1	Cluster-60183.115675	2	Cluster-60183.79047,Cluster-60183.96378
GO:0030246	carbohydrate binding	molecular_function	0.41494	1	3	316	967	141360	1	Cluster-60183.178181	2	Cluster-60183.43287,Cluster-60183.126033
GO:0010608	posttranscriptional regulation of gene expression	biological_process	0.41746	1	4	316	1431	141360	1	Cluster-60183.212048	3	Cluster-60183.13849,Cluster-60183.96378,Cluster-52886.0
GO:0009892	negative regulation of metabolic process	biological_process	0.42036	1	3	316	947	141360	0		3	Cluster-60183.172314,Cluster-60183.172313,Cluster-60183.139132
GO:0072525	pyridine-containing compound biosynthetic process	biological_process	0.42128	1	1	316	237	141360	1	Cluster-60183.181969	0
GO:0044391	ribosomal subunit	cellular_component	0.42285	1	1	316	331	141360	1	Cluster-60183.45546	0
GO:0006732	coenzyme metabolic process	biological_process	0.42313	1	9	316	3509	141360	3	Cluster-60183.101046,Cluster-60183.181969,Cluster-60183.121689	6	Cluster-60183.102223,Cluster-60183.178122,Cluster-60183.114240,Cluster-60183.74563,Cluster-60183.181838,Cluster-60183.174624
GO:0006554	lysine catabolic process	biological_process	0.42396	1	2	316	570	141360	0		2	Cluster-60183.74563,Cluster-60183.114240
GO:0009068	aspartate family amino acid catabolic process	biological_process	0.42396	1	2	316	570	141360	0		2	Cluster-60183.74563,Cluster-60183.114240
GO:0035091	phosphatidylinositol binding	molecular_function	0.4248	1	1	316	208	141360	1	Cluster-60183.178903	0
GO:0006310	DNA recombination	biological_process	0.42536	1	5	316	1592	141360	3	Cluster-60183.28789,Cluster-60183.56050,Cluster-60183.138730	2	Cluster-60183.159521,Cluster-60183.120604
GO:0051087	chaperone binding	molecular_function	0.42618	1	1	316	246	141360	1	Cluster-60183.112098	0
GO:1901617	organic hydroxy compound biosynthetic process	biological_process	0.42696	1	1	316	268	141360	1	Cluster-60183.112360	0
GO:0051186	cofactor metabolic process	biological_process	0.43051	1	11	316	4319	141360	3	Cluster-60183.181969,Cluster-60183.101046,Cluster-60183.121689	8	Cluster-60183.121000,Cluster-60183.108043,Cluster-60183.178122,Cluster-60183.102223,Cluster-60183.181838,Cluster-60183.174624,Cluster-60183.74563,Cluster-60183.114240
GO:0005839	proteasome core complex	cellular_component	0.4306	1	1	316	292	141360	1	Cluster-60183.102643	0
GO:0001101	response to acid chemical	biological_process	0.4309	1	1	316	242	141360	1	Cluster-60183.115673	0
GO:0015074	DNA integration	biological_process	0.43105	1	3	316	842	141360	1	Cluster-60183.71545	2	Cluster-60183.165127,Cluster-60183.127625
GO:0009452	7-methylguanosine RNA capping	biological_process	0.43171	1	1	316	213	141360	0		1	Cluster-60183.114240
GO:0036260	RNA capping	biological_process	0.43171	1	1	316	213	141360	0		1	Cluster-60183.114240
GO:0006354	DNA-templated transcription, elongation	biological_process	0.43318	1	1	316	248	141360	0		1	Cluster-60183.28628
GO:0006733	oxidoreduction coenzyme metabolic process	biological_process	0.43362	1	5	316	1897	141360	2	Cluster-60183.121689,Cluster-60183.181969	3	Cluster-60183.178122,Cluster-60183.174624,Cluster-60183.181838
GO:0007218	neuropeptide signaling pathway	biological_process	0.43398	1	1	316	242	141360	0		1	Cluster-60183.109935
GO:0005737	cytoplasm	cellular_component	0.43637	1	42	316	18234	141360	22	Cluster-60183.45546,Cluster-60183.202790,Cluster-60183.145995,Cluster-60183.140056,Cluster-60183.212048,Cluster-60183.37537,Cluster-60183.71886,Cluster-60183.44300,Cluster-60183.187723,Cluster-60183.178400,Cluster-60183.202787,Cluster-60183.41697,Cluster-60183.202786,Cluster-60183.91284,Cluster-60183.151398,Cluster-60183.102534,Cluster-60183.52045,Cluster-60183.165451,Cluster-60183.118130,Cluster…	20	Cluster-60183.85788,Cluster-60183.13849,Cluster-60183.112589,Cluster-60183.178122,Cluster-60183.96378,Cluster-60183.127625,Cluster-60183.207054,Cluster-60183.118397,Cluster-60183.159173,Cluster-60183.27366,Cluster-60183.143785,Cluster-60183.114388,Cluster-52886.0,Cluster-60183.94416,Cluster-60183.107843,Cluster-54392.3,Cluster-60183.122627,Cluster-60183.28628,Cluster-60183.108043,Cluster-60183.17…
GO:0016651	oxidoreductase activity, acting on NAD(P)H	molecular_function	0.43799	1	3	316	939	141360	1	Cluster-60183.171303	2	Cluster-60183.178122,Cluster-60183.181838
GO:0006284	base-excision repair	biological_process	0.43837	1	1	316	180	141360	0		1	Cluster-60183.28628
GO:0016709	oxidoreductase activity, acting on paired donors, with incorporation or reduction of molecular oxygen, NAD(P)H as one donor, and incorporation of one atom of oxygen	molecular_function	0.43966	1	1	316	228	141360	0		1	Cluster-60183.108043
GO:0072686	mitotic spindle	cellular_component	0.44095	1	1	316	260	141360	0		1	Cluster-60183.150069
GO:0005789	endoplasmic reticulum membrane	cellular_component	0.44232	1	4	316	1487	141360	1	Cluster-60183.165451	3	Cluster-60183.207054,Cluster-60183.114388,Cluster-60183.127625
GO:1901700	response to oxygen-containing compound	biological_process	0.44485	1	1	316	312	141360	1	Cluster-60183.115673	0
GO:0006013	mannose metabolic process	biological_process	0.44543	1	2	316	691	141360	1	Cluster-60183.121689	1	Cluster-60183.129097
GO:0009108	coenzyme biosynthetic process	biological_process	0.44747	1	5	316	1801	141360	1	Cluster-60183.181969	4	Cluster-60183.102223,Cluster-60183.178122,Cluster-60183.74563,Cluster-60183.181838
GO:0008175	tRNA methyltransferase activity	molecular_function	0.4484	1	1	316	259	141360	0		1	Cluster-60183.114240
GO:0019901	protein kinase binding	molecular_function	0.44908	1	1	316	236	141360	0		1	Cluster-60183.96378
GO:0034357	photosynthetic membrane	cellular_component	0.45242	1	3	316	1116	141360	1	Cluster-60183.113257	2	Cluster-60183.122019,Cluster-60183.122020
GO:0048513	organ development	biological_process	0.45401	1	1	316	248	141360	0		1	Cluster-60183.96378
GO:0019354	siroheme biosynthetic process	biological_process	0.45629	1	1	316	218	141360	0		1	Cluster-60183.108043
GO:0043115	precorrin-2 dehydrogenase activity	molecular_function	0.45629	1	1	316	218	141360	0		1	Cluster-60183.108043
GO:0046156	siroheme metabolic process	biological_process	0.45629	1	1	316	218	141360	0		1	Cluster-60183.108043
GO:0071704	organic substance metabolic process	biological_process	0.45655	1	151	316	64412	141360	58	Cluster-60183.194906,Cluster-60183.102643,Cluster-60183.113194,Cluster-60183.124126,Cluster-60183.152845,Cluster-60183.112360,Cluster-60183.202786,Cluster-60183.138730,Cluster-60183.151398,Cluster-60183.80523,Cluster-60183.121689,Cluster-60183.40066,Cluster-60183.106139,Cluster-60183.193292,Cluster-60183.131490,Cluster-60183.91284,Cluster-60183.152844,Cluster-60183.202787,Cluster-60183.93553,Clus…	93	Cluster-60183.108043,Cluster-60183.124273,Cluster-60183.177409,Cluster-60183.102986,Cluster-60183.122627,Cluster-60183.49901,Cluster-60183.176793,Cluster-60183.114240,Cluster-60183.114629,Cluster-60183.75224,Cluster-60183.109476,Cluster-60183.109721,Cluster-60183.116941,Cluster-60183.127625,Cluster-60183.156244,Cluster-60183.49467,Cluster-60183.150072,Cluster-60183.150068,Cluster-60183.150069,Clu…
GO:0004616	phosphogluconate dehydrogenase (decarboxylating) activity	molecular_function	0.45818	1	1	316	266	141360	0		1	Cluster-60183.174624
GO:0019521	D-gluconate metabolic process	biological_process	0.45818	1	1	316	266	141360	0		1	Cluster-60183.174624
GO:0006796	phosphate-containing compound metabolic process	biological_process	0.45887	1	39	316	16063	141360	21	Cluster-60183.202671,Cluster-60183.93553,Cluster-60183.90940,Cluster-60183.96507,Cluster-60183.121250,Cluster-60183.88913,Cluster-60183.121689,Cluster-60183.41623,Cluster-60183.71545,Cluster-60183.40066,Cluster-60183.145995,Cluster-60183.181969,Cluster-60183.101046,Cluster-60183.180152,Cluster-60183.19380,Cluster-60183.125313,Cluster-60183.118522,Cluster-60183.113194,Cluster-60183.91284,Cluster-6…	18	Cluster-60183.109935,Cluster-60183.165127,Cluster-60183.72558,Cluster-60183.68249,Cluster-60183.178122,Cluster-60183.131864,Cluster-60183.98604,Cluster-60183.181838,Cluster-60183.177803,Cluster-60183.177409,Cluster-60183.109929,Cluster-60183.193149,Cluster-60183.109317,Cluster-60183.135815,Cluster-60183.174624,Cluster-60183.159173,Cluster-60183.176793,Cluster-60183.126033
GO:0090407	organophosphate biosynthetic process	biological_process	0.45894	1	7	316	2785	141360	7	Cluster-60183.113194,Cluster-60183.112360,Cluster-60183.41623,Cluster-60183.41697,Cluster-60183.181969,Cluster-60183.88913,Cluster-60183.118522	0
GO:0019520	aldonic acid metabolic process	biological_process	0.45978	1	1	316	268	141360	0		1	Cluster-60183.174624
GO:0019637	organophosphate metabolic process	biological_process	0.46054	1	17	316	6990	141360	12	Cluster-60183.112360,Cluster-60183.181969,Cluster-60183.101046,Cluster-60183.121689,Cluster-60183.88913,Cluster-60183.41623,Cluster-60183.41697,Cluster-60183.40066,Cluster-60183.118522,Cluster-60183.113194,Cluster-60183.180152,Cluster-60183.202671	5	Cluster-60183.178122,Cluster-60183.174624,Cluster-60183.159173,Cluster-60183.176793,Cluster-60183.181838
GO:0004719	protein-L-isoaspartate (D-aspartate) O-methyltransferase activity	molecular_function	0.46536	1	1	316	251	141360	0		1	Cluster-60183.114240
GO:0042175	nuclear outer membrane-endoplasmic reticulum membrane network	cellular_component	0.46703	1	4	316	1529	141360	1	Cluster-60183.165451	3	Cluster-60183.207054,Cluster-60183.114388,Cluster-60183.127625
GO:0006749	glutathione metabolic process	biological_process	0.46838	1	1	316	301	141360	0		1	Cluster-60183.107389
GO:0042302	structural constituent of cuticle	molecular_function	0.47009	1	1	316	343	141360	1	Cluster-60183.105668	0
GO:0005623	cell	cellular_component	0.47075	1	100	316	42781	141360	46	Cluster-60183.88913,Cluster-60183.113257,Cluster-60183.202790,Cluster-60183.93553,Cluster-60183.96507,Cluster-60183.187723,Cluster-60183.7587,Cluster-60183.212048,Cluster-60183.165451,Cluster-60183.171303,Cluster-60183.202787,Cluster-60183.41697,Cluster-60183.56050,Cluster-60183.178400,Cluster-60183.152844,Cluster-60183.91284,Cluster-60183.131490,Cluster-60183.32705,Cluster-60183.115673,Cluster-6…	54	Cluster-60183.156246,Cluster-60183.138902,Cluster-60183.13849,Cluster-60183.114909,Cluster-60183.68249,Cluster-60183.96378,Cluster-60183.62437,Cluster-60183.132762,Cluster-60183.118397,Cluster-60183.122019,Cluster-60183.150067,Cluster-60183.172313,Cluster-60183.114388,Cluster-60183.149898,Cluster-47697.0,Cluster-52886.0,Cluster-60183.102937,Cluster-60183.159173,Cluster-60183.143785,Cluster-60183.…
GO:0044464	cell part	cellular_component	0.47075	1	100	316	42781	141360	46	Cluster-60183.180152,Cluster-60183.118130,Cluster-60183.152845,Cluster-60183.102643,Cluster-60183.202786,Cluster-60183.81733,Cluster-60183.138730,Cluster-60183.151398,Cluster-60183.28789,Cluster-60183.52045,Cluster-60183.75194,Cluster-60183.37537,Cluster-60183.71886,Cluster-60183.88544,Cluster-60183.198268,Cluster-60183.74375,Cluster-60183.98363,Cluster-60183.192499,Cluster-60183.44300,Cluster-60…	54	Cluster-60183.122627,Cluster-60183.114752,Cluster-60183.108043,Cluster-60183.86745,Cluster-60183.178204,Cluster-60183.120604,Cluster-60183.27366,Cluster-60183.178914,Cluster-60183.49901,Cluster-60183.139132,Cluster-60183.156244,Cluster-60183.127625,Cluster-60183.111365,Cluster-60183.228369,Cluster-60183.150072,Cluster-60183.207054,Cluster-60183.129548,Cluster-60183.109721,Cluster-60183.228368,Clu…
GO:0008565	protein transporter activity	molecular_function	0.47126	1	2	316	617	141360	0		2	Cluster-60183.108043,Cluster-60183.120604
GO:1901565	organonitrogen compound catabolic process	biological_process	0.4731	1	4	316	1459	141360	1	Cluster-60183.181969	3	Cluster-60183.112661,Cluster-60183.114240,Cluster-60183.74563
GO:0005126	cytokine receptor binding	molecular_function	0.47375	1	1	316	260	141360	0		1	Cluster-60183.118397
GO:0044237	cellular metabolic process	biological_process	0.47428	1	139	316	59357	141360	55	Cluster-60183.194906,Cluster-60183.102643,Cluster-60183.113194,Cluster-60183.124126,Cluster-60183.152845,Cluster-60183.112360,Cluster-60183.202786,Cluster-60183.138730,Cluster-60183.151398,Cluster-60183.80523,Cluster-60183.121689,Cluster-60183.40066,Cluster-60183.106139,Cluster-60183.131490,Cluster-60183.91284,Cluster-60183.152844,Cluster-60183.202787,Cluster-60183.93553,Cluster-60183.96507,Clust…	84	Cluster-60183.108043,Cluster-60183.124273,Cluster-60183.177409,Cluster-60183.122627,Cluster-60183.102986,Cluster-60183.49901,Cluster-60183.176793,Cluster-60183.114240,Cluster-60183.109476,Cluster-60183.109721,Cluster-60183.97056,Cluster-60183.127625,Cluster-60183.156244,Cluster-60183.150072,Cluster-60183.150068,Cluster-60183.150069,Cluster-60183.144358,Cluster-60183.131864,Cluster-60183.146553,Cl…
GO:0019900	kinase binding	molecular_function	0.47565	1	1	316	261	141360	0		1	Cluster-60183.96378
GO:0030880	RNA polymerase complex	cellular_component	0.47581	1	3	316	1064	141360	0		3	Cluster-60183.109721,Cluster-60183.111365,Cluster-60183.138902
GO:0048870	cell motility	biological_process	0.47618	1	2	316	642	141360	2	Cluster-60183.192499,Cluster-60183.198268	0
GO:0051674	localization of cell	biological_process	0.47618	1	2	316	642	141360	2	Cluster-60183.198268,Cluster-60183.192499	0
GO:0006793	phosphorus metabolic process	biological_process	0.47798	1	39	316	16188	141360	21	Cluster-60183.180152,Cluster-60183.19380,Cluster-60183.125313,Cluster-60183.118522,Cluster-60183.113194,Cluster-60183.91284,Cluster-60183.41697,Cluster-60183.112360,Cluster-60183.202671,Cluster-60183.93553,Cluster-60183.96507,Cluster-60183.90940,Cluster-60183.88913,Cluster-60183.121250,Cluster-60183.121689,Cluster-60183.41623,Cluster-60183.71545,Cluster-60183.40066,Cluster-60183.145995,Cluster-60…	18	Cluster-60183.98604,Cluster-60183.181838,Cluster-60183.177803,Cluster-60183.177409,Cluster-60183.109929,Cluster-60183.193149,Cluster-60183.109317,Cluster-60183.135815,Cluster-60183.174624,Cluster-60183.159173,Cluster-60183.176793,Cluster-60183.126033,Cluster-60183.109935,Cluster-60183.165127,Cluster-60183.72558,Cluster-60183.68249,Cluster-60183.178122,Cluster-60183.131864
GO:0050896	response to stimulus	biological_process	0.47911	1	43	316	18078	141360	21	Cluster-60183.171303,Cluster-60183.60506,Cluster-60183.165451,Cluster-60183.140202,Cluster-60183.115673,Cluster-60183.138730,Cluster-60183.56050,Cluster-60183.81733,Cluster-60183.115675,Cluster-60183.128164,Cluster-60183.194906,Cluster-60183.141330,Cluster-60183.124756,Cluster-60183.125313,Cluster-60183.19380,Cluster-60183.141344,Cluster-60183.99030,Cluster-60183.40066,Cluster-60183.118703,Cluste…	22	Cluster-60183.135375,Cluster-60183.145989,Cluster-60183.120604,Cluster-60183.82230,Cluster-60183.28628,Cluster-60183.113141,Cluster-60183.62820,Cluster-60183.149357,Cluster-60183.122627,Cluster-60183.114991,Cluster-60183.96378,Cluster-60183.144358,Cluster-60183.79047,Cluster-60183.110303,Cluster-60183.68249,Cluster-60183.159521,Cluster-60183.107389,Cluster-60183.118397,Cluster-60183.22083,Cluster…
GO:0044431	Golgi apparatus part	cellular_component	0.47958	1	2	316	646	141360	2	Cluster-60183.44300,Cluster-60183.19380	0
GO:0019899	enzyme binding	molecular_function	0.48226	1	2	316	588	141360	0		2	Cluster-60183.94416,Cluster-60183.96378
GO:0009064	glutamine family amino acid metabolic process	biological_process	0.48441	1	3	316	1073	141360	2	Cluster-60183.91284,Cluster-60183.145995	1	Cluster-60183.108043
GO:0045454	cell redox homeostasis	biological_process	0.48862	1	2	316	750	141360	1	Cluster-60183.171303	1	Cluster-60183.149206
GO:0016301	kinase activity	molecular_function	0.48915	1	26	316	10576	141360	12	Cluster-60183.19380,Cluster-60183.125313,Cluster-60183.7587,Cluster-60183.90940,Cluster-60183.96507,Cluster-60183.93553,Cluster-60183.71545,Cluster-60183.40066,Cluster-60183.121250,Cluster-60183.91284,Cluster-60183.56050,Cluster-60183.145995	14	Cluster-60183.109929,Cluster-60183.98604,Cluster-60183.109935,Cluster-60183.177803,Cluster-60183.177409,Cluster-60183.165127,Cluster-60183.193149,Cluster-60183.109317,Cluster-60183.126033,Cluster-60183.135815,Cluster-60183.131864,Cluster-60183.144358,Cluster-60183.68249,Cluster-60183.139249
GO:0051128	regulation of cellular component organization	biological_process	0.48922	1	3	316	1079	141360	1	Cluster-60183.212048	2	Cluster-52886.0,Cluster-60183.96378
GO:0044432	endoplasmic reticulum part	cellular_component	0.49114	1	4	316	1573	141360	1	Cluster-60183.165451	3	Cluster-60183.127625,Cluster-60183.114388,Cluster-60183.207054
GO:0009395	phospholipid catabolic process	biological_process	0.49185	1	1	316	260	141360	1	Cluster-60183.40066	0
GO:0005672	transcription factor TFIIA complex	cellular_component	0.49262	1	1	316	270	141360	0		1	Cluster-60183.138902
GO:0001871	pattern binding	molecular_function	0.49285	1	1	316	301	141360	0		1	Cluster-60183.126033
GO:0030247	polysaccharide binding	molecular_function	0.49285	1	1	316	301	141360	0		1	Cluster-60183.126033
GO:0017016	Ras GTPase binding	molecular_function	0.49693	1	1	316	212	141360	0		1	Cluster-60183.94416
GO:0031267	small GTPase binding	molecular_function	0.49693	1	1	316	212	141360	0		1	Cluster-60183.94416
GO:0051020	GTPase binding	molecular_function	0.49693	1	1	316	212	141360	0		1	Cluster-60183.94416
GO:0051213	dioxygenase activity	molecular_function	0.49704	1	2	316	778	141360	1	Cluster-60183.118522	1	Cluster-60183.127039
GO:0006026	aminoglycan catabolic process	biological_process	0.49767	1	1	316	276	141360	0		1	Cluster-60183.112661
GO:0007606	sensory perception of chemical stimulus	biological_process	0.49866	1	1	316	253	141360	1	Cluster-60183.81733	0
GO:0016746	transferase activity, transferring acyl groups	molecular_function	0.49893	1	6	316	2364	141360	1	Cluster-60183.140056	5	Cluster-60183.96446,Cluster-60183.75525,Cluster-60183.144545,Cluster-60183.107843,Cluster-60183.176793
GO:0018130	heterocycle biosynthetic process	biological_process	0.49971	1	39	316	16418	141360	22	Cluster-60183.180152,Cluster-60183.205869,Cluster-60183.113194,Cluster-60183.118522,Cluster-60183.32705,Cluster-60183.138730,Cluster-60183.56050,Cluster-60183.41697,Cluster-60183.91284,Cluster-60183.52045,Cluster-60183.37537,Cluster-60183.7587,Cluster-60183.75194,Cluster-60183.212048,Cluster-60183.93553,Cluster-60183.41623,Cluster-60183.182843,Cluster-60183.88913,Cluster-60183.162251,Cluster-6018…	17	Cluster-60183.102986,Cluster-60183.88547,Cluster-60183.28628,Cluster-60183.124273,Cluster-60183.121000,Cluster-60183.108043,Cluster-60183.143785,Cluster-60183.102937,Cluster-60183.49901,Cluster-60183.149898,Cluster-47697.0,Cluster-60183.178914,Cluster-60183.111365,Cluster-60183.109721,Cluster-60183.144358,Cluster-60183.102223,Cluster-60183.138902
GO:0030983	mismatched DNA binding	molecular_function	0.50181	1	1	316	243	141360	0		1	Cluster-60183.159521
GO:0000990	transcription factor activity, core RNA polymerase binding	molecular_function	0.50402	1	1	316	268	141360	1	Cluster-60183.93553	0
GO:0000996	core DNA-dependent RNA polymerase binding promoter specificity activity	molecular_function	0.50402	1	1	316	268	141360	1	Cluster-60183.93553	0
GO:0016987	sigma factor activity	molecular_function	0.50402	1	1	316	268	141360	1	Cluster-60183.93553	0
GO:0048519	negative regulation of biological process	biological_process	0.50456	1	4	316	1444	141360	1	Cluster-60183.115675	3	Cluster-60183.172313,Cluster-60183.172314,Cluster-60183.139132
GO:0022890	inorganic cation transmembrane transporter activity	molecular_function	0.50626	1	12	316	4925	141360	6	Cluster-60183.140202,Cluster-60183.75627,Cluster-60183.60506,Cluster-60183.41623,Cluster-60183.41697,Cluster-60183.88913	6	Cluster-60183.151078,Cluster-52886.0,Cluster-60183.159173,Cluster-60183.94416,Cluster-60183.1039,Cluster-60183.151734
GO:0030244	cellulose biosynthetic process	biological_process	0.50629	1	1	316	322	141360	0		1	Cluster-60183.172086
GO:0031329	regulation of cellular catabolic process	biological_process	0.50732	1	2	316	717	141360	0		2	Cluster-60183.49901,Cluster-60183.178914
GO:0005516	calmodulin binding	molecular_function	0.5084	1	1	316	281	141360	0		1	Cluster-52886.0
GO:0009733	response to auxin	biological_process	0.50854	1	1	316	376	141360	0		1	Cluster-60183.110303
GO:0008200	ion channel inhibitor activity	molecular_function	0.50895	1	1	316	329	141360	1	Cluster-60183.43465	0
GO:0016248	channel inhibitor activity	molecular_function	0.50895	1	1	316	329	141360	1	Cluster-60183.43465	0
GO:0009072	aromatic amino acid family metabolic process	biological_process	0.50983	1	3	316	1130	141360	1	Cluster-60183.41697	2	Cluster-60183.122627,Cluster-60183.74563
GO:0044703	multi-organism reproductive process	biological_process	0.51246	1	2	316	775	141360	0		2	Cluster-60183.129548,Cluster-60183.159521
GO:0006664	glycolipid metabolic process	biological_process	0.51336	1	3	316	1029	141360	1	Cluster-60183.80523	2	Cluster-60183.176793,Cluster-60183.112661
GO:0044436	thylakoid part	cellular_component	0.51653	1	3	316	1232	141360	1	Cluster-60183.113257	2	Cluster-60183.122019,Cluster-60183.122020
GO:0006560	proline metabolic process	biological_process	0.51825	1	2	316	696	141360	2	Cluster-60183.91284,Cluster-60183.145995	0
GO:0006575	cellular modified amino acid metabolic process	biological_process	0.51835	1	4	316	1605	141360	0		4	Cluster-60183.107389,Cluster-60183.74563,Cluster-60183.102223,Cluster-60183.114240
GO:0008083	growth factor activity	molecular_function	0.51982	1	1	316	289	141360	0		1	Cluster-60183.118397
GO:0051188	cofactor biosynthetic process	biological_process	0.52262	1	6	316	2387	141360	1	Cluster-60183.181969	5	Cluster-60183.178122,Cluster-60183.74563,Cluster-60183.102223,Cluster-60183.108043,Cluster-60183.181838
GO:0008374	O-acyltransferase activity	molecular_function	0.52394	1	1	316	298	141360	0		1	Cluster-60183.176793
GO:0042221	response to chemical	biological_process	0.52624	1	6	316	2593	141360	4	Cluster-60183.115673,Cluster-60183.60506,Cluster-60183.165451,Cluster-60183.140202	2	Cluster-60183.110303,Cluster-60183.118397
GO:0007600	sensory perception	biological_process	0.52625	1	1	316	277	141360	1	Cluster-60183.81733	0
GO:0050877	neurological system process	biological_process	0.52625	1	1	316	277	141360	1	Cluster-60183.81733	0
GO:0005506	iron ion binding	molecular_function	0.5264	1	5	316	2280	141360	4	Cluster-60183.202790,Cluster-60183.202787,Cluster-60183.202786,Cluster-60183.61932	1	Cluster-60183.116656
GO:0045259	proton-transporting ATP synthase complex	cellular_component	0.52655	1	2	316	771	141360	2	Cluster-60183.41697,Cluster-60183.88913	0
GO:0005874	microtubule	cellular_component	0.52678	1	2	316	676	141360	0		2	Cluster-60183.150069,Cluster-60183.96378
GO:0032787	monocarboxylic acid metabolic process	biological_process	0.53006	1	8	316	3436	141360	3	Cluster-60183.140056,Cluster-60183.162478,Cluster-60183.121689	5	Cluster-60183.75525,Cluster-60183.74563,Cluster-60183.107843,Cluster-60183.144293,Cluster-60183.174624
GO:0042995	cell projection	cellular_component	0.53105	1	2	316	703	141360	2	Cluster-60183.198268,Cluster-60183.192499	0
GO:0048468	cell development	biological_process	0.53168	1	1	316	326	141360	0		1	Cluster-60183.129548
GO:0043566	structure-specific DNA binding	molecular_function	0.53281	1	2	316	736	141360	0		2	Cluster-60183.143785,Cluster-60183.159521
GO:0009579	thylakoid	cellular_component	0.53489	1	3	316	1274	141360	1	Cluster-60183.113257	2	Cluster-60183.122019,Cluster-60183.122020
GO:0098662	inorganic cation transmembrane transport	biological_process	0.53629	1	6	316	2446	141360	4	Cluster-60183.88913,Cluster-60183.41697,Cluster-60183.41623,Cluster-60183.202671	2	Cluster-60183.151078,Cluster-60183.94416
GO:0098660	inorganic ion transmembrane transport	biological_process	0.53701	1	6	316	2448	141360	4	Cluster-60183.41623,Cluster-60183.41697,Cluster-60183.88913,Cluster-60183.202671	2	Cluster-60183.94416,Cluster-60183.151078
GO:0006553	lysine metabolic process	biological_process	0.53852	1	2	316	739	141360	0		2	Cluster-60183.114240,Cluster-60183.74563
GO:1901135	carbohydrate derivative metabolic process	biological_process	0.53885	1	18	316	7716	141360	11	Cluster-60183.118522,Cluster-60183.113194,Cluster-60183.180152,Cluster-60183.80523,Cluster-60183.202671,Cluster-60183.112360,Cluster-60183.101046,Cluster-60183.41697,Cluster-60183.41623,Cluster-60183.88913,Cluster-60183.121689	7	Cluster-60183.112661,Cluster-60183.181838,Cluster-60183.178122,Cluster-60183.176793,Cluster-60183.159173,Cluster-60183.174624,Cluster-60183.114240
GO:0042981	regulation of apoptotic process	biological_process	0.53928	1	1	316	301	141360	1	Cluster-60183.210533	0
GO:0006298	mismatch repair	biological_process	0.53944	1	1	316	279	141360	0		1	Cluster-60183.159521
GO:0004520	endodeoxyribonuclease activity	molecular_function	0.53966	1	1	316	332	141360	0		1	Cluster-60183.28628
GO:0006643	membrane lipid metabolic process	biological_process	0.53968	1	3	316	1073	141360	1	Cluster-60183.80523	2	Cluster-60183.112661,Cluster-60183.176793
GO:0098655	cation transmembrane transport	biological_process	0.54011	1	6	316	2459	141360	4	Cluster-60183.41623,Cluster-60183.41697,Cluster-60183.88913,Cluster-60183.202671	2	Cluster-60183.94416,Cluster-60183.151078
GO:0000226	microtubule cytoskeleton organization	biological_process	0.54295	1	2	316	748	141360	0		2	Cluster-60183.150069,Cluster-60183.96378
GO:0019684	photosynthesis, light reaction	biological_process	0.54406	1	1	316	377	141360	0		1	Cluster-60183.97056
GO:0006281	DNA repair	biological_process	0.5447	1	7	316	2555	141360	4	Cluster-60183.125313,Cluster-60183.56050,Cluster-60183.138730,Cluster-60183.194906	3	Cluster-60183.159521,Cluster-60183.120604,Cluster-60183.28628
GO:0009894	regulation of catabolic process	biological_process	0.54691	1	2	316	762	141360	0		2	Cluster-60183.49901,Cluster-60183.178914
GO:0034654	nucleobase-containing compound biosynthetic process	biological_process	0.54697	1	33	316	14154	141360	19	Cluster-60183.41623,Cluster-60183.182843,Cluster-60183.88913,Cluster-60183.101046,Cluster-60183.181969,Cluster-60183.37537,Cluster-60183.7587,Cluster-60183.212048,Cluster-60183.75194,Cluster-60183.93553,Cluster-60183.32705,Cluster-60183.56050,Cluster-60183.138730,Cluster-60183.41697,Cluster-60183.52045,Cluster-60183.180152,Cluster-60183.205869,Cluster-60183.113194,Cluster-60183.118522	14	Cluster-60183.144358,Cluster-60183.138902,Cluster-60183.111365,Cluster-60183.109721,Cluster-60183.143785,Cluster-60183.102937,Cluster-60183.49901,Cluster-60183.149898,Cluster-47697.0,Cluster-60183.178914,Cluster-60183.102986,Cluster-60183.88547,Cluster-60183.28628,Cluster-60183.124273
GO:0019867	outer membrane	cellular_component	0.54719	1	3	316	1220	141360	0		3	Cluster-60183.85788,Cluster-60183.96378,Cluster-52886.0
GO:0046500	S-adenosylmethionine metabolic process	biological_process	0.54881	1	1	316	327	141360	0		1	Cluster-60183.114240
GO:0019058	viral life cycle	biological_process	0.55123	1	4	316	1577	141360	2	Cluster-60183.56050,Cluster-60183.37537	2	Cluster-60183.116867,Cluster-60183.96378
GO:0003857	3-hydroxyacyl-CoA dehydrogenase activity	molecular_function	0.55147	1	1	316	338	141360	0		1	Cluster-60183.74563
GO:1902589	single-organism organelle organization	biological_process	0.55157	1	7	316	2796	141360	2	Cluster-60183.178400,Cluster-60183.30607	5	Cluster-60183.150069,Cluster-52886.0,Cluster-60183.159521,Cluster-60183.178204,Cluster-60183.96378
GO:0006098	pentose-phosphate shunt	biological_process	0.55163	1	2	316	871	141360	1	Cluster-60183.121689	1	Cluster-60183.174624
GO:0051156	glucose 6-phosphate metabolic process	biological_process	0.55246	1	2	316	873	141360	1	Cluster-60183.121689	1	Cluster-60183.174624
GO:0044242	cellular lipid catabolic process	biological_process	0.55448	1	1	316	318	141360	1	Cluster-60183.40066	0
GO:1901681	sulfur compound binding	molecular_function	0.55548	1	1	316	333	141360	1	Cluster-60183.162478	0
GO:0008170	N-methyltransferase activity	molecular_function	0.55734	1	1	316	305	141360	0		1	Cluster-60183.114240
GO:0009396	folic acid-containing compound biosynthetic process	biological_process	0.55803	1	1	316	347	141360	0		1	Cluster-60183.102223
GO:1903509	liposaccharide metabolic process	biological_process	0.55807	1	3	316	1095	141360	1	Cluster-60183.80523	2	Cluster-60183.112661,Cluster-60183.176793
GO:0045893	positive regulation of transcription, DNA-templated	biological_process	0.55912	1	1	316	351	141360	0		1	Cluster-60183.28628
GO:0045935	positive regulation of nucleobase-containing compound metabolic process	biological_process	0.55912	1	1	316	351	141360	0		1	Cluster-60183.28628
GO:0051254	positive regulation of RNA metabolic process	biological_process	0.55912	1	1	316	351	141360	0		1	Cluster-60183.28628
GO:1902680	positive regulation of RNA biosynthetic process	biological_process	0.55912	1	1	316	351	141360	0		1	Cluster-60183.28628
GO:1903508	positive regulation of nucleic acid-templated transcription	biological_process	0.55912	1	1	316	351	141360	0		1	Cluster-60183.28628
GO:0016741	transferase activity, transferring one-carbon groups	molecular_function	0.56076	1	7	316	3019	141360	3	Cluster-60183.71886,Cluster-60183.106139,Cluster-60183.118522	4	Cluster-60183.149691,Cluster-60183.114240,Cluster-60183.13849,Cluster-60183.155577
GO:0010256	endomembrane system organization	biological_process	0.56378	1	1	316	361	141360	0		1	Cluster-60183.96378
GO:0016638	oxidoreductase activity, acting on the CH-NH2 group of donors	molecular_function	0.56521	1	1	316	344	141360	0		1	Cluster-60183.108043
GO:0071705	nitrogen compound transport	biological_process	0.56527	1	3	316	1207	141360	3	Cluster-60183.37707,Cluster-60183.37704,Cluster-60183.91402	0
GO:0015035	protein disulfide oxidoreductase activity	molecular_function	0.56539	1	1	316	396	141360	0		1	Cluster-60183.149206
GO:0015036	disulfide oxidoreductase activity	molecular_function	0.56539	1	1	316	396	141360	0		1	Cluster-60183.149206
GO:0032879	regulation of localization	biological_process	0.567	1	1	316	353	141360	1	Cluster-60183.178400	0
GO:0043067	regulation of programmed cell death	biological_process	0.56779	1	1	316	336	141360	1	Cluster-60183.210533	0
GO:0008757	S-adenosylmethionine-dependent methyltransferase activity	molecular_function	0.56787	1	2	316	774	141360	1	Cluster-60183.106139	1	Cluster-60183.114240
GO:0050790	regulation of catalytic activity	biological_process	0.56797	1	3	316	1212	141360	0		3	Cluster-60183.172313,Cluster-60183.172314,Cluster-60183.139132
GO:0010941	regulation of cell death	biological_process	0.56848	1	1	316	337	141360	1	Cluster-60183.210533	0
GO:0016310	phosphorylation	biological_process	0.56939	1	26	316	11239	141360	11	Cluster-60183.180152,Cluster-60183.125313,Cluster-60183.19380,Cluster-60183.93553,Cluster-60183.96507,Cluster-60183.90940,Cluster-60183.121689,Cluster-60183.121250,Cluster-60183.91284,Cluster-60183.71545,Cluster-60183.145995	15	Cluster-60183.177803,Cluster-60183.177409,Cluster-60183.98604,Cluster-60183.181838,Cluster-60183.109935,Cluster-60183.109929,Cluster-60183.109317,Cluster-60183.193149,Cluster-60183.165127,Cluster-60183.159173,Cluster-60183.135815,Cluster-60183.126033,Cluster-60183.68249,Cluster-60183.178122,Cluster-60183.131864
GO:0006571	tyrosine biosynthetic process	biological_process	0.56944	1	1	316	353	141360	1	Cluster-60183.41697	0
GO:0009094	L-phenylalanine biosynthetic process	biological_process	0.56944	1	1	316	353	141360	1	Cluster-60183.41697	0
GO:0009095	aromatic amino acid family biosynthetic process, prephenate pathway	biological_process	0.56944	1	1	316	353	141360	1	Cluster-60183.41697	0
GO:1902223	erythrose 4-phosphate/phosphoenolpyruvate family amino acid biosynthetic process	biological_process	0.56944	1	1	316	353	141360	1	Cluster-60183.41697	0
GO:0016667	oxidoreductase activity, acting on a sulfur group of donors	molecular_function	0.56997	1	2	316	822	141360	1	Cluster-60183.171303	1	Cluster-60183.149206
GO:0000162	tryptophan biosynthetic process	biological_process	0.57046	1	1	316	354	141360	1	Cluster-60183.41697	0
GO:0046219	indolalkylamine biosynthetic process	biological_process	0.57046	1	1	316	354	141360	1	Cluster-60183.41697	0
GO:0055086	nucleobase-containing small molecule metabolic process	biological_process	0.57125	1	17	316	7558	141360	11	Cluster-60183.88913,Cluster-60183.121689,Cluster-60183.41697,Cluster-60183.41623,Cluster-60183.101046,Cluster-60183.181969,Cluster-60183.202671,Cluster-60183.75194,Cluster-60183.180152,Cluster-60183.113194,Cluster-60183.118522	6	Cluster-60183.114240,Cluster-60183.174624,Cluster-60183.159173,Cluster-60183.178122,Cluster-60183.181838,Cluster-60183.111365
GO:0004866	endopeptidase inhibitor activity	molecular_function	0.57245	1	1	316	392	141360	1	Cluster-60183.181969	0
GO:0061135	endopeptidase regulator activity	molecular_function	0.57245	1	1	316	392	141360	1	Cluster-60183.181969	0
GO:0071702	organic substance transport	biological_process	0.57399	1	19	316	7664	141360	10	Cluster-60183.151398,Cluster-60183.178400,Cluster-60183.41623,Cluster-60183.41697,Cluster-60183.91402,Cluster-60183.118130,Cluster-60183.19380,Cluster-60183.37707,Cluster-60183.37704,Cluster-60183.44300	9	Cluster-60183.176793,Cluster-60183.96378,Cluster-60183.144358,Cluster-60183.149357,Cluster-60183.159018,Cluster-60183.127625,Cluster-60183.120604,Cluster-60183.108043,Cluster-60183.129548
GO:0033554	cellular response to stress	biological_process	0.57405	1	8	316	3097	141360	5	Cluster-60183.125313,Cluster-60183.56050,Cluster-60183.138730,Cluster-60183.194906,Cluster-60183.165451	3	Cluster-60183.159521,Cluster-60183.120604,Cluster-60183.28628
GO:0018874	benzoate metabolic process	biological_process	0.57408	1	1	316	359	141360	0		1	Cluster-60183.74563
GO:0019682	glyceraldehyde-3-phosphate metabolic process	biological_process	0.57433	1	2	316	918	141360	1	Cluster-60183.121689	1	Cluster-60183.174624
GO:0051259	protein oligomerization	biological_process	0.5755	1	1	316	384	141360	0		1	Cluster-60183.96378
GO:0016706	oxidoreductase activity, acting on paired donors, with incorporation or reduction of molecular oxygen, 2-oxoglutarate as one donor, and incorporation of one atom each of oxygen into both donors	molecular_function	0.57612	1	1	316	392	141360	1	Cluster-60183.118522	0
GO:0042559	pteridine-containing compound biosynthetic process	biological_process	0.57623	1	1	316	370	141360	0		1	Cluster-60183.102223
GO:0009073	aromatic amino acid family biosynthetic process	biological_process	0.57859	1	1	316	365	141360	1	Cluster-60183.41697	0
GO:0046496	nicotinamide nucleotide metabolic process	biological_process	0.58216	1	3	316	1402	141360	2	Cluster-60183.121689,Cluster-60183.181969	1	Cluster-60183.174624
GO:0019438	aromatic compound biosynthetic process	biological_process	0.58435	1	37	316	16098	141360	20	Cluster-60183.37537,Cluster-60183.212048,Cluster-60183.75194,Cluster-60183.7587,Cluster-60183.93553,Cluster-60183.162251,Cluster-60183.88913,Cluster-60183.41623,Cluster-60183.182843,Cluster-60183.101046,Cluster-60183.181969,Cluster-60183.205869,Cluster-60183.180152,Cluster-60183.113194,Cluster-60183.118522,Cluster-60183.32705,Cluster-60183.56050,Cluster-60183.138730,Cluster-60183.41697,Cluster-60…	17	Cluster-60183.111365,Cluster-60183.109721,Cluster-60183.102223,Cluster-60183.144358,Cluster-60183.138902,Cluster-60183.102986,Cluster-60183.88547,Cluster-60183.121000,Cluster-60183.108043,Cluster-60183.28628,Cluster-60183.124273,Cluster-60183.143785,Cluster-60183.102937,Cluster-60183.49901,Cluster-47697.0,Cluster-60183.178914,Cluster-60183.149898
GO:0005267	potassium channel activity	molecular_function	0.58468	1	1	316	353	141360	0		1	Cluster-52886.0
GO:0071103	DNA conformation change	biological_process	0.58531	1	2	316	803	141360	1	Cluster-60183.30607	1	Cluster-60183.96378
GO:0030036	actin cytoskeleton organization	biological_process	0.58895	1	1	316	356	141360	0		1	Cluster-60183.178204
GO:0019362	pyridine nucleotide metabolic process	biological_process	0.58922	1	3	316	1416	141360	2	Cluster-60183.181969,Cluster-60183.121689	1	Cluster-60183.174624
GO:0004129	cytochrome-c oxidase activity	molecular_function	0.58967	1	1	316	417	141360	0		1	Cluster-60183.159173
GO:0006123	mitochondrial electron transport, cytochrome c to oxygen	biological_process	0.58967	1	1	316	417	141360	0		1	Cluster-60183.159173
GO:0016675	oxidoreductase activity, acting on a heme group of donors	molecular_function	0.58967	1	1	316	417	141360	0		1	Cluster-60183.159173
GO:0016676	oxidoreductase activity, acting on a heme group of donors, oxygen as acceptor	molecular_function	0.58967	1	1	316	417	141360	0		1	Cluster-60183.159173
GO:0045277	respiratory chain complex IV	cellular_component	0.58967	1	1	316	417	141360	0		1	Cluster-60183.159173
GO:0030029	actin filament-based process	biological_process	0.59026	1	1	316	358	141360	0		1	Cluster-60183.178204
GO:0043231	intracellular membrane-bounded organelle	cellular_component	0.59198	1	45	316	19668	141360	24	Cluster-60183.165451,Cluster-60183.52045,Cluster-60183.151398,Cluster-60183.102534,Cluster-60183.90435,Cluster-60183.32705,Cluster-60183.28789,Cluster-60183.131490,Cluster-60183.81733,Cluster-60183.152844,Cluster-60183.178400,Cluster-60183.102643,Cluster-60183.19380,Cluster-60183.152845,Cluster-60183.180152,Cluster-60183.45546,Cluster-60183.41623,Cluster-60183.187723,Cluster-60183.44300,Cluster-6…	21	Cluster-52886.0,Cluster-60183.49901,Cluster-60183.178914,Cluster-60183.114388,Cluster-60183.140026,Cluster-60183.143785,Cluster-60183.27366,Cluster-60183.159173,Cluster-60183.102937,Cluster-60183.28628,Cluster-54392.3,Cluster-60183.150069,Cluster-60183.178122,Cluster-60183.96378,Cluster-60183.68249,Cluster-60183.85788,Cluster-60183.138902,Cluster-60183.72558,Cluster-60183.109721,Cluster-60183.207…
GO:0043227	membrane-bounded organelle	cellular_component	0.59273	1	45	316	19675	141360	24	Cluster-60183.41623,Cluster-60183.45546,Cluster-60183.37537,Cluster-60183.212048,Cluster-60183.75194,Cluster-60183.187723,Cluster-60183.44300,Cluster-60183.98363,Cluster-60183.74375,Cluster-60183.90435,Cluster-60183.32705,Cluster-60183.28789,Cluster-60183.151398,Cluster-60183.102534,Cluster-60183.178400,Cluster-60183.131490,Cluster-60183.81733,Cluster-60183.152844,Cluster-60183.52045,Cluster-6018…	21	Cluster-60183.72558,Cluster-60183.178122,Cluster-60183.96378,Cluster-60183.150069,Cluster-60183.85788,Cluster-60183.138902,Cluster-60183.68249,Cluster-60183.207054,Cluster-60183.127625,Cluster-60183.109721,Cluster-60183.140026,Cluster-60183.143785,Cluster-60183.159173,Cluster-60183.102937,Cluster-60183.27366,Cluster-60183.49901,Cluster-52886.0,Cluster-60183.114388,Cluster-60183.178914,Cluster-543…
GO:0000775	chromosome, centromeric region	cellular_component	0.59402	1	2	316	898	141360	0		2	Cluster-60183.96378,Cluster-60183.150069
GO:0005794	Golgi apparatus	cellular_component	0.5957	1	2	316	833	141360	2	Cluster-60183.44300,Cluster-60183.19380	0
GO:0043565	sequence-specific DNA binding	molecular_function	0.59818	1	5	316	2255	141360	3	Cluster-60183.52045,Cluster-60183.180152,Cluster-60183.32705	2	Cluster-60183.172651,Cluster-60183.49901
GO:0008283	cell proliferation	biological_process	0.6005	1	1	316	370	141360	0		1	Cluster-60183.118397
GO:0003008	system process	biological_process	0.60161	1	1	316	348	141360	1	Cluster-60183.81733	0
GO:0015672	monovalent inorganic cation transport	biological_process	0.60366	1	10	316	4343	141360	4	Cluster-60183.202671,Cluster-60183.41623,Cluster-60183.41697,Cluster-60183.88913	6	Cluster-60183.178122,Cluster-52886.0,Cluster-60183.151078,Cluster-60183.94416,Cluster-60183.159173,Cluster-60183.181838
GO:0006550	isoleucine catabolic process	biological_process	0.60457	1	1	316	399	141360	0		1	Cluster-60183.74563
GO:0006552	leucine catabolic process	biological_process	0.60457	1	1	316	399	141360	0		1	Cluster-60183.74563
GO:0006574	valine catabolic process	biological_process	0.60457	1	1	316	399	141360	0		1	Cluster-60183.74563
GO:0009083	branched-chain amino acid catabolic process	biological_process	0.60457	1	1	316	399	141360	0		1	Cluster-60183.74563
GO:0030414	peptidase inhibitor activity	molecular_function	0.60565	1	1	316	432	141360	1	Cluster-60183.181969	0
GO:0061134	peptidase regulator activity	molecular_function	0.60565	1	1	316	432	141360	1	Cluster-60183.181969	0
GO:0016247	channel regulator activity	molecular_function	0.60604	1	1	316	439	141360	1	Cluster-60183.43465	0
GO:0016835	carbon-oxygen lyase activity	molecular_function	0.60825	1	2	316	921	141360	0		2	Cluster-60183.94218,Cluster-60183.28628
GO:0006974	cellular response to DNA damage stimulus	biological_process	0.61041	1	7	316	2783	141360	4	Cluster-60183.125313,Cluster-60183.138730,Cluster-60183.56050,Cluster-60183.194906	3	Cluster-60183.120604,Cluster-60183.159521,Cluster-60183.28628
GO:0000502	proteasome complex	cellular_component	0.61528	1	1	316	458	141360	1	Cluster-60183.102643	0
GO:0003916	DNA topoisomerase activity	molecular_function	0.61667	1	1	316	346	141360	0		1	Cluster-60183.96378
GO:0006397	mRNA processing	biological_process	0.61751	1	3	316	1281	141360	2	Cluster-60183.41623,Cluster-60183.102643	1	Cluster-60183.140026
GO:0006558	L-phenylalanine metabolic process	biological_process	0.6182	1	1	316	408	141360	1	Cluster-60183.41697	0
GO:1902221	erythrose 4-phosphate/phosphoenolpyruvate family amino acid metabolic process	biological_process	0.6182	1	1	316	408	141360	1	Cluster-60183.41697	0
GO:0008080	N-acetyltransferase activity	molecular_function	0.61841	1	1	316	413	141360	0		1	Cluster-60183.144545
GO:0046983	protein dimerization activity	molecular_function	0.61903	1	5	316	2325	141360	1	Cluster-60183.180152	4	Cluster-52886.0,Cluster-43906.5,Cluster-60183.94416,Cluster-43906.1
GO:0006323	DNA packaging	biological_process	0.61918	1	1	316	436	141360	1	Cluster-60183.30607	0
GO:0034637	cellular carbohydrate biosynthetic process	biological_process	0.62037	1	2	316	866	141360	1	Cluster-60183.112360	1	Cluster-60183.172086
GO:0071840	cellular component organization or biogenesis	biological_process	0.62092	1	31	316	14518	141360	7	Cluster-60183.212048,Cluster-60183.118522,Cluster-60183.30607,Cluster-60183.28789,Cluster-60183.178400,Cluster-60183.45546,Cluster-60183.61950	24	Cluster-60183.150072,Cluster-60183.114752,Cluster-60183.172313,Cluster-60183.94416,Cluster-60183.139132,Cluster-60183.150067,Cluster-60183.178204,Cluster-60183.97056,Cluster-60183.118397,Cluster-60183.119182,Cluster-60183.28628,Cluster-60183.132762,Cluster-60183.62435,Cluster-60183.172314,Cluster-60183.159521,Cluster-60183.62437,Cluster-60183.116867,Cluster-60183.96378,Cluster-60183.144358,Cluste…
GO:0098687	chromosomal region	cellular_component	0.62209	1	2	316	940	141360	0		2	Cluster-60183.96378,Cluster-60183.150069
GO:0006520	cellular amino acid metabolic process	biological_process	0.62229	1	17	316	7476	141360	9	Cluster-60183.96507,Cluster-60183.42608,Cluster-60183.145995,Cluster-60183.91284,Cluster-60183.121250,Cluster-60183.162251,Cluster-60183.41697,Cluster-60183.42612,Cluster-60183.71545	8	Cluster-60183.108043,Cluster-60183.193149,Cluster-60183.177803,Cluster-60183.122627,Cluster-60183.102223,Cluster-60183.149691,Cluster-60183.114240,Cluster-60183.74563
GO:0008289	lipid binding	molecular_function	0.62234	1	3	316	1325	141360	3	Cluster-60183.41697,Cluster-60183.41623,Cluster-60183.178903	0
GO:0010557	positive regulation of macromolecule biosynthetic process	biological_process	0.62361	1	1	316	426	141360	0		1	Cluster-60183.28628
GO:0031328	positive regulation of cellular biosynthetic process	biological_process	0.62361	1	1	316	426	141360	0		1	Cluster-60183.28628
GO:0051173	positive regulation of nitrogen compound metabolic process	biological_process	0.62361	1	1	316	426	141360	0		1	Cluster-60183.28628
GO:0006265	DNA topological change	biological_process	0.62416	1	1	316	357	141360	0		1	Cluster-60183.96378
GO:0042742	defense response to bacterium	biological_process	0.62528	1	1	316	437	141360	0		1	Cluster-60183.79047
GO:0015002	heme-copper terminal oxidase activity	molecular_function	0.62532	1	1	316	454	141360	0		1	Cluster-60183.159173
GO:0017111	nucleoside-triphosphatase activity	molecular_function	0.6255	1	17	316	7259	141360	11	Cluster-60183.30607,Cluster-60183.28789,Cluster-60183.56050,Cluster-60183.138730,Cluster-60183.7587,Cluster-60183.39637,Cluster-60183.112044,Cluster-60183.113194,Cluster-60183.192499,Cluster-60183.198268,Cluster-60183.118522	6	Cluster-60183.1039,Cluster-60183.159521,Cluster-60183.178122,Cluster-60183.96378,Cluster-60183.144358,Cluster-60183.120604
GO:0009891	positive regulation of biosynthetic process	biological_process	0.62652	1	1	316	431	141360	0		1	Cluster-60183.28628
GO:0044802	single-organism membrane organization	biological_process	0.627	1	3	316	1268	141360	1	Cluster-60183.178400	2	Cluster-60183.96378,Cluster-60183.144358
GO:0005783	endoplasmic reticulum	cellular_component	0.62756	1	5	316	2315	141360	2	Cluster-60183.151398,Cluster-60183.165451	3	Cluster-60183.207054,Cluster-60183.127625,Cluster-60183.114388
GO:1901606	alpha-amino acid catabolic process	biological_process	0.62805	1	2	316	880	141360	0		2	Cluster-60183.74563,Cluster-60183.114240
GO:0009617	response to bacterium	biological_process	0.62905	1	1	316	444	141360	0		1	Cluster-60183.79047
GO:0006778	porphyrin-containing compound metabolic process	biological_process	0.63055	1	2	316	871	141360	0		2	Cluster-60183.121000,Cluster-60183.108043
GO:0031981	nuclear lumen	cellular_component	0.6322	1	8	316	3640	141360	3	Cluster-60183.28789,Cluster-60183.81733,Cluster-60183.75194	5	Cluster-60183.96378,Cluster-60183.150069,Cluster-52886.0,Cluster-60183.138902,Cluster-60183.109721
GO:0016702	oxidoreductase activity, acting on single donors with incorporation of molecular oxygen, incorporation of two atoms of oxygen	molecular_function	0.63357	1	1	316	471	141360	0		1	Cluster-60183.127039
GO:0015093	ferrous iron transmembrane transporter activity	molecular_function	0.63363	1	1	316	390	141360	0		1	Cluster-60183.1039
GO:0015684	ferrous iron transport	biological_process	0.63363	1	1	316	390	141360	0		1	Cluster-60183.1039
GO:0009063	cellular amino acid catabolic process	biological_process	0.63472	1	2	316	892	141360	0		2	Cluster-60183.114240,Cluster-60183.74563
GO:0031966	mitochondrial membrane	cellular_component	0.63598	1	4	316	1902	141360	2	Cluster-60183.178400,Cluster-60183.37537	2	Cluster-60183.85788,Cluster-60183.159173
GO:0090150	establishment of protein localization to membrane	biological_process	0.6367	1	2	316	822	141360	0		2	Cluster-60183.96378,Cluster-60183.144358
GO:0006760	folic acid-containing compound metabolic process	biological_process	0.63791	1	1	316	432	141360	0		1	Cluster-60183.102223
GO:0006915	apoptotic process	biological_process	0.63832	1	1	316	407	141360	1	Cluster-60183.210533	0
GO:0008324	cation transmembrane transporter activity	molecular_function	0.63849	1	12	316	5344	141360	6	Cluster-60183.41697,Cluster-60183.41623,Cluster-60183.88913,Cluster-60183.60506,Cluster-60183.75627,Cluster-60183.140202	6	Cluster-60183.151734,Cluster-60183.1039,Cluster-60183.159173,Cluster-60183.94416,Cluster-52886.0,Cluster-60183.151078
GO:0036459	ubiquitinyl hydrolase activity	molecular_function	0.63895	1	1	316	348	141360	1	Cluster-60183.221402	0
GO:0072524	pyridine-containing compound metabolic process	biological_process	0.64025	1	3	316	1532	141360	2	Cluster-60183.181969,Cluster-60183.121689	1	Cluster-60183.174624
GO:0031683	G-protein beta/gamma-subunit complex binding	molecular_function	0.64147	1	1	316	466	141360	0		1	Cluster-60183.144358
GO:0009309	amine biosynthetic process	biological_process	0.64155	1	1	316	442	141360	1	Cluster-60183.41697	0
GO:0042401	cellular biogenic amine biosynthetic process	biological_process	0.64155	1	1	316	442	141360	1	Cluster-60183.41697	0
GO:0015939	pantothenate metabolic process	biological_process	0.64241	1	1	316	426	141360	0		1	Cluster-60183.74563
GO:0015940	pantothenate biosynthetic process	biological_process	0.64241	1	1	316	426	141360	0		1	Cluster-60183.74563
GO:0010628	positive regulation of gene expression	biological_process	0.64258	1	1	316	446	141360	0		1	Cluster-60183.28628
GO:0016579	protein deubiquitination	biological_process	0.64427	1	1	316	357	141360	1	Cluster-60183.221402	0
GO:0072657	protein localization to membrane	biological_process	0.64461	1	2	316	835	141360	0		2	Cluster-60183.144358,Cluster-60183.96378
GO:0000166	nucleotide binding	molecular_function	0.64541	1	57	316	24723	141360	25	Cluster-60183.23876,Cluster-60183.125313,Cluster-60183.19380,Cluster-60183.113194,Cluster-60183.118522,Cluster-60183.28789,Cluster-60183.41697,Cluster-60183.138730,Cluster-60183.56050,Cluster-60183.115675,Cluster-60183.81733,Cluster-60183.93671,Cluster-60183.202671,Cluster-60183.117459,Cluster-60183.7587,Cluster-60183.39637,Cluster-60183.96507,Cluster-60183.71360,Cluster-60183.90940,Cluster-60183…	32	Cluster-60183.149357,Cluster-60183.109929,Cluster-60183.102986,Cluster-60183.177409,Cluster-60183.177803,Cluster-60183.98604,Cluster-60183.120604,Cluster-60183.109317,Cluster-60183.124273,Cluster-60183.108043,Cluster-60183.193149,Cluster-60183.126033,Cluster-60183.74563,Cluster-60183.174624,Cluster-60183.135815,Cluster-60183.103273,Cluster-60183.139249,Cluster-60183.82934,Cluster-60183.111365,Clu…
GO:1901265	nucleoside phosphate binding	molecular_function	0.64541	1	57	316	24723	141360	25	Cluster-60183.30607,Cluster-60183.88913,Cluster-60183.162251,Cluster-60183.121250,Cluster-60183.101046,Cluster-60183.202671,Cluster-60183.93671,Cluster-60183.117459,Cluster-60183.7587,Cluster-60183.39637,Cluster-60183.71360,Cluster-60183.96507,Cluster-60183.90940,Cluster-60183.93553,Cluster-60183.28789,Cluster-60183.41697,Cluster-60183.56050,Cluster-60183.138730,Cluster-60183.115675,Cluster-60183…	32	Cluster-60183.159521,Cluster-60183.1039,Cluster-60183.116656,Cluster-60183.122874,Cluster-60183.107389,Cluster-60183.146553,Cluster-60183.144358,Cluster-60183.131864,Cluster-60183.178122,Cluster-60183.68249,Cluster-60183.82934,Cluster-60183.111365,Cluster-60183.109935,Cluster-60183.165127,Cluster-60183.127901,Cluster-60183.126033,Cluster-60183.74563,Cluster-60183.174624,Cluster-60183.135815,Clust…
GO:0016758	transferase activity, transferring hexosyl groups	molecular_function	0.64742	1	5	316	2473	141360	0		5	Cluster-60183.86745,Cluster-60183.114629,Cluster-60183.156246,Cluster-60183.156244,Cluster-60183.42572
GO:0070646	protein modification by small protein removal	biological_process	0.64761	1	1	316	361	141360	1	Cluster-60183.221402	0
GO:0032259	methylation	biological_process	0.6486	1	3	316	1342	141360	1	Cluster-60183.106139	2	Cluster-60183.13849,Cluster-60183.114240
GO:0006006	glucose metabolic process	biological_process	0.64896	1	2	316	1053	141360	1	Cluster-60183.121689	1	Cluster-60183.116941
GO:0006783	heme biosynthetic process	biological_process	0.65033	1	1	316	416	141360	0		1	Cluster-60183.108043
GO:0008173	RNA methyltransferase activity	molecular_function	0.6512	1	1	316	438	141360	0		1	Cluster-60183.114240
GO:0004674	protein serine/threonine kinase activity	molecular_function	0.65177	1	5	316	2311	141360	3	Cluster-60183.96507,Cluster-60183.71545,Cluster-60183.121250	2	Cluster-60183.177803,Cluster-60183.193149
GO:0016462	pyrophosphatase activity	molecular_function	0.65225	1	17	316	7387	141360	11	Cluster-60183.56050,Cluster-60183.138730,Cluster-60183.28789,Cluster-60183.30607,Cluster-60183.198268,Cluster-60183.118522,Cluster-60183.192499,Cluster-60183.112044,Cluster-60183.113194,Cluster-60183.39637,Cluster-60183.7587	6	Cluster-60183.178122,Cluster-60183.96378,Cluster-60183.144358,Cluster-60183.1039,Cluster-60183.159521,Cluster-60183.120604
GO:0000139	Golgi membrane	cellular_component	0.65316	1	1	316	401	141360	1	Cluster-60183.44300	0
GO:0016820	hydrolase activity, acting on acid anhydrides, catalyzing transmembrane movement of substances	molecular_function	0.65415	1	3	316	1315	141360	3	Cluster-60183.113194,Cluster-60183.202671,Cluster-60183.118522	0
GO:0033178	proton-transporting two-sector ATPase complex, catalytic domain	cellular_component	0.65436	1	1	316	441	141360	1	Cluster-60183.202671	0
GO:0005634	nucleus	cellular_component	0.65445	1	28	316	12412	141360	15	Cluster-60183.98363,Cluster-60183.74375,Cluster-60183.102643,Cluster-60183.212048,Cluster-60183.75194,Cluster-60183.180152,Cluster-60183.152845,Cluster-60183.81733,Cluster-60183.131490,Cluster-60183.152844,Cluster-60183.41623,Cluster-60183.102534,Cluster-60183.90435,Cluster-60183.28789,Cluster-60183.32705	13	Cluster-60183.109721,Cluster-60183.28628,Cluster-60183.127625,Cluster-60183.68249,Cluster-60183.178914,Cluster-60183.138902,Cluster-52886.0,Cluster-60183.150069,Cluster-60183.49901,Cluster-60183.96378,Cluster-60183.102937,Cluster-60183.72558,Cluster-60183.140026
GO:0051274	beta-glucan biosynthetic process	biological_process	0.65522	1	1	316	416	141360	0		1	Cluster-60183.172086
GO:0001071	nucleic acid binding transcription factor activity	molecular_function	0.65554	1	8	316	3813	141360	4	Cluster-60183.32705,Cluster-60183.180152,Cluster-60183.52045,Cluster-60183.93553	4	Cluster-60183.49901,Cluster-60183.149898,Cluster-47697.0,Cluster-60183.178914
GO:0003700	transcription factor activity, sequence-specific DNA binding	molecular_function	0.65554	1	8	316	3813	141360	4	Cluster-60183.52045,Cluster-60183.93553,Cluster-60183.32705,Cluster-60183.180152	4	Cluster-60183.49901,Cluster-60183.178914,Cluster-47697.0,Cluster-60183.149898
GO:0042558	pteridine-containing compound metabolic process	biological_process	0.65559	1	1	316	459	141360	0		1	Cluster-60183.102223
GO:0065009	regulation of molecular function	biological_process	0.65608	1	3	316	1333	141360	0		3	Cluster-60183.139132,Cluster-60183.172314,Cluster-60183.172313
GO:0042435	indole-containing compound biosynthetic process	biological_process	0.65844	1	1	316	464	141360	1	Cluster-60183.41697	0
GO:2000112	regulation of cellular macromolecule biosynthetic process	biological_process	0.65884	1	25	316	11187	141360	13	Cluster-60183.93553,Cluster-60183.37537,Cluster-60183.75194,Cluster-60183.212048,Cluster-60183.205869,Cluster-60183.7587,Cluster-60183.180152,Cluster-60183.101046,Cluster-60183.52045,Cluster-60183.32705,Cluster-60183.138730,Cluster-60183.56050,Cluster-60183.182843	12	Cluster-60183.88547,Cluster-60183.28628,Cluster-52886.0,Cluster-60183.49901,Cluster-60183.144358,Cluster-60183.96378,Cluster-47697.0,Cluster-60183.178914,Cluster-60183.13849,Cluster-60183.149898,Cluster-60183.143785,Cluster-60183.102937
GO:0033014	tetrapyrrole biosynthetic process	biological_process	0.65926	1	2	316	927	141360	0		2	Cluster-60183.108043,Cluster-60183.121000
GO:0046873	metal ion transmembrane transporter activity	molecular_function	0.66064	1	6	316	2695	141360	3	Cluster-60183.60506,Cluster-60183.75627,Cluster-60183.140202	3	Cluster-52886.0,Cluster-60183.151734,Cluster-60183.1039
GO:0012501	programmed cell death	biological_process	0.66136	1	1	316	443	141360	1	Cluster-60183.210533	0
GO:0006099	tricarboxylic acid cycle	biological_process	0.6621	1	1	316	485	141360	0		1	Cluster-60183.82934
GO:0006101	citrate metabolic process	biological_process	0.6621	1	1	316	485	141360	0		1	Cluster-60183.82934
GO:0042168	heme metabolic process	biological_process	0.66236	1	1	316	431	141360	0		1	Cluster-60183.108043
GO:0005740	mitochondrial envelope	cellular_component	0.66396	1	4	316	1991	141360	2	Cluster-60183.37537,Cluster-60183.178400	2	Cluster-60183.85788,Cluster-60183.159173
GO:1901136	carbohydrate derivative catabolic process	biological_process	0.66419	1	1	316	444	141360	0		1	Cluster-60183.112661
GO:0005524	ATP binding	molecular_function	0.66451	1	41	316	17331	141360	19	Cluster-60183.41697,Cluster-60183.56050,Cluster-60183.138730,Cluster-60183.28789,Cluster-60183.118522,Cluster-60183.113194,Cluster-60183.23876,Cluster-60183.125313,Cluster-60183.19380,Cluster-60183.121250,Cluster-60183.88913,Cluster-60183.30607,Cluster-60183.93553,Cluster-60183.96507,Cluster-60183.90940,Cluster-60183.7587,Cluster-60183.39637,Cluster-60183.202671,Cluster-60183.93671	22	Cluster-60183.139249,Cluster-60183.103273,Cluster-60183.135815,Cluster-60183.126033,Cluster-60183.109317,Cluster-60183.124273,Cluster-60183.193149,Cluster-60183.120604,Cluster-60183.177409,Cluster-60183.177803,Cluster-60183.98604,Cluster-60183.109929,Cluster-60183.68249,Cluster-60183.144358,Cluster-60183.131864,Cluster-60183.178122,Cluster-60183.107389,Cluster-60183.159521,Cluster-60183.1039,Clus…
GO:0010556	regulation of macromolecule biosynthetic process	biological_process	0.6667	1	25	316	11235	141360	13	Cluster-60183.52045,Cluster-60183.101046,Cluster-60183.182843,Cluster-60183.138730,Cluster-60183.56050,Cluster-60183.32705,Cluster-60183.93553,Cluster-60183.205869,Cluster-60183.212048,Cluster-60183.75194,Cluster-60183.180152,Cluster-60183.7587,Cluster-60183.37537	12	Cluster-47697.0,Cluster-60183.178914,Cluster-60183.149898,Cluster-60183.13849,Cluster-52886.0,Cluster-60183.96378,Cluster-60183.144358,Cluster-60183.49901,Cluster-60183.102937,Cluster-60183.143785,Cluster-60183.28628,Cluster-60183.88547
GO:0045502	dynein binding	molecular_function	0.66681	1	1	316	448	141360	0		1	Cluster-60183.94416
GO:0005840	ribosome	cellular_component	0.66728	1	9	316	5215	141360	3	Cluster-60183.45546,Cluster-60183.212048,Cluster-60183.118522	6	Cluster-60183.96378,Cluster-52886.0,Cluster-60183.118397,Cluster-60183.112589,Cluster-60183.13849,Cluster-60183.28628
GO:0031326	regulation of cellular biosynthetic process	biological_process	0.66764	1	25	316	11241	141360	13	Cluster-60183.37537,Cluster-60183.7587,Cluster-60183.180152,Cluster-60183.212048,Cluster-60183.75194,Cluster-60183.205869,Cluster-60183.93553,Cluster-60183.32705,Cluster-60183.138730,Cluster-60183.56050,Cluster-60183.182843,Cluster-60183.101046,Cluster-60183.52045	12	Cluster-60183.88547,Cluster-60183.28628,Cluster-60183.143785,Cluster-60183.102937,Cluster-60183.49901,Cluster-60183.96378,Cluster-60183.144358,Cluster-52886.0,Cluster-60183.13849,Cluster-60183.149898,Cluster-60183.178914,Cluster-47697.0
GO:0008168	methyltransferase activity	molecular_function	0.66776	1	6	316	2881	141360	3	Cluster-60183.106139,Cluster-60183.118522,Cluster-60183.71886	3	Cluster-60183.13849,Cluster-60183.155577,Cluster-60183.114240
GO:0016054	organic acid catabolic process	biological_process	0.66806	1	2	316	955	141360	0		2	Cluster-60183.114240,Cluster-60183.74563
GO:0046395	carboxylic acid catabolic process	biological_process	0.66806	1	2	316	955	141360	0		2	Cluster-60183.74563,Cluster-60183.114240
GO:0046486	glycerolipid metabolic process	biological_process	0.67039	1	4	316	1786	141360	2	Cluster-60183.80523,Cluster-60183.40066	2	Cluster-60183.112661,Cluster-60183.176793
GO:0009889	regulation of biosynthetic process	biological_process	0.67064	1	25	316	11261	141360	13	Cluster-60183.37537,Cluster-60183.7587,Cluster-60183.180152,Cluster-60183.212048,Cluster-60183.75194,Cluster-60183.205869,Cluster-60183.93553,Cluster-60183.32705,Cluster-60183.138730,Cluster-60183.56050,Cluster-60183.182843,Cluster-60183.101046,Cluster-60183.52045	12	Cluster-60183.88547,Cluster-60183.28628,Cluster-60183.143785,Cluster-60183.102937,Cluster-60183.49901,Cluster-60183.96378,Cluster-60183.144358,Cluster-52886.0,Cluster-60183.13849,Cluster-60183.149898,Cluster-60183.178914,Cluster-47697.0
GO:0042398	cellular modified amino acid biosynthetic process	biological_process	0.67212	1	2	316	986	141360	0		2	Cluster-60183.74563,Cluster-60183.102223
GO:0042537	benzene-containing compound metabolic process	biological_process	0.67618	1	1	316	484	141360	0		1	Cluster-60183.74563
GO:0072350	tricarboxylic acid metabolic process	biological_process	0.68094	1	1	316	517	141360	0		1	Cluster-60183.82934
GO:0015077	monovalent inorganic cation transmembrane transporter activity	molecular_function	0.68124	1	7	316	3386	141360	3	Cluster-60183.41623,Cluster-60183.41697,Cluster-60183.88913	4	Cluster-60183.94416,Cluster-60183.159173,Cluster-60183.151078,Cluster-52886.0
GO:0003774	motor activity	molecular_function	0.68195	1	2	316	886	141360	2	Cluster-60183.198268,Cluster-60183.192499	0
GO:0016765	transferase activity, transferring alkyl or aryl (other than methyl) groups	molecular_function	0.68259	1	1	316	475	141360	0		1	Cluster-60183.121000
GO:0006606	protein import into nucleus	biological_process	0.6836	1	1	316	440	141360	0		1	Cluster-60183.96378
GO:0034504	protein localization to nucleus	biological_process	0.6836	1	1	316	440	141360	0		1	Cluster-60183.96378
GO:0044744	protein targeting to nucleus	biological_process	0.6836	1	1	316	440	141360	0		1	Cluster-60183.96378
GO:0051170	nuclear import	biological_process	0.6836	1	1	316	440	141360	0		1	Cluster-60183.96378
GO:1902593	single-organism nuclear import	biological_process	0.6836	1	1	316	440	141360	0		1	Cluster-60183.96378
GO:0008094	DNA-dependent ATPase activity	molecular_function	0.68425	1	1	316	416	141360	0		1	Cluster-60183.96378
GO:0006091	generation of precursor metabolites and energy	biological_process	0.68451	1	7	316	3587	141360	2	Cluster-60183.180152,Cluster-60183.121689	5	Cluster-60183.159173,Cluster-60183.181838,Cluster-60183.178122,Cluster-60183.97056,Cluster-60183.82934
GO:0044403	symbiosis, encompassing mutualism through parasitism	biological_process	0.68518	1	7	316	3277	141360	4	Cluster-60183.37537,Cluster-60183.151398,Cluster-60183.115675,Cluster-60183.56050	3	Cluster-60183.123866,Cluster-60183.96378,Cluster-60183.116867
GO:0019725	cellular homeostasis	biological_process	0.687	1	2	316	1100	141360	1	Cluster-60183.171303	1	Cluster-60183.149206
GO:0006351	transcription, DNA-templated	biological_process	0.68708	1	27	316	12278	141360	13	Cluster-60183.101046,Cluster-60183.52045,Cluster-60183.32705,Cluster-60183.182843,Cluster-60183.138730,Cluster-60183.56050,Cluster-60183.93553,Cluster-60183.37537,Cluster-60183.180152,Cluster-60183.7587,Cluster-60183.205869,Cluster-60183.75194,Cluster-60183.212048	14	Cluster-60183.144358,Cluster-60183.49901,Cluster-60183.138902,Cluster-60183.149898,Cluster-47697.0,Cluster-60183.178914,Cluster-60183.143785,Cluster-60183.102937,Cluster-60183.88547,Cluster-60183.124273,Cluster-60183.28628,Cluster-60183.109721,Cluster-60183.102986,Cluster-60183.111365
GO:0097659	nucleic acid-templated transcription	biological_process	0.68708	1	27	316	12278	141360	13	Cluster-60183.101046,Cluster-60183.52045,Cluster-60183.32705,Cluster-60183.56050,Cluster-60183.138730,Cluster-60183.182843,Cluster-60183.93553,Cluster-60183.37537,Cluster-60183.212048,Cluster-60183.75194,Cluster-60183.205869,Cluster-60183.7587,Cluster-60183.180152	14	Cluster-60183.49901,Cluster-60183.144358,Cluster-47697.0,Cluster-60183.178914,Cluster-60183.149898,Cluster-60183.138902,Cluster-60183.143785,Cluster-60183.102937,Cluster-60183.88547,Cluster-60183.28628,Cluster-60183.109721,Cluster-60183.124273,Cluster-60183.102986,Cluster-60183.111365
GO:0016874	ligase activity	molecular_function	0.68902	1	5	316	2408	141360	1	Cluster-60183.41697	4	Cluster-60183.181410,Cluster-60183.74369,Cluster-60183.159018,Cluster-60183.135375
GO:0030286	dynein complex	cellular_component	0.68921	1	1	316	475	141360	0		1	Cluster-60183.94416
GO:0044419	interspecies interaction between organisms	biological_process	0.68936	1	7	316	3294	141360	4	Cluster-60183.151398,Cluster-60183.37537,Cluster-60183.115675,Cluster-60183.56050	3	Cluster-60183.123866,Cluster-60183.96378,Cluster-60183.116867
GO:0003968	RNA-directed RNA polymerase activity	molecular_function	0.69054	1	1	316	479	141360	0		1	Cluster-60183.111365
GO:0031379	RNA-directed RNA polymerase complex	cellular_component	0.69054	1	1	316	479	141360	0		1	Cluster-60183.111365
GO:0005381	iron ion transmembrane transporter activity	molecular_function	0.69416	1	1	316	461	141360	0		1	Cluster-60183.1039
GO:0010468	regulation of gene expression	biological_process	0.69432	1	25	316	11386	141360	13	Cluster-60183.37537,Cluster-60183.180152,Cluster-60183.7587,Cluster-60183.205869,Cluster-60183.212048,Cluster-60183.75194,Cluster-60183.93553,Cluster-60183.32705,Cluster-60183.182843,Cluster-60183.138730,Cluster-60183.56050,Cluster-60183.101046,Cluster-60183.52045	12	Cluster-60183.88547,Cluster-60183.28628,Cluster-60183.143785,Cluster-60183.102937,Cluster-60183.96378,Cluster-60183.144358,Cluster-60183.49901,Cluster-52886.0,Cluster-60183.149898,Cluster-60183.13849,Cluster-60183.178914,Cluster-47697.0
GO:0006614	SRP-dependent cotranslational protein targeting to membrane	biological_process	0.69626	1	1	316	422	141360	0		1	Cluster-60183.144358
GO:0045047	protein targeting to ER	biological_process	0.69626	1	1	316	422	141360	0		1	Cluster-60183.144358
GO:0072599	establishment of protein localization to endoplasmic reticulum	biological_process	0.69626	1	1	316	422	141360	0		1	Cluster-60183.144358
GO:0009060	aerobic respiration	biological_process	0.69767	1	1	316	537	141360	0		1	Cluster-60183.82934
GO:0008643	carbohydrate transport	biological_process	0.69917	1	1	316	492	141360	0		1	Cluster-60183.159018
GO:0030120	vesicle coat	cellular_component	0.69927	1	1	316	459	141360	1	Cluster-60183.44300	0
GO:0030135	coated vesicle	cellular_component	0.69927	1	1	316	459	141360	1	Cluster-60183.44300	0
GO:0030662	coated vesicle membrane	cellular_component	0.69927	1	1	316	459	141360	1	Cluster-60183.44300	0
GO:0003678	DNA helicase activity	molecular_function	0.70071	1	3	316	1269	141360	2	Cluster-60183.56050,Cluster-60183.138730	1	Cluster-60183.120604
GO:0016051	carbohydrate biosynthetic process	biological_process	0.701	1	4	316	2051	141360	3	Cluster-60183.112360,Cluster-60183.121689,Cluster-60183.118522	1	Cluster-60183.172086
GO:0008219	cell death	biological_process	0.70173	1	1	316	489	141360	1	Cluster-60183.210533	0
GO:0016265	death	biological_process	0.70173	1	1	316	489	141360	1	Cluster-60183.210533	0
GO:1901605	alpha-amino acid metabolic process	biological_process	0.70188	1	14	316	6534	141360	7	Cluster-60183.96507,Cluster-60183.145995,Cluster-60183.71545,Cluster-60183.41697,Cluster-60183.91284,Cluster-60183.162251,Cluster-60183.121250	7	Cluster-60183.102223,Cluster-60183.108043,Cluster-60183.193149,Cluster-60183.74563,Cluster-60183.122627,Cluster-60183.114240,Cluster-60183.177803
GO:0006826	iron ion transport	biological_process	0.70293	1	1	316	478	141360	0		1	Cluster-60183.1039
GO:0030659	cytoplasmic vesicle membrane	cellular_component	0.70345	1	1	316	465	141360	1	Cluster-60183.44300	0
GO:0007067	mitotic nuclear division	biological_process	0.70421	1	1	316	531	141360	0		1	Cluster-60183.150069
GO:0012506	vesicle membrane	cellular_component	0.70702	1	1	316	472	141360	1	Cluster-60183.44300	0
GO:0006820	anion transport	biological_process	0.70718	1	3	316	1466	141360	3	Cluster-60183.37707,Cluster-60183.91402,Cluster-60183.37704	0
GO:0032774	RNA biosynthetic process	biological_process	0.70785	1	27	316	12404	141360	13	Cluster-60183.37537,Cluster-60183.7587,Cluster-60183.180152,Cluster-60183.75194,Cluster-60183.212048,Cluster-60183.205869,Cluster-60183.93553,Cluster-60183.32705,Cluster-60183.56050,Cluster-60183.138730,Cluster-60183.182843,Cluster-60183.101046,Cluster-60183.52045	14	Cluster-60183.102986,Cluster-60183.111365,Cluster-60183.88547,Cluster-60183.28628,Cluster-60183.109721,Cluster-60183.124273,Cluster-60183.143785,Cluster-60183.102937,Cluster-60183.49901,Cluster-60183.144358,Cluster-60183.138902,Cluster-60183.149898,Cluster-60183.178914,Cluster-47697.0
GO:0004721	phosphoprotein phosphatase activity	molecular_function	0.70901	1	1	316	471	141360	0		1	Cluster-60183.72558
GO:0070838	divalent metal ion transport	biological_process	0.70967	1	2	316	1042	141360	1	Cluster-60183.75627	1	Cluster-60183.1039
GO:0032268	regulation of cellular protein metabolic process	biological_process	0.71071	1	4	316	2083	141360	1	Cluster-60183.212048	3	Cluster-52886.0,Cluster-60183.96378,Cluster-60183.13849
GO:0004888	transmembrane signaling receptor activity	molecular_function	0.71368	1	2	316	985	141360	1	Cluster-60183.81733	1	Cluster-60183.145989
GO:0005543	phospholipid binding	molecular_function	0.7138	1	1	316	495	141360	1	Cluster-60183.178903	0
GO:0031090	organelle membrane	cellular_component	0.716	1	9	316	4440	141360	4	Cluster-60183.44300,Cluster-60183.165451,Cluster-60183.37537,Cluster-60183.178400	5	Cluster-60183.85788,Cluster-60183.114388,Cluster-60183.207054,Cluster-60183.159173,Cluster-60183.127625
GO:0042626	ATPase activity, coupled to transmembrane movement of substances	molecular_function	0.71718	1	2	316	1007	141360	2	Cluster-60183.118522,Cluster-60183.113194	0
GO:0043492	ATPase activity, coupled to movement of substances	molecular_function	0.71718	1	2	316	1007	141360	2	Cluster-60183.113194,Cluster-60183.118522	0
GO:0016836	hydro-lyase activity	molecular_function	0.71758	1	1	316	590	141360	0		1	Cluster-60183.94218
GO:0016818	hydrolase activity, acting on acid anhydrides, in phosphorus-containing anhydrides	molecular_function	0.71791	1	17	316	7714	141360	11	Cluster-60183.198268,Cluster-60183.118522,Cluster-60183.113194,Cluster-60183.112044,Cluster-60183.192499,Cluster-60183.7587,Cluster-60183.39637,Cluster-60183.56050,Cluster-60183.138730,Cluster-60183.30607,Cluster-60183.28789	6	Cluster-60183.120604,Cluster-60183.96378,Cluster-60183.144358,Cluster-60183.178122,Cluster-60183.159521,Cluster-60183.1039
GO:0016032	viral process	biological_process	0.71791	1	6	316	2904	141360	4	Cluster-60183.56050,Cluster-60183.115675,Cluster-60183.37537,Cluster-60183.151398	2	Cluster-60183.116867,Cluster-60183.96378
GO:0036094	small molecule binding	molecular_function	0.71878	1	57	316	25299	141360	25	Cluster-60183.93671,Cluster-60183.202671,Cluster-60183.39637,Cluster-60183.7587,Cluster-60183.117459,Cluster-60183.96507,Cluster-60183.71360,Cluster-60183.90940,Cluster-60183.93553,Cluster-60183.30607,Cluster-60183.121250,Cluster-60183.162251,Cluster-60183.88913,Cluster-60183.101046,Cluster-60183.19380,Cluster-60183.125313,Cluster-60183.23876,Cluster-60183.113194,Cluster-60183.118522,Cluster-6018…	32	Cluster-60183.82934,Cluster-60183.109935,Cluster-60183.111365,Cluster-60183.127901,Cluster-60183.165127,Cluster-60183.122874,Cluster-60183.116656,Cluster-60183.1039,Cluster-60183.159521,Cluster-60183.107389,Cluster-60183.146553,Cluster-60183.178122,Cluster-60183.144358,Cluster-60183.131864,Cluster-60183.68249,Cluster-60183.149357,Cluster-60183.109929,Cluster-60183.102986,Cluster-60183.98604,Clust…
GO:0046872	metal ion binding	molecular_function	0.71949	1	39	316	17396	141360	19	Cluster-60183.113194,Cluster-60183.118522,Cluster-60183.90435,Cluster-60183.151398,Cluster-60183.202787,Cluster-60183.178400,Cluster-60183.138730,Cluster-60183.81733,Cluster-60183.131490,Cluster-60183.202786,Cluster-60183.171303,Cluster-60183.52045,Cluster-60183.61932,Cluster-60183.44300,Cluster-60183.192499,Cluster-60183.198268,Cluster-60183.113257,Cluster-60183.202790,Cluster-60183.162251	20	Cluster-60183.113141,Cluster-60183.94218,Cluster-60183.123866,Cluster-60183.28628,Cluster-60183.73208,Cluster-58035.0,Cluster-60183.149898,Cluster-60183.127039,Cluster-60183.13228,Cluster-60183.82934,Cluster-60183.228369,Cluster-60183.127625,Cluster-60183.122019,Cluster-60183.159018,Cluster-60183.109476,Cluster-60183.122020,Cluster-60183.116656,Cluster-60183.122874,Cluster-60183.228368,Cluster-60…
GO:0033036	macromolecule localization	biological_process	0.71956	1	15	316	6632	141360	7	Cluster-60183.44300,Cluster-60183.178400,Cluster-60183.41623,Cluster-60183.41697,Cluster-60183.118130,Cluster-60183.19380,Cluster-60183.151398	8	Cluster-60183.108043,Cluster-60183.129548,Cluster-60183.120604,Cluster-60183.144358,Cluster-60183.96378,Cluster-60183.176793,Cluster-60183.127625,Cluster-60183.149357
GO:0061024	membrane organization	biological_process	0.71982	1	3	316	1463	141360	1	Cluster-60183.178400	2	Cluster-60183.96378,Cluster-60183.144358
GO:0006573	valine metabolic process	biological_process	0.71992	1	1	316	530	141360	0		1	Cluster-60183.74563
GO:0040007	growth	biological_process	0.71998	1	1	316	517	141360	0		1	Cluster-60183.118397
GO:0009250	glucan biosynthetic process	biological_process	0.72033	1	1	316	510	141360	0		1	Cluster-60183.172086
GO:0032559	adenyl ribonucleotide binding	molecular_function	0.7204	1	42	316	18597	141360	20	Cluster-60183.19380,Cluster-60183.23876,Cluster-60183.125313,Cluster-60183.113194,Cluster-60183.118522,Cluster-60183.28789,Cluster-60183.115675,Cluster-60183.41697,Cluster-60183.56050,Cluster-60183.138730,Cluster-60183.202671,Cluster-60183.93671,Cluster-60183.39637,Cluster-60183.7587,Cluster-60183.96507,Cluster-60183.90940,Cluster-60183.93553,Cluster-60183.30607,Cluster-60183.121250,Cluster-60183…	22	Cluster-60183.109929,Cluster-60183.98604,Cluster-60183.177409,Cluster-60183.177803,Cluster-60183.120604,Cluster-60183.193149,Cluster-60183.124273,Cluster-60183.109317,Cluster-60183.126033,Cluster-60183.135815,Cluster-60183.103273,Cluster-60183.139249,Cluster-60183.109935,Cluster-60183.111365,Cluster-60183.165127,Cluster-60183.159521,Cluster-60183.1039,Cluster-60183.107389,Cluster-60183.144358,Clu…
GO:0010604	positive regulation of macromolecule metabolic process	biological_process	0.72085	1	1	316	553	141360	0		1	Cluster-60183.28628
GO:0006549	isoleucine metabolic process	biological_process	0.72331	1	1	316	537	141360	0		1	Cluster-60183.74563
GO:0006355	regulation of transcription, DNA-templated	biological_process	0.72362	1	21	316	9782	141360	12	Cluster-60183.7587,Cluster-60183.180152,Cluster-60183.75194,Cluster-60183.205869,Cluster-60183.37537,Cluster-60183.93553,Cluster-60183.56050,Cluster-60183.138730,Cluster-60183.182843,Cluster-60183.32705,Cluster-60183.52045,Cluster-60183.101046	9	Cluster-60183.28628,Cluster-60183.88547,Cluster-60183.102937,Cluster-60183.143785,Cluster-60183.149898,Cluster-47697.0,Cluster-60183.178914,Cluster-60183.49901,Cluster-60183.144358
GO:1903506	regulation of nucleic acid-templated transcription	biological_process	0.72362	1	21	316	9782	141360	12	Cluster-60183.32705,Cluster-60183.138730,Cluster-60183.56050,Cluster-60183.182843,Cluster-60183.101046,Cluster-60183.52045,Cluster-60183.37537,Cluster-60183.7587,Cluster-60183.180152,Cluster-60183.75194,Cluster-60183.205869,Cluster-60183.93553	9	Cluster-60183.143785,Cluster-60183.102937,Cluster-60183.49901,Cluster-60183.144358,Cluster-60183.149898,Cluster-47697.0,Cluster-60183.178914,Cluster-60183.88547,Cluster-60183.28628
GO:0005578	proteinaceous extracellular matrix	cellular_component	0.72397	1	1	316	525	141360	1	Cluster-60183.102643	0
GO:0009507	chloroplast	cellular_component	0.72503	1	1	316	661	141360	0		1	Cluster-54392.3
GO:0016407	acetyltransferase activity	molecular_function	0.72544	1	1	316	539	141360	0		1	Cluster-60183.144545
GO:0016772	transferase activity, transferring phosphorus-containing groups	molecular_function	0.72951	1	32	316	14461	141360	16	Cluster-60183.93553,Cluster-60183.90940,Cluster-60183.96507,Cluster-60183.7587,Cluster-60183.75194,Cluster-60183.93671,Cluster-60183.145995,Cluster-60183.121689,Cluster-60183.121250,Cluster-60183.40066,Cluster-60183.71545,Cluster-60183.166804,Cluster-60183.125313,Cluster-60183.19380,Cluster-60183.56050,Cluster-60183.91284	16	Cluster-60183.165127,Cluster-60183.111365,Cluster-60183.109935,Cluster-60183.68249,Cluster-60183.144358,Cluster-60183.131864,Cluster-60183.109317,Cluster-60183.193149,Cluster-60183.120604,Cluster-60183.177803,Cluster-60183.177409,Cluster-60183.98604,Cluster-60183.109929,Cluster-60183.139249,Cluster-60183.135815,Cluster-60183.126033
GO:0019048	modulation by virus of host morphology or physiology	biological_process	0.72997	1	1	316	513	141360	1	Cluster-60183.115675	0
GO:0051246	regulation of protein metabolic process	biological_process	0.73	1	4	316	2128	141360	1	Cluster-60183.212048	3	Cluster-60183.13849,Cluster-60183.96378,Cluster-52886.0
GO:0005179	hormone activity	molecular_function	0.73004	1	1	316	574	141360	0		1	Cluster-60183.109935
GO:0006551	leucine metabolic process	biological_process	0.73016	1	1	316	548	141360	0		1	Cluster-60183.74563
GO:0005694	chromosome	cellular_component	0.73038	1	8	316	3693	141360	4	Cluster-60183.81733,Cluster-60183.56050,Cluster-60183.138730,Cluster-60183.88544	4	Cluster-60183.150069,Cluster-52886.0,Cluster-60183.96378,Cluster-60183.120604
GO:0070008	serine-type exopeptidase activity	molecular_function	0.73076	1	1	316	627	141360	0		1	Cluster-60183.94416
GO:2001141	regulation of RNA biosynthetic process	biological_process	0.73116	1	21	316	9830	141360	12	Cluster-60183.93553,Cluster-60183.7587,Cluster-60183.180152,Cluster-60183.75194,Cluster-60183.205869,Cluster-60183.37537,Cluster-60183.52045,Cluster-60183.101046,Cluster-60183.56050,Cluster-60183.138730,Cluster-60183.182843,Cluster-60183.32705	9	Cluster-60183.28628,Cluster-60183.88547,Cluster-60183.149898,Cluster-47697.0,Cluster-60183.178914,Cluster-60183.49901,Cluster-60183.144358,Cluster-60183.102937,Cluster-60183.143785
GO:0098803	respiratory chain complex	cellular_component	0.73144	1	1	316	623	141360	0		1	Cluster-60183.159173
GO:0006000	fructose metabolic process	biological_process	0.73172	1	1	316	624	141360	1	Cluster-60183.121689	0
GO:0009987	cellular process	biological_process	0.73223	1	174	316	77475	141360	75	Cluster-60183.128164,Cluster-60183.118522,Cluster-60183.19380,Cluster-60183.171303,Cluster-60183.32705,Cluster-60183.41697,Cluster-60183.56050,Cluster-60183.115675,Cluster-60183.90940,Cluster-60183.221402,Cluster-60183.202671,Cluster-60183.212048,Cluster-60183.181969,Cluster-60183.30607,Cluster-60183.202790,Cluster-60183.118130,Cluster-60183.125313,Cluster-60183.141344,Cluster-60183.180152,Cluste…	99	Cluster-60183.153665,Cluster-60183.28628,Cluster-60183.151078,Cluster-60183.149357,Cluster-60183.149691,Cluster-60183.149898,Cluster-47697.0,Cluster-60183.140026,Cluster-60183.96446,Cluster-60183.159173,Cluster-60183.118397,Cluster-60183.172313,Cluster-60183.112281,Cluster-60183.122019,Cluster-60183.109935,Cluster-60183.96378,Cluster-60183.102223,Cluster-60183.13849,Cluster-60183.114909,Cluster-6…
GO:0016810	hydrolase activity, acting on carbon-nitrogen (but not peptide) bonds	molecular_function	0.73237	1	1	316	595	141360	0		1	Cluster-60183.102223
GO:0044265	cellular macromolecule catabolic process	biological_process	0.73326	1	4	316	2107	141360	4	Cluster-60183.152845,Cluster-60183.102643,Cluster-60183.74375,Cluster-60183.152844	0
GO:0016042	lipid catabolic process	biological_process	0.73356	1	1	316	536	141360	1	Cluster-60183.40066	0
GO:0016817	hydrolase activity, acting on acid anhydrides	molecular_function	0.73417	1	18	316	8217	141360	12	Cluster-60183.202671,Cluster-60183.7587,Cluster-60183.39637,Cluster-60183.112044,Cluster-60183.113194,Cluster-60183.192499,Cluster-60183.118522,Cluster-60183.198268,Cluster-60183.30607,Cluster-60183.28789,Cluster-60183.56050,Cluster-60183.138730	6	Cluster-60183.120604,Cluster-60183.1039,Cluster-60183.159521,Cluster-60183.178122,Cluster-60183.96378,Cluster-60183.144358
GO:0015031	protein transport	biological_process	0.73421	1	12	316	5342	141360	5	Cluster-60183.44300,Cluster-60183.178400,Cluster-60183.118130,Cluster-60183.19380,Cluster-60183.151398	7	Cluster-60183.108043,Cluster-60183.96378,Cluster-60183.144358,Cluster-60183.120604,Cluster-60183.176793,Cluster-60183.127625,Cluster-60183.149357
GO:0009536	plastid	cellular_component	0.73598	1	1	316	688	141360	0		1	Cluster-54392.3
GO:0043169	cation binding	molecular_function	0.7363	1	40	316	17956	141360	19	Cluster-60183.198268,Cluster-60183.44300,Cluster-60183.192499,Cluster-60183.162251,Cluster-60183.202790,Cluster-60183.113257,Cluster-60183.118522,Cluster-60183.113194,Cluster-60183.61932,Cluster-60183.52045,Cluster-60183.171303,Cluster-60183.202786,Cluster-60183.131490,Cluster-60183.81733,Cluster-60183.202787,Cluster-60183.138730,Cluster-60183.178400,Cluster-60183.151398,Cluster-60183.90435	21	Cluster-60183.109476,Cluster-60183.127625,Cluster-60183.122019,Cluster-60183.159018,Cluster-60183.82934,Cluster-60183.228369,Cluster-60183.13228,Cluster-60183.228368,Cluster-60183.146553,Cluster-60183.116656,Cluster-60183.122874,Cluster-60183.122020,Cluster-60183.153665,Cluster-60183.28628,Cluster-60183.123866,Cluster-60183.94218,Cluster-60183.113141,Cluster-60183.127039,Cluster-60183.149898,Clus…
GO:0044427	chromosomal part	cellular_component	0.73759	1	7	316	3331	141360	3	Cluster-60183.56050,Cluster-60183.138730,Cluster-60183.88544	4	Cluster-60183.120604,Cluster-60183.96378,Cluster-52886.0,Cluster-60183.150069
GO:0030554	adenyl nucleotide binding	molecular_function	0.73764	1	42	316	18742	141360	20	Cluster-60183.30607,Cluster-60183.88913,Cluster-60183.121250,Cluster-60183.96507,Cluster-60183.90940,Cluster-60183.93553,Cluster-60183.202671,Cluster-60183.93671,Cluster-60183.39637,Cluster-60183.7587,Cluster-60183.28789,Cluster-60183.115675,Cluster-60183.41697,Cluster-60183.56050,Cluster-60183.138730,Cluster-60183.113194,Cluster-60183.118522,Cluster-60183.19380,Cluster-60183.23876,Cluster-60183.…	22	Cluster-60183.144358,Cluster-60183.131864,Cluster-60183.178122,Cluster-60183.68249,Cluster-60183.159521,Cluster-60183.1039,Cluster-60183.107389,Cluster-60183.165127,Cluster-60183.109935,Cluster-60183.111365,Cluster-60183.103273,Cluster-60183.139249,Cluster-60183.126033,Cluster-60183.135815,Cluster-60183.120604,Cluster-60183.193149,Cluster-60183.109317,Cluster-60183.124273,Cluster-60183.109929,Clu…
GO:0015994	chlorophyll metabolic process	biological_process	0.73934	1	1	316	566	141360	0		1	Cluster-60183.121000
GO:1901137	carbohydrate derivative biosynthetic process	biological_process	0.74105	1	6	316	3104	141360	6	Cluster-60183.113194,Cluster-60183.41697,Cluster-60183.41623,Cluster-60183.112360,Cluster-60183.118522,Cluster-60183.88913	0
GO:0015075	ion transmembrane transporter activity	molecular_function	0.74121	1	14	316	6591	141360	8	Cluster-60183.41623,Cluster-60183.41697,Cluster-60183.88913,Cluster-60183.113194,Cluster-60183.75627,Cluster-60183.60506,Cluster-60183.118522,Cluster-60183.140202	6	Cluster-60183.1039,Cluster-60183.151734,Cluster-60183.159173,Cluster-60183.94416,Cluster-52886.0,Cluster-60183.151078
GO:0007049	cell cycle	biological_process	0.74159	1	5	316	2653	141360	0		5	Cluster-60183.94416,Cluster-60183.96378,Cluster-60183.159521,Cluster-52886.0,Cluster-60183.150069
GO:0009081	branched-chain amino acid metabolic process	biological_process	0.74386	1	1	316	574	141360	0		1	Cluster-60183.74563
GO:0070972	protein localization to endoplasmic reticulum	biological_process	0.74538	1	1	316	494	141360	0		1	Cluster-60183.144358
GO:0007005	mitochondrion organization	biological_process	0.74814	1	1	316	576	141360	1	Cluster-60183.178400	0
GO:0015079	potassium ion transmembrane transporter activity	molecular_function	0.74842	1	1	316	533	141360	0		1	Cluster-52886.0
GO:0042364	water-soluble vitamin biosynthetic process	biological_process	0.74944	1	2	316	1150	141360	0		2	Cluster-60183.74563,Cluster-60183.102223
GO:0019079	viral genome replication	biological_process	0.74953	1	1	316	519	141360	1	Cluster-60183.56050	0
GO:0009110	vitamin biosynthetic process	biological_process	0.74984	1	2	316	1151	141360	0		2	Cluster-60183.74563,Cluster-60183.102223
GO:0009605	response to external stimulus	biological_process	0.75022	1	3	316	1670	141360	1	Cluster-60183.115675	2	Cluster-60183.79047,Cluster-60183.96378
GO:0044260	cellular macromolecule metabolic process	biological_process	0.75023	1	97	316	43335	141360	36	Cluster-60183.212048,Cluster-60183.7587,Cluster-60183.221402,Cluster-60183.93553,Cluster-60183.96507,Cluster-60183.90940,Cluster-60183.182843,Cluster-60183.71545,Cluster-60183.30607,Cluster-60183.106139,Cluster-60183.19380,Cluster-60183.118522,Cluster-60183.131490,Cluster-60183.152844,Cluster-60183.56050,Cluster-60183.41697,Cluster-60183.32705,Cluster-60183.75194,Cluster-60183.37537,Cluster-60183…	61	Cluster-60183.150067,Cluster-60183.172313,Cluster-60183.118397,Cluster-60183.127901,Cluster-60183.172086,Cluster-60183.165127,Cluster-60183.144545,Cluster-60183.62437,Cluster-60183.159521,Cluster-60183.68249,Cluster-60183.13849,Cluster-60183.138902,Cluster-60183.156246,Cluster-60183.96378,Cluster-60183.94416,Cluster-60183.177803,Cluster-60183.107843,Cluster-60183.169983,Cluster-60183.121000,Clust…
GO:0044433	cytoplasmic vesicle part	cellular_component	0.75025	1	1	316	537	141360	1	Cluster-60183.44300	0
GO:0070469	respiratory chain	cellular_component	0.7516	1	1	316	664	141360	0		1	Cluster-60183.159173
GO:0031012	extracellular matrix	cellular_component	0.75271	1	1	316	571	141360	1	Cluster-60183.102643	0
GO:0004871	signal transducer activity	molecular_function	0.75318	1	5	316	2595	141360	2	Cluster-60183.81733,Cluster-60183.141344	3	Cluster-60183.68249,Cluster-60183.145989,Cluster-60183.144358
GO:0016071	mRNA metabolic process	biological_process	0.75383	1	3	316	1534	141360	2	Cluster-60183.102643,Cluster-60183.41623	1	Cluster-60183.140026
GO:0051301	cell division	biological_process	0.75416	1	2	316	1103	141360	0		2	Cluster-60183.94416,Cluster-60183.96378
GO:0006814	sodium ion transport	biological_process	0.75529	1	2	316	1059	141360	0		2	Cluster-60183.178122,Cluster-60183.181838
GO:0030203	glycosaminoglycan metabolic process	biological_process	0.75708	1	1	316	554	141360	0		1	Cluster-60183.112661
GO:0098588	bounding membrane of organelle	cellular_component	0.75903	1	6	316	3138	141360	2	Cluster-60183.165451,Cluster-60183.44300	4	Cluster-60183.127625,Cluster-60183.114388,Cluster-60183.85788,Cluster-60183.207054
GO:0009725	response to hormone	biological_process	0.75972	1	1	316	660	141360	0		1	Cluster-60183.110303
GO:0015399	primary active transmembrane transporter activity	molecular_function	0.76	1	2	316	1092	141360	2	Cluster-60183.118522,Cluster-60183.113194	0
GO:0015405	P-P-bond-hydrolysis-driven transmembrane transporter activity	molecular_function	0.76	1	2	316	1092	141360	2	Cluster-60183.118522,Cluster-60183.113194	0
GO:0006613	cotranslational protein targeting to membrane	biological_process	0.76009	1	1	316	516	141360	0		1	Cluster-60183.144358
GO:0003743	translation initiation factor activity	molecular_function	0.76038	1	1	316	646	141360	0		1	Cluster-60183.13849
GO:0006468	protein phosphorylation	biological_process	0.76097	1	15	316	7243	141360	6	Cluster-60183.19380,Cluster-60183.125313,Cluster-60183.121250,Cluster-60183.90940,Cluster-60183.96507,Cluster-60183.93553	9	Cluster-60183.98604,Cluster-60183.135815,Cluster-60183.177409,Cluster-60183.177803,Cluster-60183.131864,Cluster-60183.165127,Cluster-60183.193149,Cluster-60183.68249,Cluster-60183.109317
GO:0033013	tetrapyrrole metabolic process	biological_process	0.76181	1	2	316	1133	141360	0		2	Cluster-60183.108043,Cluster-60183.121000
GO:0042803	protein homodimerization activity	molecular_function	0.76196	1	1	316	592	141360	0		1	Cluster-60183.94416
GO:0000902	cell morphogenesis	biological_process	0.76452	1	1	316	601	141360	1	Cluster-60183.61950	0
GO:0032989	cellular component morphogenesis	biological_process	0.76452	1	1	316	601	141360	1	Cluster-60183.61950	0
GO:0006644	phospholipid metabolic process	biological_process	0.76489	1	3	316	1601	141360	2	Cluster-60183.40066,Cluster-60183.112360	1	Cluster-60183.176793
GO:0070069	cytochrome complex	cellular_component	0.76523	1	1	316	668	141360	0		1	Cluster-60183.159173
GO:0005743	mitochondrial inner membrane	cellular_component	0.76584	1	2	316	1226	141360	1	Cluster-60183.178400	1	Cluster-60183.159173
GO:0006779	porphyrin-containing compound biosynthetic process	biological_process	0.76605	1	1	316	595	141360	0		1	Cluster-60183.108043
GO:0006470	protein dephosphorylation	biological_process	0.76745	1	1	316	565	141360	0		1	Cluster-60183.72558
GO:0009058	biosynthetic process	biological_process	0.76781	1	69	316	32111	141360	31	Cluster-60183.42612,Cluster-60183.182843,Cluster-60183.162251,Cluster-60183.88913,Cluster-60183.181969,Cluster-60183.7587,Cluster-60183.212048,Cluster-60183.93553,Cluster-60183.56050,Cluster-60183.41697,Cluster-60183.91284,Cluster-60183.32705,Cluster-60183.118522,Cluster-60183.41623,Cluster-60183.121689,Cluster-60183.145995,Cluster-60183.86535,Cluster-60183.101046,Cluster-60183.140056,Cluster-601…	38	Cluster-60183.144293,Cluster-60183.144545,Cluster-60183.13849,Cluster-60183.138902,Cluster-60183.96378,Cluster-60183.102223,Cluster-60183.112281,Cluster-60183.172086,Cluster-60183.118397,Cluster-60183.102937,Cluster-60183.111214,Cluster-60183.143785,Cluster-60183.96446,Cluster-60183.149898,Cluster-47697.0,Cluster-52886.0,Cluster-60183.94416,Cluster-60183.107843,Cluster-60183.28628,Cluster-60183.1…
GO:0051171	regulation of nitrogen compound metabolic process	biological_process	0.7681	1	25	316	11870	141360	13	Cluster-60183.32705,Cluster-60183.138730,Cluster-60183.56050,Cluster-60183.182843,Cluster-60183.101046,Cluster-60183.52045,Cluster-60183.37537,Cluster-60183.75194,Cluster-60183.212048,Cluster-60183.205869,Cluster-60183.7587,Cluster-60183.180152,Cluster-60183.93553	12	Cluster-60183.143785,Cluster-60183.102937,Cluster-52886.0,Cluster-60183.49901,Cluster-60183.96378,Cluster-60183.144358,Cluster-47697.0,Cluster-60183.178914,Cluster-60183.149898,Cluster-60183.13849,Cluster-60183.88547,Cluster-60183.28628
GO:0045184	establishment of protein localization	biological_process	0.76839	1	12	316	5503	141360	5	Cluster-60183.44300,Cluster-60183.178400,Cluster-60183.118130,Cluster-60183.19380,Cluster-60183.151398	7	Cluster-60183.108043,Cluster-60183.120604,Cluster-60183.96378,Cluster-60183.144358,Cluster-60183.127625,Cluster-60183.176793,Cluster-60183.149357
GO:0006270	DNA replication initiation	biological_process	0.76853	1	1	316	612	141360	1	Cluster-60183.44300	0
GO:0006446	regulation of translational initiation	biological_process	0.76905	1	1	316	664	141360	0		1	Cluster-60183.13849
GO:0006081	cellular aldehyde metabolic process	biological_process	0.7699	1	2	316	1299	141360	1	Cluster-60183.121689	1	Cluster-60183.174624
GO:0009719	response to endogenous stimulus	biological_process	0.77337	1	1	316	693	141360	0		1	Cluster-60183.110303
GO:0005657	replication fork	cellular_component	0.77418	1	3	316	1445	141360	2	Cluster-60183.138730,Cluster-60183.56050	1	Cluster-60183.120604
GO:0016070	RNA metabolic process	biological_process	0.77452	1	38	316	17573	141360	18	Cluster-60183.93553,Cluster-60183.7587,Cluster-60183.212048,Cluster-60183.75194,Cluster-60183.37537,Cluster-60183.101046,Cluster-60183.41623,Cluster-60183.182843,Cluster-60183.30607,Cluster-60183.102643,Cluster-60183.180152,Cluster-60183.205869,Cluster-60183.52045,Cluster-60183.56050,Cluster-60183.138730,Cluster-60183.41697,Cluster-60183.28789,Cluster-60183.32705	20	Cluster-60183.109721,Cluster-60183.127901,Cluster-60183.111365,Cluster-60183.13849,Cluster-60183.138902,Cluster-60183.144358,Cluster-60183.28628,Cluster-60183.124273,Cluster-60183.108043,Cluster-60183.88547,Cluster-60183.102986,Cluster-60183.149898,Cluster-47697.0,Cluster-60183.178914,Cluster-60183.49901,Cluster-60183.102937,Cluster-60183.140026,Cluster-60183.74563,Cluster-60183.143785,Cluster-60…
GO:0044003	modification by symbiont of host morphology or physiology	biological_process	0.77589	1	1	316	602	141360	1	Cluster-60183.115675	0
GO:0019866	organelle inner membrane	cellular_component	0.77743	1	2	316	1257	141360	1	Cluster-60183.178400	1	Cluster-60183.159173
GO:0051817	modification of morphology or physiology of other organism involved in symbiotic interaction	biological_process	0.7779	1	1	316	607	141360	1	Cluster-60183.115675	0
GO:0005741	mitochondrial outer membrane	cellular_component	0.78188	1	1	316	646	141360	0		1	Cluster-60183.85788
GO:0006913	nucleocytoplasmic transport	biological_process	0.78208	1	1	316	589	141360	0		1	Cluster-60183.96378
GO:0031968	organelle outer membrane	cellular_component	0.78313	1	1	316	649	141360	0		1	Cluster-60183.85788
GO:0035821	modification of morphology or physiology of other organism	biological_process	0.78514	1	1	316	622	141360	1	Cluster-60183.115675	0
GO:0006612	protein targeting to membrane	biological_process	0.78592	1	1	316	574	141360	0		1	Cluster-60183.144358
GO:0022892	substrate-specific transporter activity	molecular_function	0.78612	1	16	316	7720	141360	8	Cluster-60183.118522,Cluster-60183.113194,Cluster-60183.140202,Cluster-60183.60506,Cluster-60183.75627,Cluster-60183.88913,Cluster-60183.41623,Cluster-60183.41697	8	Cluster-60183.151078,Cluster-60183.108043,Cluster-60183.120604,Cluster-60183.94416,Cluster-52886.0,Cluster-60183.159173,Cluster-60183.151734,Cluster-60183.1039
GO:0043168	anion binding	molecular_function	0.78653	1	52	316	23589	141360	25	Cluster-60183.125313,Cluster-60183.23876,Cluster-60183.19380,Cluster-60183.118522,Cluster-60183.113194,Cluster-60183.138730,Cluster-60183.56050,Cluster-60183.41697,Cluster-60183.115675,Cluster-60183.28789,Cluster-60183.157546,Cluster-60183.7587,Cluster-60183.42608,Cluster-60183.39637,Cluster-60183.202671,Cluster-60183.93671,Cluster-60183.93553,Cluster-60183.178903,Cluster-60183.162478,Cluster-601…	27	Cluster-60183.177803,Cluster-60183.177409,Cluster-60183.98604,Cluster-60183.149357,Cluster-60183.109929,Cluster-60183.109317,Cluster-60183.124273,Cluster-60183.193149,Cluster-60183.108043,Cluster-60183.120604,Cluster-60183.135815,Cluster-60183.74563,Cluster-60183.126033,Cluster-60183.139249,Cluster-60183.103273,Cluster-60183.111365,Cluster-60183.109935,Cluster-60183.165127,Cluster-60183.127901,Cl…
GO:0051169	nuclear transport	biological_process	0.78698	1	1	316	599	141360	0		1	Cluster-60183.96378
GO:0040011	locomotion	biological_process	0.78803	1	2	316	1214	141360	2	Cluster-60183.192499,Cluster-60183.198268	0
GO:0004252	serine-type endopeptidase activity	molecular_function	0.78865	1	2	316	1258	141360	1	Cluster-60183.43435	1	Cluster-60183.127356
GO:0016023	cytoplasmic membrane-bounded vesicle	cellular_component	0.7907	1	1	316	619	141360	1	Cluster-60183.44300	0
GO:0009055	electron carrier activity	molecular_function	0.79077	1	3	316	1948	141360	0		3	Cluster-60183.149206,Cluster-60183.159173,Cluster-60183.116656
GO:0006413	translational initiation	biological_process	0.79266	1	1	316	708	141360	0		1	Cluster-60183.13849
GO:0060089	molecular transducer activity	molecular_function	0.7928	1	5	316	2746	141360	2	Cluster-60183.81733,Cluster-60183.141344	3	Cluster-60183.68249,Cluster-60183.145989,Cluster-60183.144358
GO:0007166	cell surface receptor signaling pathway	biological_process	0.79309	1	1	316	644	141360	0		1	Cluster-60183.68249
GO:0031988	membrane-bounded vesicle	cellular_component	0.79322	1	1	316	626	141360	1	Cluster-60183.44300	0
GO:0015629	actin cytoskeleton	cellular_component	0.79328	1	1	316	662	141360	0		1	Cluster-60183.178204
GO:0031967	organelle envelope	cellular_component	0.79371	1	4	316	2360	141360	2	Cluster-60183.178400,Cluster-60183.37537	2	Cluster-60183.85788,Cluster-60183.159173
GO:0007010	cytoskeleton organization	biological_process	0.7938	1	3	316	1773	141360	0		3	Cluster-60183.178204,Cluster-60183.96378,Cluster-60183.150069
GO:0006810	transport	biological_process	0.79483	1	49	316	22168	141360	26	Cluster-60183.96507,Cluster-60183.37707,Cluster-60183.37704,Cluster-60183.192499,Cluster-60183.44300,Cluster-60183.198268,Cluster-60183.202671,Cluster-60183.7587,Cluster-60183.142415,Cluster-60183.119954,Cluster-60183.41623,Cluster-60183.88913,Cluster-60183.113194,Cluster-60183.43465,Cluster-60183.118522,Cluster-60183.118130,Cluster-60183.19380,Cluster-60183.167322,Cluster-60183.91402,Cluster-601…	23	Cluster-60183.129548,Cluster-60183.214311,Cluster-60183.159018,Cluster-60183.127625,Cluster-60183.178122,Cluster-60183.144358,Cluster-60183.96378,Cluster-60183.85788,Cluster-60183.1039,Cluster-60183.185570,Cluster-60183.120604,Cluster-60183.151078,Cluster-60183.108043,Cluster-60183.149357,Cluster-60183.94416,Cluster-60183.181838,Cluster-52886.0,Cluster-58035.0,Cluster-60183.149898,Cluster-60183.1…
GO:0003682	chromatin binding	molecular_function	0.7956	1	1	316	681	141360	1	Cluster-60183.88544	0
GO:0006505	GPI anchor metabolic process	biological_process	0.79629	1	1	316	595	141360	0		1	Cluster-60183.176793
GO:0004672	protein kinase activity	molecular_function	0.79735	1	16	316	7848	141360	7	Cluster-60183.93553,Cluster-60183.90940,Cluster-60183.96507,Cluster-60183.19380,Cluster-60183.125313,Cluster-60183.121250,Cluster-60183.71545	9	Cluster-60183.193149,Cluster-60183.109317,Cluster-60183.165127,Cluster-60183.98604,Cluster-60183.177409,Cluster-60183.177803,Cluster-60183.68249,Cluster-60183.131864,Cluster-60183.135815
GO:0009069	serine family amino acid metabolic process	biological_process	0.79848	1	5	316	2817	141360	3	Cluster-60183.96507,Cluster-60183.71545,Cluster-60183.121250	2	Cluster-60183.177803,Cluster-60183.193149
GO:0072594	establishment of protein localization to organelle	biological_process	0.80265	1	2	316	1149	141360	0		2	Cluster-60183.144358,Cluster-60183.96378
GO:0006570	tyrosine metabolic process	biological_process	0.8028	1	1	316	656	141360	1	Cluster-60183.41697	0
GO:0044085	cellular component biogenesis	biological_process	0.80464	1	16	316	9097	141360	3	Cluster-60183.118522,Cluster-60183.45546,Cluster-60183.28789	13	Cluster-60183.94416,Cluster-60183.114752,Cluster-60183.132762,Cluster-60183.28628,Cluster-60183.97056,Cluster-60183.118397,Cluster-60183.119182,Cluster-60183.116867,Cluster-60183.159521,Cluster-60183.112589,Cluster-60183.114909,Cluster-60183.96378,Cluster-52886.0
GO:0019222	regulation of metabolic process	biological_process	0.80464	1	29	316	13922	141360	14	Cluster-60183.101046,Cluster-60183.52045,Cluster-60183.32705,Cluster-60183.138730,Cluster-60183.56050,Cluster-60183.182843,Cluster-60183.93553,Cluster-60183.162478,Cluster-60183.37537,Cluster-60183.7587,Cluster-60183.180152,Cluster-60183.212048,Cluster-60183.75194,Cluster-60183.205869	15	Cluster-60183.49901,Cluster-60183.96378,Cluster-60183.144358,Cluster-52886.0,Cluster-60183.149898,Cluster-60183.13849,Cluster-60183.178914,Cluster-47697.0,Cluster-60183.172314,Cluster-60183.143785,Cluster-60183.102937,Cluster-60183.88547,Cluster-60183.28628,Cluster-60183.172313,Cluster-60183.139132
GO:0043167	ion binding	molecular_function	0.80525	1	88	316	39508	141360	41	Cluster-60183.121250,Cluster-60183.42608,Cluster-60183.192499,Cluster-60183.44300,Cluster-60183.198268,Cluster-60183.162478,Cluster-60183.178903,Cluster-60183.151398,Cluster-60183.157546,Cluster-60183.28789,Cluster-60183.202786,Cluster-60183.81733,Cluster-60183.138730,Cluster-60183.52045,Cluster-60183.23876,Cluster-60183.125313,Cluster-60183.113194,Cluster-60183.202790,Cluster-60183.30607,Cluster…	47	Cluster-60183.116656,Cluster-60183.122874,Cluster-60183.122020,Cluster-60183.1039,Cluster-60183.228368,Cluster-60183.146553,Cluster-60183.107389,Cluster-60183.144358,Cluster-60183.131864,Cluster-60183.178122,Cluster-60183.82934,Cluster-60183.228369,Cluster-60183.127625,Cluster-60183.159018,Cluster-60183.111365,Cluster-60183.109476,Cluster-60183.73208,Cluster-60183.74563,Cluster-60183.103273,Clust…
GO:0033692	cellular polysaccharide biosynthetic process	biological_process	0.80562	1	1	316	641	141360	0		1	Cluster-60183.172086
GO:0080090	regulation of primary metabolic process	biological_process	0.80629	1	26	316	12613	141360	14	Cluster-60183.37537,Cluster-60183.205869,Cluster-60183.75194,Cluster-60183.212048,Cluster-60183.180152,Cluster-60183.7587,Cluster-60183.162478,Cluster-60183.93553,Cluster-60183.32705,Cluster-60183.182843,Cluster-60183.56050,Cluster-60183.138730,Cluster-60183.101046,Cluster-60183.52045	12	Cluster-60183.88547,Cluster-60183.28628,Cluster-60183.143785,Cluster-60183.102937,Cluster-52886.0,Cluster-60183.96378,Cluster-60183.144358,Cluster-60183.49901,Cluster-47697.0,Cluster-60183.178914,Cluster-60183.149898,Cluster-60183.13849
GO:0051234	establishment of localization	biological_process	0.8072	1	49	316	22297	141360	26	Cluster-60183.118130,Cluster-60183.19380,Cluster-60183.167322,Cluster-60183.113194,Cluster-60183.43465,Cluster-60183.118522,Cluster-60183.151398,Cluster-60183.56050,Cluster-60183.178400,Cluster-60183.41697,Cluster-60183.91402,Cluster-60183.60506,Cluster-60183.75627,Cluster-60183.140202,Cluster-60183.202671,Cluster-60183.7587,Cluster-60183.96507,Cluster-60183.37707,Cluster-60183.192499,Cluster-601…	23	Cluster-60183.149357,Cluster-60183.94416,Cluster-60183.181838,Cluster-60183.120604,Cluster-60183.151078,Cluster-60183.108043,Cluster-60183.151734,Cluster-60183.73208,Cluster-60183.159173,Cluster-60183.176793,Cluster-52886.0,Cluster-58035.0,Cluster-60183.149898,Cluster-60183.214311,Cluster-60183.159018,Cluster-60183.127625,Cluster-60183.129548,Cluster-60183.1039,Cluster-60183.185570,Cluster-60183.…
GO:0051276	chromosome organization	biological_process	0.8076	1	4	316	2189	141360	1	Cluster-60183.30607	3	Cluster-60183.96378,Cluster-60183.159521,Cluster-52886.0
GO:0008104	protein localization	biological_process	0.81041	1	12	316	5747	141360	5	Cluster-60183.44300,Cluster-60183.151398,Cluster-60183.19380,Cluster-60183.118130,Cluster-60183.178400	7	Cluster-60183.144358,Cluster-60183.96378,Cluster-60183.120604,Cluster-60183.108043,Cluster-60183.149357,Cluster-60183.176793,Cluster-60183.127625
GO:0003887	DNA-directed DNA polymerase activity	molecular_function	0.81075	1	1	316	656	141360	0		1	Cluster-60183.120604
GO:0035639	purine ribonucleoside triphosphate binding	molecular_function	0.81364	1	42	316	19141	141360	19	Cluster-60183.23876,Cluster-60183.125313,Cluster-60183.19380,Cluster-60183.118522,Cluster-60183.113194,Cluster-60183.41697,Cluster-60183.138730,Cluster-60183.56050,Cluster-60183.28789,Cluster-60183.7587,Cluster-60183.39637,Cluster-60183.202671,Cluster-60183.93671,Cluster-60183.93553,Cluster-60183.96507,Cluster-60183.90940,Cluster-60183.88913,Cluster-60183.121250,Cluster-60183.30607	23	Cluster-60183.177409,Cluster-60183.177803,Cluster-60183.98604,Cluster-60183.149357,Cluster-60183.109929,Cluster-60183.109317,Cluster-60183.124273,Cluster-60183.193149,Cluster-60183.120604,Cluster-60183.135815,Cluster-60183.126033,Cluster-60183.139249,Cluster-60183.103273,Cluster-60183.111365,Cluster-60183.109935,Cluster-60183.165127,Cluster-60183.107389,Cluster-60183.159521,Cluster-60183.1039,Clu…
GO:0018193	peptidyl-amino acid modification	biological_process	0.81689	1	1	316	755	141360	0		1	Cluster-60183.121000
GO:0012505	endomembrane system	cellular_component	0.81884	1	7	316	3861	141360	4	Cluster-60183.151398,Cluster-60183.44300,Cluster-60183.19380,Cluster-60183.165451	3	Cluster-60183.207054,Cluster-60183.114388,Cluster-60183.127625
GO:0016829	lyase activity	molecular_function	0.82019	1	5	316	2992	141360	2	Cluster-60183.42612,Cluster-60183.42608	3	Cluster-60183.130022,Cluster-60183.94218,Cluster-60183.28628
GO:0006096	glycolytic process	biological_process	0.82035	1	1	316	819	141360	1	Cluster-60183.121689	0
GO:0006757	ATP generation from ADP	biological_process	0.82035	1	1	316	819	141360	1	Cluster-60183.121689	0
GO:0051252	regulation of RNA metabolic process	biological_process	0.82065	1	21	316	10436	141360	12	Cluster-60183.93553,Cluster-60183.37537,Cluster-60183.75194,Cluster-60183.205869,Cluster-60183.7587,Cluster-60183.180152,Cluster-60183.101046,Cluster-60183.52045,Cluster-60183.32705,Cluster-60183.56050,Cluster-60183.138730,Cluster-60183.182843	9	Cluster-60183.88547,Cluster-60183.28628,Cluster-60183.49901,Cluster-60183.144358,Cluster-47697.0,Cluster-60183.178914,Cluster-60183.149898,Cluster-60183.143785,Cluster-60183.102937
GO:0009135	purine nucleoside diphosphate metabolic process	biological_process	0.82106	1	1	316	821	141360	1	Cluster-60183.121689	0
GO:0009179	purine ribonucleoside diphosphate metabolic process	biological_process	0.82106	1	1	316	821	141360	1	Cluster-60183.121689	0
GO:0009185	ribonucleoside diphosphate metabolic process	biological_process	0.82106	1	1	316	821	141360	1	Cluster-60183.121689	0
GO:0046031	ADP metabolic process	biological_process	0.82106	1	1	316	821	141360	1	Cluster-60183.121689	0
GO:0044444	cytoplasmic part	cellular_component	0.82126	1	29	316	15214	141360	13	Cluster-60183.44300,Cluster-60183.187723,Cluster-60183.118522,Cluster-60183.19380,Cluster-60183.37537,Cluster-60183.212048,Cluster-60183.140056,Cluster-60183.52045,Cluster-60183.165451,Cluster-60183.151398,Cluster-60183.178400,Cluster-60183.41697,Cluster-60183.45546	16	Cluster-60183.118397,Cluster-60183.28628,Cluster-54392.3,Cluster-60183.207054,Cluster-60183.107843,Cluster-60183.127625,Cluster-60183.178122,Cluster-60183.96378,Cluster-52886.0,Cluster-60183.85788,Cluster-60183.13849,Cluster-60183.112589,Cluster-60183.114388,Cluster-60183.143785,Cluster-60183.159173,Cluster-60183.27366
GO:0044428	nuclear part	cellular_component	0.82194	1	10	316	5283	141360	5	Cluster-60183.28789,Cluster-60183.131490,Cluster-60183.75194,Cluster-60183.81733,Cluster-60183.41623	5	Cluster-60183.150069,Cluster-52886.0,Cluster-60183.96378,Cluster-60183.109721,Cluster-60183.138902
GO:0016311	dephosphorylation	biological_process	0.82377	1	1	316	671	141360	0		1	Cluster-60183.72558
GO:0031410	cytoplasmic vesicle	cellular_component	0.82377	1	1	316	691	141360	1	Cluster-60183.44300	0
GO:0022891	substrate-specific transmembrane transporter activity	molecular_function	0.82381	1	14	316	7080	141360	8	Cluster-60183.41623,Cluster-60183.41697,Cluster-60183.88913,Cluster-60183.113194,Cluster-60183.75627,Cluster-60183.60506,Cluster-60183.118522,Cluster-60183.140202	6	Cluster-60183.151734,Cluster-60183.1039,Cluster-60183.94416,Cluster-60183.159173,Cluster-52886.0,Cluster-60183.151078
GO:0031982	vesicle	cellular_component	0.82589	1	1	316	698	141360	1	Cluster-60183.44300	0
GO:0017038	protein import	biological_process	0.82591	1	1	316	693	141360	0		1	Cluster-60183.96378
GO:0044765	single-organism transport	biological_process	0.82635	1	35	316	16469	141360	18	Cluster-60183.198268,Cluster-60183.37704,Cluster-60183.192499,Cluster-60183.37707,Cluster-60183.202671,Cluster-60183.119954,Cluster-60183.88913,Cluster-60183.41623,Cluster-60183.118522,Cluster-60183.113194,Cluster-60183.167322,Cluster-60183.118130,Cluster-60183.140202,Cluster-60183.91402,Cluster-60183.75627,Cluster-60183.60506,Cluster-60183.178400,Cluster-60183.41697	17	Cluster-60183.129548,Cluster-60183.159018,Cluster-60183.85788,Cluster-60183.178122,Cluster-60183.96378,Cluster-60183.144358,Cluster-60183.1039,Cluster-60183.151078,Cluster-60183.108043,Cluster-60183.181838,Cluster-60183.94416,Cluster-60183.149898,Cluster-52886.0,Cluster-58035.0,Cluster-60183.159173,Cluster-60183.73208,Cluster-60183.151734
GO:0046914	transition metal ion binding	molecular_function	0.82725	1	23	316	11178	141360	12	Cluster-60183.44300,Cluster-60183.52045,Cluster-60183.61932,Cluster-60183.178400,Cluster-60183.138730,Cluster-60183.202787,Cluster-60183.131490,Cluster-60183.162251,Cluster-60183.202786,Cluster-60183.90435,Cluster-60183.202790,Cluster-60183.151398	11	Cluster-60183.28628,Cluster-60183.109476,Cluster-60183.159018,Cluster-60183.127625,Cluster-60183.94218,Cluster-60183.228369,Cluster-60183.127039,Cluster-60183.228368,Cluster-60183.146553,Cluster-60183.116656,Cluster-60183.122874
GO:0055085	transmembrane transport	biological_process	0.82814	1	15	316	7562	141360	10	Cluster-60183.167322,Cluster-60183.41697,Cluster-60183.41623,Cluster-60183.88913,Cluster-60183.202671,Cluster-60183.119954,Cluster-60183.37707,Cluster-60183.75627,Cluster-60183.37704,Cluster-60183.91402	5	Cluster-60183.94416,Cluster-60183.151734,Cluster-60183.85788,Cluster-60183.108043,Cluster-60183.151078
GO:0048583	regulation of response to stimulus	biological_process	0.8285	1	1	316	738	141360	1	Cluster-60183.115675	0
GO:0006364	rRNA processing	biological_process	0.82982	1	1	316	805	141360	1	Cluster-60183.28789	0
GO:1901564	organonitrogen compound metabolic process	biological_process	0.83015	1	45	316	22536	141360	22	Cluster-60183.180152,Cluster-60183.118522,Cluster-60183.113194,Cluster-60183.91284,Cluster-60183.56050,Cluster-60183.41697,Cluster-60183.75194,Cluster-60183.212048,Cluster-60183.42608,Cluster-60183.202671,Cluster-60183.80523,Cluster-60183.96507,Cluster-60183.88913,Cluster-60183.162251,Cluster-60183.121250,Cluster-60183.121689,Cluster-60183.41623,Cluster-60183.42612,Cluster-60183.71545,Cluster-601…	23	Cluster-60183.181838,Cluster-60183.177803,Cluster-60183.122627,Cluster-60183.193149,Cluster-60183.121000,Cluster-60183.108043,Cluster-60183.28628,Cluster-60183.174624,Cluster-60183.159173,Cluster-60183.114240,Cluster-60183.74563,Cluster-52886.0,Cluster-60183.149691,Cluster-60183.111365,Cluster-60183.112661,Cluster-60183.118397,Cluster-60183.107389,Cluster-60183.13849,Cluster-60183.112589,Cluster-…
GO:0098796	membrane protein complex	cellular_component	0.83127	1	12	316	6293	141360	6	Cluster-60183.44300,Cluster-60183.202671,Cluster-60183.113257,Cluster-60183.88913,Cluster-60183.41697,Cluster-60183.178400	6	Cluster-60183.151078,Cluster-60183.114388,Cluster-60183.122020,Cluster-60183.122019,Cluster-60183.159173,Cluster-60183.94416
GO:0015630	microtubule cytoskeleton	cellular_component	0.83163	1	3	316	1774	141360	0		3	Cluster-60183.94416,Cluster-60183.150069,Cluster-60183.96378
GO:0016072	rRNA metabolic process	biological_process	0.83175	1	1	316	811	141360	1	Cluster-60183.28789	0
GO:0044764	multi-organism cellular process	biological_process	0.83268	1	6	316	3361	141360	4	Cluster-60183.56050,Cluster-60183.115675,Cluster-60183.151398,Cluster-60183.37537	2	Cluster-60183.116867,Cluster-60183.96378
GO:0070647	protein modification by small protein conjugation or removal	biological_process	0.83306	1	3	316	1781	141360	3	Cluster-60183.151398,Cluster-60183.221402,Cluster-60183.131490	0
GO:0004497	monooxygenase activity	molecular_function	0.83352	1	1	316	803	141360	0		1	Cluster-60183.108043
GO:0005875	microtubule associated complex	cellular_component	0.83527	1	1	316	707	141360	0		1	Cluster-60183.94416
GO:0003779	actin binding	molecular_function	0.83551	1	1	316	757	141360	0		1	Cluster-60183.178204
GO:0031323	regulation of cellular metabolic process	biological_process	0.8356	1	26	316	12889	141360	14	Cluster-60183.162478,Cluster-60183.93553,Cluster-60183.180152,Cluster-60183.7587,Cluster-60183.205869,Cluster-60183.212048,Cluster-60183.75194,Cluster-60183.37537,Cluster-60183.52045,Cluster-60183.101046,Cluster-60183.182843,Cluster-60183.56050,Cluster-60183.138730,Cluster-60183.32705	12	Cluster-60183.28628,Cluster-60183.88547,Cluster-60183.149898,Cluster-60183.13849,Cluster-47697.0,Cluster-60183.178914,Cluster-60183.144358,Cluster-60183.96378,Cluster-60183.49901,Cluster-52886.0,Cluster-60183.102937,Cluster-60183.143785
GO:0004536	deoxyribonuclease activity	molecular_function	0.83661	1	1	316	775	141360	0		1	Cluster-60183.28628
GO:0000271	polysaccharide biosynthetic process	biological_process	0.83716	1	1	316	695	141360	0		1	Cluster-60183.172086
GO:0006165	nucleoside diphosphate phosphorylation	biological_process	0.8382	1	1	316	881	141360	1	Cluster-60183.121689	0
GO:0019219	regulation of nucleobase-containing compound metabolic process	biological_process	0.839	1	21	316	10577	141360	12	Cluster-60183.75194,Cluster-60183.205869,Cluster-60183.7587,Cluster-60183.180152,Cluster-60183.37537,Cluster-60183.93553,Cluster-60183.56050,Cluster-60183.138730,Cluster-60183.182843,Cluster-60183.32705,Cluster-60183.52045,Cluster-60183.101046	9	Cluster-60183.28628,Cluster-60183.88547,Cluster-60183.102937,Cluster-60183.143785,Cluster-47697.0,Cluster-60183.178914,Cluster-60183.149898,Cluster-60183.49901,Cluster-60183.144358
GO:0050789	regulation of biological process	biological_process	0.83913	1	50	316	23709	141360	26	Cluster-60183.180152,Cluster-60183.205869,Cluster-60183.118130,Cluster-60183.141344,Cluster-60183.19380,Cluster-60183.128164,Cluster-60183.56050,Cluster-60183.138730,Cluster-60183.178400,Cluster-60183.115675,Cluster-60183.81733,Cluster-60183.32705,Cluster-60183.52045,Cluster-60183.171303,Cluster-60183.7587,Cluster-60183.75194,Cluster-60183.212048,Cluster-60183.210533,Cluster-60183.37537,Cluster-6…	24	Cluster-60183.149357,Cluster-60183.28628,Cluster-60183.88547,Cluster-60183.102937,Cluster-60183.143785,Cluster-60183.149898,Cluster-47697.0,Cluster-60183.178914,Cluster-60183.145989,Cluster-60183.149206,Cluster-60183.49901,Cluster-52886.0,Cluster-60183.109935,Cluster-60183.139132,Cluster-60183.172313,Cluster-60183.22083,Cluster-60183.43287,Cluster-60183.118397,Cluster-60183.172314,Cluster-60183.6…
GO:0031975	envelope	cellular_component	0.84	1	4	316	2504	141360	2	Cluster-60183.37537,Cluster-60183.178400	2	Cluster-60183.85788,Cluster-60183.159173
GO:0010033	response to organic substance	biological_process	0.8432	1	1	316	866	141360	0		1	Cluster-60183.110303
GO:0046939	nucleotide phosphorylation	biological_process	0.84657	1	1	316	907	141360	1	Cluster-60183.121689	0
GO:0007017	microtubule-based process	biological_process	0.84746	1	2	316	1309	141360	0		2	Cluster-60183.150069,Cluster-60183.96378
GO:0005730	nucleolus	cellular_component	0.84857	1	2	316	1445	141360	2	Cluster-60183.75194,Cluster-60183.28789	0
GO:0001883	purine nucleoside binding	molecular_function	0.84887	1	43	316	20385	141360	20	Cluster-60183.7587,Cluster-60183.39637,Cluster-60183.202671,Cluster-60183.93671,Cluster-60183.93553,Cluster-60183.90940,Cluster-60183.96507,Cluster-60183.121250,Cluster-60183.88913,Cluster-60183.30607,Cluster-60183.23876,Cluster-60183.125313,Cluster-60183.19380,Cluster-60183.118522,Cluster-60183.113194,Cluster-60183.41697,Cluster-60183.56050,Cluster-60183.138730,Cluster-60183.115675,Cluster-60183…	23	Cluster-60183.111365,Cluster-60183.109935,Cluster-60183.165127,Cluster-60183.107389,Cluster-60183.159521,Cluster-60183.1039,Cluster-60183.68249,Cluster-60183.131864,Cluster-60183.144358,Cluster-60183.178122,Cluster-60183.177409,Cluster-60183.177803,Cluster-60183.98604,Cluster-60183.149357,Cluster-60183.109929,Cluster-60183.124273,Cluster-60183.109317,Cluster-60183.193149,Cluster-60183.120604,Clus…
GO:0032550	purine ribonucleoside binding	molecular_function	0.84887	1	43	316	20385	141360	20	Cluster-60183.118522,Cluster-60183.113194,Cluster-60183.125313,Cluster-60183.23876,Cluster-60183.19380,Cluster-60183.56050,Cluster-60183.138730,Cluster-60183.41697,Cluster-60183.115675,Cluster-60183.28789,Cluster-60183.93553,Cluster-60183.96507,Cluster-60183.90940,Cluster-60183.7587,Cluster-60183.39637,Cluster-60183.202671,Cluster-60183.93671,Cluster-60183.121250,Cluster-60183.88913,Cluster-60183…	23	Cluster-60183.124273,Cluster-60183.109317,Cluster-60183.193149,Cluster-60183.120604,Cluster-60183.177803,Cluster-60183.177409,Cluster-60183.98604,Cluster-60183.109929,Cluster-60183.149357,Cluster-60183.139249,Cluster-60183.103273,Cluster-60183.135815,Cluster-60183.126033,Cluster-60183.165127,Cluster-60183.111365,Cluster-60183.109935,Cluster-60183.68249,Cluster-60183.178122,Cluster-60183.144358,Cl…
GO:0032549	ribonucleoside binding	molecular_function	0.849	1	43	316	20387	141360	20	Cluster-60183.28789,Cluster-60183.56050,Cluster-60183.138730,Cluster-60183.41697,Cluster-60183.115675,Cluster-60183.125313,Cluster-60183.23876,Cluster-60183.19380,Cluster-60183.113194,Cluster-60183.118522,Cluster-60183.30607,Cluster-60183.121250,Cluster-60183.88913,Cluster-60183.202671,Cluster-60183.93671,Cluster-60183.7587,Cluster-60183.39637,Cluster-60183.90940,Cluster-60183.96507,Cluster-60183…	23	Cluster-60183.126033,Cluster-60183.135815,Cluster-60183.103273,Cluster-60183.139249,Cluster-60183.109929,Cluster-60183.149357,Cluster-60183.177803,Cluster-60183.177409,Cluster-60183.98604,Cluster-60183.120604,Cluster-60183.109317,Cluster-60183.124273,Cluster-60183.193149,Cluster-60183.1039,Cluster-60183.159521,Cluster-60183.107389,Cluster-60183.178122,Cluster-60183.131864,Cluster-60183.144358,Clu…
GO:0008654	phospholipid biosynthetic process	biological_process	0.84931	1	1	316	813	141360	1	Cluster-60183.112360	0
GO:0032555	purine ribonucleotide binding	molecular_function	0.84941	1	43	316	20393	141360	20	Cluster-60183.7587,Cluster-60183.39637,Cluster-60183.202671,Cluster-60183.93671,Cluster-60183.93553,Cluster-60183.96507,Cluster-60183.90940,Cluster-60183.88913,Cluster-60183.121250,Cluster-60183.30607,Cluster-60183.125313,Cluster-60183.23876,Cluster-60183.19380,Cluster-60183.118522,Cluster-60183.113194,Cluster-60183.56050,Cluster-60183.138730,Cluster-60183.41697,Cluster-60183.115675,Cluster-60183…	23	Cluster-60183.111365,Cluster-60183.109935,Cluster-60183.165127,Cluster-60183.107389,Cluster-60183.1039,Cluster-60183.159521,Cluster-60183.68249,Cluster-60183.178122,Cluster-60183.144358,Cluster-60183.131864,Cluster-60183.177803,Cluster-60183.177409,Cluster-60183.98604,Cluster-60183.149357,Cluster-60183.109929,Cluster-60183.124273,Cluster-60183.109317,Cluster-60183.193149,Cluster-60183.120604,Clus…
GO:1902578	single-organism localization	biological_process	0.85159	1	35	316	16740	141360	18	Cluster-60183.37707,Cluster-60183.192499,Cluster-60183.37704,Cluster-60183.198268,Cluster-60183.202671,Cluster-60183.119954,Cluster-60183.41623,Cluster-60183.88913,Cluster-60183.113194,Cluster-60183.118522,Cluster-60183.118130,Cluster-60183.167322,Cluster-60183.75627,Cluster-60183.60506,Cluster-60183.91402,Cluster-60183.140202,Cluster-60183.41697,Cluster-60183.178400	17	Cluster-60183.129548,Cluster-60183.159018,Cluster-60183.96378,Cluster-60183.144358,Cluster-60183.178122,Cluster-60183.85788,Cluster-60183.1039,Cluster-60183.108043,Cluster-60183.151078,Cluster-60183.94416,Cluster-60183.181838,Cluster-58035.0,Cluster-52886.0,Cluster-60183.149898,Cluster-60183.151734,Cluster-60183.73208,Cluster-60183.159173
GO:0042575	DNA polymerase complex	cellular_component	0.85199	1	1	316	743	141360	0		1	Cluster-60183.120604
GO:0001882	nucleoside binding	molecular_function	0.85239	1	43	316	20419	141360	20	Cluster-60183.115675,Cluster-60183.41697,Cluster-60183.56050,Cluster-60183.138730,Cluster-60183.28789,Cluster-60183.19380,Cluster-60183.23876,Cluster-60183.125313,Cluster-60183.118522,Cluster-60183.113194,Cluster-60183.88913,Cluster-60183.121250,Cluster-60183.30607,Cluster-60183.39637,Cluster-60183.7587,Cluster-60183.202671,Cluster-60183.93671,Cluster-60183.93553,Cluster-60183.96507,Cluster-60183…	23	Cluster-60183.135815,Cluster-60183.126033,Cluster-60183.139249,Cluster-60183.103273,Cluster-60183.98604,Cluster-60183.177409,Cluster-60183.177803,Cluster-60183.149357,Cluster-60183.109929,Cluster-60183.193149,Cluster-60183.109317,Cluster-60183.124273,Cluster-60183.120604,Cluster-60183.107389,Cluster-60183.159521,Cluster-60183.1039,Cluster-60183.68249,Cluster-60183.131864,Cluster-60183.144358,Clus…
GO:0006928	movement of cell or subcellular component	biological_process	0.85392	1	2	316	1317	141360	2	Cluster-60183.192499,Cluster-60183.198268	0
GO:0051179	localization	biological_process	0.85411	1	49	316	22818	141360	26	Cluster-60183.7587,Cluster-60183.202671,Cluster-60183.198268,Cluster-60183.96507,Cluster-60183.37707,Cluster-60183.44300,Cluster-60183.37704,Cluster-60183.192499,Cluster-60183.41623,Cluster-60183.88913,Cluster-60183.142415,Cluster-60183.119954,Cluster-60183.167322,Cluster-60183.118130,Cluster-60183.19380,Cluster-60183.118522,Cluster-60183.113194,Cluster-60183.43465,Cluster-60183.178400,Cluster-60…	23	Cluster-60183.159018,Cluster-60183.127625,Cluster-60183.214311,Cluster-60183.129548,Cluster-60183.1039,Cluster-60183.185570,Cluster-60183.85788,Cluster-60183.178122,Cluster-60183.96378,Cluster-60183.144358,Cluster-60183.94416,Cluster-60183.181838,Cluster-60183.149357,Cluster-60183.151078,Cluster-60183.108043,Cluster-60183.120604,Cluster-60183.159173,Cluster-60183.176793,Cluster-60183.151734,Clust…
GO:0004842	ubiquitin-protein transferase activity	molecular_function	0.85414	1	2	316	1347	141360	2	Cluster-60183.131490,Cluster-60183.151398	0
GO:0019787	ubiquitin-like protein transferase activity	molecular_function	0.85414	1	2	316	1347	141360	2	Cluster-60183.131490,Cluster-60183.151398	0
GO:0034061	DNA polymerase activity	molecular_function	0.85479	1	1	316	758	141360	0		1	Cluster-60183.120604
GO:0003735	structural constituent of ribosome	molecular_function	0.85597	1	5	316	3954	141360	2	Cluster-60183.118522,Cluster-60183.45546	3	Cluster-60183.118397,Cluster-60183.28628,Cluster-60183.112589
GO:0009066	aspartate family amino acid metabolic process	biological_process	0.85626	1	2	316	1453	141360	0		2	Cluster-60183.114240,Cluster-60183.74563
GO:1902494	catalytic complex	cellular_component	0.85633	1	15	316	7668	141360	5	Cluster-60183.113257,Cluster-60183.56050,Cluster-60183.138730,Cluster-60183.41697,Cluster-60183.131490	10	Cluster-60183.122020,Cluster-60183.111365,Cluster-60183.122019,Cluster-60183.94416,Cluster-60183.112661,Cluster-60183.120604,Cluster-60183.109721,Cluster-60183.13849,Cluster-60183.138902,Cluster-60183.114388
GO:0016879	ligase activity, forming carbon-nitrogen bonds	molecular_function	0.85911	1	1	316	849	141360	0		1	Cluster-60183.135375
GO:0009132	nucleoside diphosphate metabolic process	biological_process	0.85947	1	1	316	936	141360	1	Cluster-60183.121689	0
GO:0016740	transferase activity	molecular_function	0.85992	1	54	316	25555	141360	22	Cluster-60183.71545,Cluster-60183.40066,Cluster-60183.121250,Cluster-60183.121689,Cluster-60183.140056,Cluster-60183.145995,Cluster-60183.71886,Cluster-60183.93671,Cluster-60183.75194,Cluster-60183.7587,Cluster-60183.90940,Cluster-60183.96507,Cluster-60183.93553,Cluster-60183.151398,Cluster-60183.91284,Cluster-60183.131490,Cluster-60183.56050,Cluster-60183.19380,Cluster-60183.125313,Cluster-60183…	32	Cluster-60183.144545,Cluster-60183.155577,Cluster-60183.144358,Cluster-60183.131864,Cluster-60183.68249,Cluster-60183.156246,Cluster-60183.13849,Cluster-60183.109935,Cluster-60183.156244,Cluster-60183.111365,Cluster-60183.165127,Cluster-60183.75525,Cluster-60183.42572,Cluster-60183.114629,Cluster-60183.96446,Cluster-60183.114240,Cluster-60183.126033,Cluster-60183.135815,Cluster-60183.176793,Clust…
GO:0033365	protein localization to organelle	biological_process	0.86015	1	2	316	1330	141360	0		2	Cluster-60183.96378,Cluster-60183.144358
GO:0008270	zinc ion binding	molecular_function	0.8616	1	16	316	7931	141360	8	Cluster-60183.44300,Cluster-60183.52045,Cluster-60183.178400,Cluster-60183.138730,Cluster-60183.131490,Cluster-60183.162251,Cluster-60183.90435,Cluster-60183.151398	8	Cluster-60183.28628,Cluster-60183.127625,Cluster-60183.94218,Cluster-60183.159018,Cluster-60183.228369,Cluster-60183.146553,Cluster-60183.228368,Cluster-60183.122874
GO:0006357	regulation of transcription from RNA polymerase II promoter	biological_process	0.86218	1	1	316	822	141360	0		1	Cluster-60183.28628
GO:0017076	purine nucleotide binding	molecular_function	0.86281	1	43	316	20566	141360	20	Cluster-60183.93553,Cluster-60183.96507,Cluster-60183.90940,Cluster-60183.7587,Cluster-60183.39637,Cluster-60183.93671,Cluster-60183.202671,Cluster-60183.121250,Cluster-60183.88913,Cluster-60183.30607,Cluster-60183.118522,Cluster-60183.113194,Cluster-60183.23876,Cluster-60183.125313,Cluster-60183.19380,Cluster-60183.41697,Cluster-60183.138730,Cluster-60183.56050,Cluster-60183.115675,Cluster-60183…	23	Cluster-60183.165127,Cluster-60183.111365,Cluster-60183.109935,Cluster-60183.68249,Cluster-60183.131864,Cluster-60183.144358,Cluster-60183.178122,Cluster-60183.107389,Cluster-60183.159521,Cluster-60183.1039,Cluster-60183.124273,Cluster-60183.109317,Cluster-60183.193149,Cluster-60183.120604,Cluster-60183.177409,Cluster-60183.177803,Cluster-60183.98604,Cluster-60183.109929,Cluster-60183.149357,Clus…
GO:1901576	organic substance biosynthetic process	biological_process	0.86299	1	64	316	31069	141360	27	Cluster-60183.181969,Cluster-60183.182843,Cluster-60183.162251,Cluster-60183.88913,Cluster-60183.93553,Cluster-60183.7587,Cluster-60183.212048,Cluster-60183.32705,Cluster-60183.41697,Cluster-60183.56050,Cluster-60183.91284,Cluster-60183.118522,Cluster-60183.101046,Cluster-60183.140056,Cluster-60183.145995,Cluster-60183.41623,Cluster-60183.121689,Cluster-60183.44300,Cluster-60183.37537,Cluster-601…	37	Cluster-60183.96378,Cluster-60183.102223,Cluster-60183.13849,Cluster-60183.138902,Cluster-60183.144293,Cluster-60183.144545,Cluster-60183.172086,Cluster-60183.118397,Cluster-60183.112281,Cluster-52886.0,Cluster-60183.149898,Cluster-47697.0,Cluster-60183.143785,Cluster-60183.96446,Cluster-60183.102937,Cluster-60183.28628,Cluster-60183.121000,Cluster-60183.94416,Cluster-60183.107843,Cluster-60183.1…
GO:0016567	protein ubiquitination	biological_process	0.86382	1	2	316	1410	141360	2	Cluster-60183.131490,Cluster-60183.151398	0
GO:0000785	chromatin	cellular_component	0.86413	1	1	316	885	141360	1	Cluster-60183.88544	0
GO:0005261	cation channel activity	molecular_function	0.86463	1	1	316	787	141360	0		1	Cluster-52886.0
GO:0006094	gluconeogenesis	biological_process	0.86595	1	1	316	942	141360	1	Cluster-60183.121689	0
GO:0000287	magnesium ion binding	molecular_function	0.86604	1	1	316	851	141360	0		1	Cluster-60183.82934
GO:0046148	pigment biosynthetic process	biological_process	0.8661	1	1	316	787	141360	0		1	Cluster-60183.108043
GO:0019319	hexose biosynthetic process	biological_process	0.86642	1	1	316	944	141360	1	Cluster-60183.121689	0
GO:0000152	nuclear ubiquitin ligase complex	cellular_component	0.86654	1	1	316	821	141360	1	Cluster-60183.131490	0
GO:0005680	anaphase-promoting complex	cellular_component	0.86654	1	1	316	821	141360	1	Cluster-60183.131490	0
GO:0032446	protein modification by small protein conjugation	biological_process	0.86664	1	2	316	1423	141360	2	Cluster-60183.131490,Cluster-60183.151398	0
GO:0046364	monosaccharide biosynthetic process	biological_process	0.86677	1	1	316	945	141360	1	Cluster-60183.121689	0
GO:0004222	metalloendopeptidase activity	molecular_function	0.86734	1	1	316	807	141360	1	Cluster-60183.138730	0
GO:0065008	regulation of biological quality	biological_process	0.86759	1	7	316	4148	141360	3	Cluster-60183.115675,Cluster-60183.171303,Cluster-60183.124126	4	Cluster-60183.146553,Cluster-60183.149206,Cluster-60183.112281,Cluster-60183.102986
GO:0065007	biological regulation	biological_process	0.86775	1	54	316	25765	141360	27	Cluster-60183.138730,Cluster-60183.56050,Cluster-60183.178400,Cluster-60183.115675,Cluster-60183.81733,Cluster-60183.32705,Cluster-60183.52045,Cluster-60183.171303,Cluster-60183.180152,Cluster-60183.205869,Cluster-60183.118130,Cluster-60183.141344,Cluster-60183.124126,Cluster-60183.19380,Cluster-60183.128164,Cluster-60183.182843,Cluster-60183.121250,Cluster-60183.40066,Cluster-60183.101046,Cluste…	27	Cluster-60183.102937,Cluster-60183.143785,Cluster-60183.149898,Cluster-60183.145989,Cluster-47697.0,Cluster-60183.178914,Cluster-60183.149206,Cluster-60183.49901,Cluster-52886.0,Cluster-60183.102986,Cluster-60183.149357,Cluster-60183.28628,Cluster-60183.88547,Cluster-60183.146553,Cluster-60183.172314,Cluster-60183.639,Cluster-60183.13849,Cluster-60183.68249,Cluster-60183.144358,Cluster-60183.9637…
GO:0098800	inner mitochondrial membrane protein complex	cellular_component	0.86831	1	1	316	870	141360	1	Cluster-60183.178400	0
GO:0008299	isoprenoid biosynthetic process	biological_process	0.86847	1	1	316	830	141360	1	Cluster-60183.101046	0
GO:0006720	isoprenoid metabolic process	biological_process	0.86943	1	1	316	833	141360	1	Cluster-60183.101046	0
GO:0098805	whole membrane	cellular_component	0.86963	1	2	316	1443	141360	1	Cluster-60183.44300	1	Cluster-60183.85788
GO:0031461	cullin-RING ubiquitin ligase complex	cellular_component	0.86971	1	1	316	831	141360	1	Cluster-60183.131490	0
GO:0042578	phosphoric ester hydrolase activity	molecular_function	0.86975	1	3	316	1944	141360	2	Cluster-60183.177830,Cluster-60183.121689	1	Cluster-60183.72558
GO:0070887	cellular response to chemical stimulus	biological_process	0.8702	1	1	316	833	141360	1	Cluster-60183.165451	0
GO:0060255	regulation of macromolecule metabolic process	biological_process	0.87045	1	25	316	12726	141360	13	Cluster-60183.32705,Cluster-60183.182843,Cluster-60183.138730,Cluster-60183.56050,Cluster-60183.101046,Cluster-60183.52045,Cluster-60183.37537,Cluster-60183.180152,Cluster-60183.7587,Cluster-60183.205869,Cluster-60183.75194,Cluster-60183.212048,Cluster-60183.93553	12	Cluster-60183.143785,Cluster-60183.102937,Cluster-60183.144358,Cluster-60183.96378,Cluster-60183.49901,Cluster-52886.0,Cluster-60183.149898,Cluster-60183.13849,Cluster-60183.178914,Cluster-47697.0,Cluster-60183.88547,Cluster-60183.28628
GO:0032553	ribonucleotide binding	molecular_function	0.87061	1	43	316	20659	141360	20	Cluster-60183.23876,Cluster-60183.125313,Cluster-60183.19380,Cluster-60183.113194,Cluster-60183.118522,Cluster-60183.28789,Cluster-60183.41697,Cluster-60183.56050,Cluster-60183.138730,Cluster-60183.115675,Cluster-60183.202671,Cluster-60183.93671,Cluster-60183.7587,Cluster-60183.39637,Cluster-60183.96507,Cluster-60183.90940,Cluster-60183.93553,Cluster-60183.30607,Cluster-60183.121250,Cluster-60183…	23	Cluster-60183.149357,Cluster-60183.109929,Cluster-60183.177409,Cluster-60183.177803,Cluster-60183.98604,Cluster-60183.120604,Cluster-60183.124273,Cluster-60183.109317,Cluster-60183.193149,Cluster-60183.126033,Cluster-60183.135815,Cluster-60183.103273,Cluster-60183.139249,Cluster-60183.111365,Cluster-60183.109935,Cluster-60183.165127,Cluster-60183.159521,Cluster-60183.1039,Cluster-60183.107389,Clu…
GO:0006261	DNA-dependent DNA replication	biological_process	0.87202	1	1	316	850	141360	1	Cluster-60183.44300	0
GO:0005622	intracellular	cellular_component	0.87477	1	83	316	39674	141360	45	Cluster-60183.45546,Cluster-60183.41623,Cluster-60183.140056,Cluster-60183.145995,Cluster-60183.37537,Cluster-60183.71886,Cluster-60183.88544,Cluster-60183.75194,Cluster-60183.44300,Cluster-60183.192499,Cluster-60183.198268,Cluster-60183.98363,Cluster-60183.74375,Cluster-60183.151398,Cluster-60183.28789,Cluster-60183.202786,Cluster-60183.81733,Cluster-60183.138730,Cluster-60183.52045,Cluster-6018…	38	Cluster-60183.72558,Cluster-60183.122020,Cluster-60183.228368,Cluster-60183.150069,Cluster-60183.178122,Cluster-60183.144358,Cluster-60183.112589,Cluster-60183.85788,Cluster-60183.228369,Cluster-60183.207054,Cluster-60183.111365,Cluster-60183.127625,Cluster-60183.109721,Cluster-60183.27366,Cluster-60183.49901,Cluster-60183.178914,Cluster-60183.122627,Cluster-60183.120604,Cluster-60183.178204,Clus…
GO:0051704	multi-organism process	biological_process	0.87501	1	12	316	6710	141360	5	Cluster-60183.43465,Cluster-60183.115675,Cluster-60183.56050,Cluster-60183.37537,Cluster-60183.151398	7	Cluster-60183.129548,Cluster-60183.123866,Cluster-60183.79047,Cluster-60183.96378,Cluster-60183.113212,Cluster-60183.116867,Cluster-60183.159521
GO:0022607	cellular component assembly	biological_process	0.87572	1	6	316	3723	141360	0		6	Cluster-60183.116867,Cluster-60183.94416,Cluster-52886.0,Cluster-60183.97056,Cluster-60183.159521,Cluster-60183.96378
GO:0022836	gated channel activity	molecular_function	0.87585	1	1	316	830	141360	0		1	Cluster-52886.0
GO:0004812	aminoacyl-tRNA ligase activity	molecular_function	0.87889	1	1	316	830	141360	1	Cluster-60183.41697	0
GO:0044422	organelle part	cellular_component	0.87936	1	30	316	15056	141360	17	Cluster-60183.192499,Cluster-60183.44300,Cluster-60183.187723,Cluster-60183.198268,Cluster-60183.37537,Cluster-60183.19380,Cluster-60183.88544,Cluster-60183.75194,Cluster-60183.165451,Cluster-60183.28789,Cluster-60183.131490,Cluster-60183.45546,Cluster-60183.81733,Cluster-60183.138730,Cluster-60183.56050,Cluster-60183.178400,Cluster-60183.41623	13	Cluster-60183.120604,Cluster-60183.109721,Cluster-60183.207054,Cluster-60183.127625,Cluster-60183.94416,Cluster-60183.150069,Cluster-52886.0,Cluster-60183.96378,Cluster-60183.114388,Cluster-60183.85788,Cluster-60183.138902,Cluster-60183.27366,Cluster-60183.159173
GO:0005509	calcium ion binding	molecular_function	0.88007	1	3	316	2171	141360	1	Cluster-60183.113257	2	Cluster-60183.122020,Cluster-60183.122019
GO:0006790	sulfur compound metabolic process	biological_process	0.88039	1	2	316	1596	141360	0		2	Cluster-60183.114240,Cluster-60183.107389
GO:0006955	immune response	biological_process	0.88162	1	1	316	847	141360	0		1	Cluster-60183.118397
GO:0042802	identical protein binding	molecular_function	0.88213	1	1	316	866	141360	0		1	Cluster-60183.94416
GO:0006022	aminoglycan metabolic process	biological_process	0.88233	1	1	316	863	141360	0		1	Cluster-60183.112661
GO:0016757	transferase activity, transferring glycosyl groups	molecular_function	0.88424	1	5	316	3333	141360	0		5	Cluster-60183.86745,Cluster-60183.114629,Cluster-60183.42572,Cluster-60183.156244,Cluster-60183.156246
GO:0044424	intracellular part	cellular_component	0.8848	1	79	316	38026	141360	43	Cluster-60183.102534,Cluster-60183.32705,Cluster-60183.90435,Cluster-60183.152844,Cluster-60183.91284,Cluster-60183.131490,Cluster-60183.202787,Cluster-60183.41697,Cluster-60183.56050,Cluster-60183.178400,Cluster-60183.165451,Cluster-60183.19380,Cluster-60183.118522,Cluster-60183.202790,Cluster-60183.113257,Cluster-60183.88913,Cluster-60183.212048,Cluster-60183.7587,Cluster-60183.187723,Cluster-6…	36	Cluster-60183.143785,Cluster-60183.140026,Cluster-60183.102937,Cluster-60183.159173,Cluster-52886.0,Cluster-47697.0,Cluster-60183.114388,Cluster-60183.149898,Cluster-54392.3,Cluster-60183.94416,Cluster-60183.107843,Cluster-60183.28628,Cluster-60183.96378,Cluster-60183.68249,Cluster-60183.138902,Cluster-60183.13849,Cluster-60183.122019,Cluster-60183.118397,Cluster-60183.27366,Cluster-60183.49901,C…
GO:0006605	protein targeting	biological_process	0.8851	1	2	316	1445	141360	0		2	Cluster-60183.96378,Cluster-60183.144358
GO:0038023	signaling receptor activity	molecular_function	0.88646	1	2	316	1461	141360	1	Cluster-60183.81733	1	Cluster-60183.145989
GO:0043604	amide biosynthetic process	biological_process	0.88697	1	11	316	7189	141360	3	Cluster-60183.118522,Cluster-60183.41697,Cluster-60183.212048	8	Cluster-60183.96378,Cluster-52886.0,Cluster-60183.118397,Cluster-60183.102223,Cluster-60183.112589,Cluster-60183.13849,Cluster-60183.28628,Cluster-60183.74563
GO:0006418	tRNA aminoacylation for protein translation	biological_process	0.88787	1	1	316	858	141360	1	Cluster-60183.41697	0
GO:0008238	exopeptidase activity	molecular_function	0.88879	1	1	316	992	141360	0		1	Cluster-60183.94416
GO:0006412	translation	biological_process	0.8892	1	9	316	6209	141360	3	Cluster-60183.118522,Cluster-60183.41697,Cluster-60183.212048	6	Cluster-60183.28628,Cluster-60183.13849,Cluster-60183.112589,Cluster-60183.96378,Cluster-60183.118397,Cluster-52886.0
GO:0061695	transferase complex, transferring phosphorus-containing groups	cellular_component	0.89033	1	4	316	2595	141360	0		4	Cluster-60183.109721,Cluster-60183.111365,Cluster-60183.138902,Cluster-60183.120604
GO:0006518	peptide metabolic process	biological_process	0.89046	1	10	316	6764	141360	3	Cluster-60183.118522,Cluster-60183.41697,Cluster-60183.212048	7	Cluster-60183.13849,Cluster-60183.112589,Cluster-60183.28628,Cluster-60183.96378,Cluster-52886.0,Cluster-60183.118397,Cluster-60183.107389
GO:0016875	ligase activity, forming carbon-oxygen bonds	molecular_function	0.89155	1	1	316	879	141360	1	Cluster-60183.41697	0
GO:0016876	ligase activity, forming aminoacyl-tRNA and related compounds	molecular_function	0.89155	1	1	316	879	141360	1	Cluster-60183.41697	0
GO:1902580	single-organism cellular localization	biological_process	0.89277	1	2	316	1472	141360	0		2	Cluster-60183.96378,Cluster-60183.144358
GO:0008236	serine-type peptidase activity	molecular_function	0.89288	1	3	316	2294	141360	1	Cluster-60183.43435	2	Cluster-60183.94416,Cluster-60183.127356
GO:0017171	serine hydrolase activity	molecular_function	0.89288	1	3	316	2294	141360	1	Cluster-60183.43435	2	Cluster-60183.127356,Cluster-60183.94416
GO:1901566	organonitrogen compound biosynthetic process	biological_process	0.89293	1	20	316	11715	141360	10	Cluster-60183.113194,Cluster-60183.118522,Cluster-60183.212048,Cluster-60183.181969,Cluster-60183.145995,Cluster-60183.41697,Cluster-60183.41623,Cluster-60183.91284,Cluster-60183.162251,Cluster-60183.88913	10	Cluster-60183.118397,Cluster-60183.28628,Cluster-60183.108043,Cluster-60183.121000,Cluster-60183.96378,Cluster-60183.102223,Cluster-52886.0,Cluster-60183.13849,Cluster-60183.112589,Cluster-60183.74563
GO:0044451	nucleoplasm part	cellular_component	0.89408	1	2	316	1586	141360	0		2	Cluster-60183.109721,Cluster-60183.138902
GO:0006767	water-soluble vitamin metabolic process	biological_process	0.8942	1	2	316	1619	141360	0		2	Cluster-60183.74563,Cluster-60183.102223
GO:0005654	nucleoplasm	cellular_component	0.89455	1	2	316	1588	141360	0		2	Cluster-60183.138902,Cluster-60183.109721
GO:0006766	vitamin metabolic process	biological_process	0.89647	1	2	316	1634	141360	0		2	Cluster-60183.74563,Cluster-60183.102223
GO:0016705	oxidoreductase activity, acting on paired donors, with incorporation or reduction of molecular oxygen	molecular_function	0.89692	1	3	316	2400	141360	2	Cluster-60183.61932,Cluster-60183.118522	1	Cluster-60183.108043
GO:0009405	pathogenesis	biological_process	0.89774	1	2	316	1612	141360	1	Cluster-60183.43465	1	Cluster-60183.113212
GO:0030529	ribonucleoprotein complex	cellular_component	0.89893	1	9	316	6426	141360	3	Cluster-60183.118522,Cluster-60183.212048,Cluster-60183.45546	6	Cluster-60183.13849,Cluster-60183.112589,Cluster-60183.28628,Cluster-52886.0,Cluster-60183.118397,Cluster-60183.96378
GO:0016773	phosphotransferase activity, alcohol group as acceptor	molecular_function	0.89938	1	18	316	9581	141360	9	Cluster-60183.121250,Cluster-60183.71545,Cluster-60183.40066,Cluster-60183.166804,Cluster-60183.93553,Cluster-60183.90940,Cluster-60183.96507,Cluster-60183.19380,Cluster-60183.125313	9	Cluster-60183.68249,Cluster-60183.131864,Cluster-60183.135815,Cluster-60183.193149,Cluster-60183.109317,Cluster-60183.165127,Cluster-60183.98604,Cluster-60183.177409,Cluster-60183.177803
GO:0000151	ubiquitin ligase complex	cellular_component	0.89964	1	1	316	929	141360	1	Cluster-60183.131490	0
GO:0097367	carbohydrate derivative binding	molecular_function	0.90041	1	43	316	21105	141360	20	Cluster-60183.23876,Cluster-60183.125313,Cluster-60183.19380,Cluster-60183.118522,Cluster-60183.113194,Cluster-60183.41697,Cluster-60183.56050,Cluster-60183.138730,Cluster-60183.115675,Cluster-60183.28789,Cluster-60183.7587,Cluster-60183.39637,Cluster-60183.93671,Cluster-60183.202671,Cluster-60183.93553,Cluster-60183.90940,Cluster-60183.96507,Cluster-60183.121250,Cluster-60183.88913,Cluster-60183…	23	Cluster-60183.177409,Cluster-60183.177803,Cluster-60183.98604,Cluster-60183.109929,Cluster-60183.149357,Cluster-60183.124273,Cluster-60183.109317,Cluster-60183.193149,Cluster-60183.120604,Cluster-60183.135815,Cluster-60183.126033,Cluster-60183.139249,Cluster-60183.103273,Cluster-60183.111365,Cluster-60183.109935,Cluster-60183.165127,Cluster-60183.107389,Cluster-60183.159521,Cluster-60183.1039,Clu…
GO:0043170	macromolecule metabolic process	biological_process	0.90122	1	103	316	48280	141360	38	Cluster-60183.52045,Cluster-60183.151398,Cluster-60183.28789,Cluster-60183.138730,Cluster-60183.102643,Cluster-60183.194906,Cluster-60183.125313,Cluster-60183.152845,Cluster-60183.205869,Cluster-60183.180152,Cluster-60183.140056,Cluster-60183.101046,Cluster-60183.121250,Cluster-60183.41623,Cluster-60183.44300,Cluster-60183.74375,Cluster-60183.37537,Cluster-60183.71886,Cluster-60183.75194,Cluster-…	65	Cluster-60183.49901,Cluster-60183.178914,Cluster-60183.114240,Cluster-60183.74563,Cluster-60183.176793,Cluster-60183.88547,Cluster-60183.86745,Cluster-60183.120604,Cluster-60183.193149,Cluster-60183.108043,Cluster-60183.124273,Cluster-60183.102986,Cluster-60183.98604,Cluster-60183.177409,Cluster-60183.150069,Cluster-60183.131864,Cluster-60183.144358,Cluster-60183.150068,Cluster-60183.112589,Clust…
GO:0031325	positive regulation of cellular metabolic process	biological_process	0.90123	1	1	316	986	141360	0		1	Cluster-60183.28628
GO:0043038	amino acid activation	biological_process	0.90133	1	1	316	919	141360	1	Cluster-60183.41697	0
GO:0043039	tRNA aminoacylation	biological_process	0.90133	1	1	316	919	141360	1	Cluster-60183.41697	0
GO:0043226	organelle	cellular_component	0.90474	1	57	316	28572	141360	30	Cluster-60183.28789,Cluster-60183.32705,Cluster-60183.90435,Cluster-60183.102534,Cluster-60183.151398,Cluster-60183.56050,Cluster-60183.138730,Cluster-60183.178400,Cluster-60183.152844,Cluster-60183.131490,Cluster-60183.81733,Cluster-60183.52045,Cluster-60183.165451,Cluster-60183.152845,Cluster-60183.19380,Cluster-60183.180152,Cluster-60183.102643,Cluster-60183.118522,Cluster-60183.41623,Cluster-…	27	Cluster-60183.143785,Cluster-60183.140026,Cluster-60183.102937,Cluster-60183.159173,Cluster-60183.27366,Cluster-60183.49901,Cluster-52886.0,Cluster-60183.114388,Cluster-60183.178914,Cluster-54392.3,Cluster-60183.94416,Cluster-60183.178204,Cluster-60183.120604,Cluster-60183.28628,Cluster-60183.72558,Cluster-60183.96378,Cluster-60183.178122,Cluster-60183.150069,Cluster-60183.13849,Cluster-60183.857…
GO:0046488	phosphatidylinositol metabolic process	biological_process	0.90495	1	1	316	881	141360	0		1	Cluster-60183.176793
GO:0043043	peptide biosynthetic process	biological_process	0.90556	1	9	316	6357	141360	3	Cluster-60183.118522,Cluster-60183.41697,Cluster-60183.212048	6	Cluster-60183.96378,Cluster-60183.118397,Cluster-52886.0,Cluster-60183.13849,Cluster-60183.112589,Cluster-60183.28628
GO:0071822	protein complex subunit organization	biological_process	0.90566	1	4	316	2890	141360	1	Cluster-60183.212048	3	Cluster-60183.96378,Cluster-60183.97056,Cluster-52886.0
GO:0006118	obsolete electron transport	biological_process	0.9066	1	3	316	2386	141360	0		3	Cluster-60183.149206,Cluster-60183.178122,Cluster-60183.116656
GO:0043603	cellular amide metabolic process	biological_process	0.90736	1	12	316	7903	141360	3	Cluster-60183.118522,Cluster-60183.41697,Cluster-60183.212048	9	Cluster-60183.13849,Cluster-60183.28628,Cluster-60183.112589,Cluster-60183.96378,Cluster-60183.102223,Cluster-52886.0,Cluster-60183.118397,Cluster-60183.107389,Cluster-60183.74563
GO:0048518	positive regulation of biological process	biological_process	0.90739	1	2	316	1636	141360	0		2	Cluster-60183.28628,Cluster-60183.639
GO:0007155	cell adhesion	biological_process	0.90948	1	1	316	999	141360	0		1	Cluster-52886.0
GO:0034062	RNA polymerase activity	molecular_function	0.91008	1	2	316	1674	141360	1	Cluster-60183.75194	1	Cluster-60183.111365
GO:0016791	phosphatase activity	molecular_function	0.9109	1	2	316	1588	141360	1	Cluster-60183.121689	1	Cluster-60183.72558
GO:0010467	gene expression	biological_process	0.91098	1	43	316	22335	141360	19	Cluster-60183.28789,Cluster-60183.32705,Cluster-60183.138730,Cluster-60183.56050,Cluster-60183.41697,Cluster-60183.52045,Cluster-60183.205869,Cluster-60183.180152,Cluster-60183.102643,Cluster-60183.118522,Cluster-60183.30607,Cluster-60183.41623,Cluster-60183.182843,Cluster-60183.101046,Cluster-60183.37537,Cluster-60183.212048,Cluster-60183.75194,Cluster-60183.7587,Cluster-60183.93553	24	Cluster-60183.114240,Cluster-60183.140026,Cluster-60183.74563,Cluster-60183.143785,Cluster-60183.102937,Cluster-52886.0,Cluster-60183.49901,Cluster-47697.0,Cluster-60183.178914,Cluster-60183.149898,Cluster-60183.102986,Cluster-60183.88547,Cluster-60183.108043,Cluster-60183.28628,Cluster-60183.124273,Cluster-60183.96378,Cluster-60183.144358,Cluster-60183.13849,Cluster-60183.112589,Cluster-60183.13…
GO:0044249	cellular biosynthetic process	biological_process	0.91345	1	59	316	29638	141360	25	Cluster-60183.52045,Cluster-60183.112360,Cluster-60183.41697,Cluster-60183.138730,Cluster-60183.56050,Cluster-60183.91284,Cluster-60183.32705,Cluster-60183.118522,Cluster-60183.113194,Cluster-60183.180152,Cluster-60183.205869,Cluster-60183.181969,Cluster-60183.145995,Cluster-60183.101046,Cluster-60183.140056,Cluster-60183.182843,Cluster-60183.41623,Cluster-60183.88913,Cluster-60183.162251,Cluster…	34	Cluster-60183.149898,Cluster-60183.178914,Cluster-47697.0,Cluster-60183.49901,Cluster-52886.0,Cluster-60183.102937,Cluster-60183.176793,Cluster-60183.143785,Cluster-60183.74563,Cluster-60183.96446,Cluster-60183.124273,Cluster-60183.28628,Cluster-60183.108043,Cluster-60183.121000,Cluster-60183.120604,Cluster-60183.88547,Cluster-60183.94416,Cluster-60183.107843,Cluster-60183.181838,Cluster-60183.10…
GO:0051701	interaction with host	biological_process	0.91363	1	1	316	1008	141360	1	Cluster-60183.115675	0
GO:0042440	pigment metabolic process	biological_process	0.91442	1	1	316	972	141360	0		1	Cluster-60183.108043
GO:0004872	receptor activity	molecular_function	0.91453	1	2	316	1614	141360	1	Cluster-60183.81733	1	Cluster-60183.145989
GO:0042254	ribosome biogenesis	biological_process	0.91564	1	6	316	4959	141360	3	Cluster-60183.45546,Cluster-60183.118522,Cluster-60183.28789	3	Cluster-60183.28628,Cluster-60183.112589,Cluster-60183.118397
GO:0006813	potassium ion transport	biological_process	0.91726	1	1	316	982	141360	0		1	Cluster-52886.0
GO:0044271	cellular nitrogen compound biosynthetic process	biological_process	0.91792	1	42	316	22283	141360	19	Cluster-60183.88913,Cluster-60183.182843,Cluster-60183.41623,Cluster-60183.181969,Cluster-60183.101046,Cluster-60183.212048,Cluster-60183.75194,Cluster-60183.7587,Cluster-60183.37537,Cluster-60183.93553,Cluster-60183.41697,Cluster-60183.138730,Cluster-60183.56050,Cluster-60183.32705,Cluster-60183.52045,Cluster-60183.205869,Cluster-60183.180152,Cluster-60183.118522,Cluster-60183.113194	23	Cluster-60183.138902,Cluster-60183.13849,Cluster-60183.112589,Cluster-60183.102223,Cluster-60183.144358,Cluster-60183.96378,Cluster-60183.111365,Cluster-60183.109721,Cluster-60183.118397,Cluster-60183.102937,Cluster-60183.143785,Cluster-60183.74563,Cluster-60183.178914,Cluster-47697.0,Cluster-60183.149898,Cluster-52886.0,Cluster-60183.49901,Cluster-60183.102986,Cluster-60183.108043,Cluster-60183.…
GO:0051082	unfolded protein binding	molecular_function	0.91822	1	1	316	1132	141360	0		1	Cluster-60183.96378
GO:0022610	biological adhesion	biological_process	0.92003	1	1	316	1047	141360	0		1	Cluster-52886.0
GO:0090304	nucleic acid metabolic process	biological_process	0.92073	1	48	316	23342	141360	22	Cluster-60183.44300,Cluster-60183.93553,Cluster-60183.37537,Cluster-60183.75194,Cluster-60183.212048,Cluster-60183.7587,Cluster-60183.101046,Cluster-60183.71545,Cluster-60183.30607,Cluster-60183.182843,Cluster-60183.41623,Cluster-60183.102643,Cluster-60183.194906,Cluster-60183.125313,Cluster-60183.205869,Cluster-60183.180152,Cluster-60183.52045,Cluster-60183.32705,Cluster-60183.28789,Cluster-6018…	26	Cluster-60183.127901,Cluster-60183.165127,Cluster-60183.109721,Cluster-60183.127625,Cluster-60183.111365,Cluster-60183.144358,Cluster-60183.96378,Cluster-60183.13849,Cluster-60183.138902,Cluster-60183.159521,Cluster-60183.88547,Cluster-60183.120604,Cluster-60183.108043,Cluster-60183.124273,Cluster-60183.28628,Cluster-60183.102986,Cluster-60183.94416,Cluster-60183.49901,Cluster-60183.178914,Cluste…
GO:0022613	ribonucleoprotein complex biogenesis	biological_process	0.92211	1	6	316	5018	141360	3	Cluster-60183.28789,Cluster-60183.45546,Cluster-60183.118522	3	Cluster-60183.118397,Cluster-60183.112589,Cluster-60183.28628
GO:0008237	metallopeptidase activity	molecular_function	0.9235	1	1	316	1023	141360	1	Cluster-60183.138730	0
GO:0006650	glycerophospholipid metabolic process	biological_process	0.92445	1	1	316	972	141360	0		1	Cluster-60183.176793
GO:0035556	intracellular signal transduction	biological_process	0.92482	1	4	316	2893	141360	3	Cluster-60183.171303,Cluster-60183.40066,Cluster-60183.178903	1	Cluster-60183.149357
GO:0009893	positive regulation of metabolic process	biological_process	0.92729	1	1	316	1103	141360	0		1	Cluster-60183.28628
GO:0042592	homeostatic process	biological_process	0.92774	1	2	316	1787	141360	1	Cluster-60183.171303	1	Cluster-60183.149206
GO:0098798	mitochondrial protein complex	cellular_component	0.92779	1	1	316	1121	141360	1	Cluster-60183.178400	0
GO:0016482	cytoplasmic transport	biological_process	0.9278	1	2	316	1662	141360	0		2	Cluster-60183.96378,Cluster-60183.144358
GO:0004519	endonuclease activity	molecular_function	0.92991	1	1	316	1110	141360	0		1	Cluster-60183.28628
GO:0043412	macromolecule modification	biological_process	0.93146	1	26	316	13784	141360	13	Cluster-60183.106139,Cluster-60183.19380,Cluster-60183.125313,Cluster-60183.221402,Cluster-60183.93553,Cluster-60183.90940,Cluster-60183.96507,Cluster-60183.131490,Cluster-60183.121250,Cluster-60183.138730,Cluster-60183.56050,Cluster-60183.151398,Cluster-60183.30607	13	Cluster-60183.98604,Cluster-60183.177803,Cluster-60183.177409,Cluster-60183.193149,Cluster-60183.121000,Cluster-60183.109317,Cluster-60183.165127,Cluster-60183.135815,Cluster-60183.114240,Cluster-60183.72558,Cluster-60183.68249,Cluster-60183.13849,Cluster-60183.131864
GO:0006886	intracellular protein transport	biological_process	0.9322	1	7	316	4212	141360	3	Cluster-60183.151398,Cluster-60183.19380,Cluster-60183.44300	4	Cluster-60183.144358,Cluster-60183.96378,Cluster-60183.176793,Cluster-60183.127625
GO:0034655	nucleobase-containing compound catabolic process	biological_process	0.93331	1	1	316	1095	141360	1	Cluster-60183.181969	0
GO:0044455	mitochondrial membrane part	cellular_component	0.93358	1	1	316	1164	141360	1	Cluster-60183.178400	0
GO:0043531	ADP binding	molecular_function	0.9343	1	2	316	2187	141360	2	Cluster-60183.115675,Cluster-60183.56050	0
GO:0044446	intracellular organelle part	cellular_component	0.93495	1	28	316	14962	141360	15	Cluster-60183.165451,Cluster-60183.28789,Cluster-60183.131490,Cluster-60183.81733,Cluster-60183.45546,Cluster-60183.56050,Cluster-60183.138730,Cluster-60183.178400,Cluster-60183.41623,Cluster-60183.187723,Cluster-60183.44300,Cluster-60183.37537,Cluster-60183.19380,Cluster-60183.88544,Cluster-60183.75194	13	Cluster-60183.150069,Cluster-52886.0,Cluster-60183.96378,Cluster-60183.114388,Cluster-60183.85788,Cluster-60183.138902,Cluster-60183.27366,Cluster-60183.159173,Cluster-60183.120604,Cluster-60183.109721,Cluster-60183.207054,Cluster-60183.127625,Cluster-60183.94416
GO:0043229	intracellular organelle	cellular_component	0.93522	1	55	316	28320	141360	28	Cluster-60183.152845,Cluster-60183.19380,Cluster-60183.180152,Cluster-60183.102643,Cluster-60183.118522,Cluster-60183.32705,Cluster-60183.28789,Cluster-60183.90435,Cluster-60183.102534,Cluster-60183.151398,Cluster-60183.56050,Cluster-60183.138730,Cluster-60183.178400,Cluster-60183.152844,Cluster-60183.131490,Cluster-60183.81733,Cluster-60183.165451,Cluster-60183.52045,Cluster-60183.88544,Cluster-…	27	Cluster-54392.3,Cluster-60183.94416,Cluster-60183.178204,Cluster-60183.120604,Cluster-60183.28628,Cluster-60183.143785,Cluster-60183.140026,Cluster-60183.102937,Cluster-60183.159173,Cluster-60183.27366,Cluster-60183.49901,Cluster-52886.0,Cluster-60183.114388,Cluster-60183.178914,Cluster-60183.207054,Cluster-60183.127625,Cluster-60183.118397,Cluster-60183.109721,Cluster-60183.72558,Cluster-60183.9…
GO:0043234	protein complex	cellular_component	0.93565	1	42	316	21335	141360	19	Cluster-60183.140056,Cluster-60183.113257,Cluster-60183.41623,Cluster-60183.88913,Cluster-60183.44300,Cluster-60183.93553,Cluster-60183.202671,Cluster-60183.7587,Cluster-60183.212048,Cluster-60183.52045,Cluster-60183.32705,Cluster-60183.56050,Cluster-60183.178400,Cluster-60183.138730,Cluster-60183.41697,Cluster-60183.131490,Cluster-60183.102643,Cluster-60183.19380,Cluster-60183.180152	23	Cluster-60183.96378,Cluster-60183.144358,Cluster-60183.150069,Cluster-60183.13849,Cluster-60183.138902,Cluster-60183.122020,Cluster-60183.109721,Cluster-60183.207054,Cluster-60183.122019,Cluster-60183.111365,Cluster-60183.112661,Cluster-60183.49901,Cluster-52886.0,Cluster-60183.149898,Cluster-60183.114388,Cluster-47697.0,Cluster-60183.178914,Cluster-60183.159173,Cluster-60183.120604,Cluster-60183…
GO:0034645	cellular macromolecule biosynthetic process	biological_process	0.93634	1	43	316	22681	141360	17	Cluster-60183.93553,Cluster-60183.44300,Cluster-60183.7587,Cluster-60183.75194,Cluster-60183.212048,Cluster-60183.37537,Cluster-60183.101046,Cluster-60183.140056,Cluster-60183.182843,Cluster-60183.118522,Cluster-60183.180152,Cluster-60183.205869,Cluster-60183.52045,Cluster-60183.138730,Cluster-60183.56050,Cluster-60183.41697,Cluster-60183.32705	26	Cluster-60183.109721,Cluster-60183.172086,Cluster-60183.118397,Cluster-60183.111365,Cluster-60183.138902,Cluster-60183.13849,Cluster-60183.112589,Cluster-60183.144358,Cluster-60183.96378,Cluster-60183.144545,Cluster-60183.28628,Cluster-60183.124273,Cluster-60183.120604,Cluster-60183.88547,Cluster-60183.107843,Cluster-60183.94416,Cluster-60183.102986,Cluster-60183.149898,Cluster-60183.178914,Clust…
GO:0005215	transporter activity	molecular_function	0.93788	1	20	316	11103	141360	10	Cluster-60183.113194,Cluster-60183.118522,Cluster-60183.202671,Cluster-60183.167322,Cluster-60183.75627,Cluster-60183.60506,Cluster-60183.140202,Cluster-60183.41623,Cluster-60183.41697,Cluster-60183.88913	10	Cluster-60183.120604,Cluster-60183.151078,Cluster-60183.108043,Cluster-60183.214311,Cluster-60183.94416,Cluster-52886.0,Cluster-60183.151734,Cluster-60183.1039,Cluster-60183.185570,Cluster-60183.159173
GO:1901360	organic cyclic compound metabolic process	biological_process	0.94036	1	67	316	32752	141360	32	Cluster-60183.28789,Cluster-60183.138730,Cluster-60183.52045,Cluster-60183.124126,Cluster-60183.125313,Cluster-60183.205869,Cluster-60183.180152,Cluster-60183.102643,Cluster-60183.113194,Cluster-60183.194906,Cluster-60183.121689,Cluster-60183.41623,Cluster-60183.101046,Cluster-60183.145995,Cluster-60183.37537,Cluster-60183.75194,Cluster-60183.44300,Cluster-60183.32705,Cluster-60183.91284,Cluster-…	35	Cluster-60183.114240,Cluster-60183.74563,Cluster-60183.49901,Cluster-60183.178914,Cluster-60183.122627,Cluster-60183.102986,Cluster-60183.181838,Cluster-60183.88547,Cluster-60183.120604,Cluster-60183.108043,Cluster-60183.124273,Cluster-60183.146553,Cluster-60183.178122,Cluster-60183.144358,Cluster-60183.111365,Cluster-60183.127625,Cluster-60183.109721,Cluster-60183.140026,Cluster-60183.143785,Clu…
GO:0005102	receptor binding	molecular_function	0.94141	1	2	316	1866	141360	0		2	Cluster-60183.118397,Cluster-60183.109935
GO:0003899	DNA-directed RNA polymerase activity	molecular_function	0.94305	1	1	316	1205	141360	1	Cluster-60183.75194	0
GO:0051649	establishment of localization in cell	biological_process	0.94332	1	10	316	5907	141360	5	Cluster-60183.178400,Cluster-60183.118130,Cluster-60183.19380,Cluster-60183.151398,Cluster-60183.44300	5	Cluster-60183.127625,Cluster-60183.176793,Cluster-60183.108043,Cluster-60183.144358,Cluster-60183.96378
GO:0006464	cellular protein modification process	biological_process	0.94496	1	22	316	12181	141360	10	Cluster-60183.106139,Cluster-60183.125313,Cluster-60183.19380,Cluster-60183.93553,Cluster-60183.221402,Cluster-60183.90940,Cluster-60183.96507,Cluster-60183.131490,Cluster-60183.121250,Cluster-60183.151398	12	Cluster-60183.177803,Cluster-60183.177409,Cluster-60183.98604,Cluster-60183.109317,Cluster-60183.121000,Cluster-60183.193149,Cluster-60183.165127,Cluster-60183.135815,Cluster-60183.72558,Cluster-60183.114240,Cluster-60183.68249,Cluster-60183.131864
GO:0036211	protein modification process	biological_process	0.94496	1	22	316	12181	141360	10	Cluster-60183.151398,Cluster-60183.131490,Cluster-60183.121250,Cluster-60183.90940,Cluster-60183.96507,Cluster-60183.93553,Cluster-60183.221402,Cluster-60183.125313,Cluster-60183.19380,Cluster-60183.106139	12	Cluster-60183.131864,Cluster-60183.68249,Cluster-60183.72558,Cluster-60183.114240,Cluster-60183.135815,Cluster-60183.165127,Cluster-60183.109317,Cluster-60183.193149,Cluster-60183.121000,Cluster-60183.177409,Cluster-60183.177803,Cluster-60183.98604
GO:0043228	non-membrane-bounded organelle	cellular_component	0.9451	1	21	316	12666	141360	11	Cluster-60183.56050,Cluster-60183.138730,Cluster-60183.45546,Cluster-60183.81733,Cluster-60183.28789,Cluster-60183.75194,Cluster-60183.212048,Cluster-60183.88544,Cluster-60183.198268,Cluster-60183.118522,Cluster-60183.192499	10	Cluster-60183.112589,Cluster-60183.13849,Cluster-60183.96378,Cluster-60183.150069,Cluster-52886.0,Cluster-60183.94416,Cluster-60183.28628,Cluster-60183.178204,Cluster-60183.120604,Cluster-60183.118397
GO:0051716	cellular response to stimulus	biological_process	0.94541	1	23	316	12579	141360	13	Cluster-60183.194906,Cluster-60183.178903,Cluster-60183.128164,Cluster-60183.141344,Cluster-60183.19380,Cluster-60183.125313,Cluster-60183.165451,Cluster-60183.171303,Cluster-60183.81733,Cluster-60183.121250,Cluster-60183.56050,Cluster-60183.138730,Cluster-60183.40066	10	Cluster-60183.28628,Cluster-60183.22083,Cluster-60183.118397,Cluster-60183.120604,Cluster-60183.109935,Cluster-60183.149357,Cluster-60183.145989,Cluster-60183.68249,Cluster-60183.144358,Cluster-60183.159521
GO:0008234	cysteine-type peptidase activity	molecular_function	0.94572	1	1	316	1175	141360	1	Cluster-60183.221402	0
GO:0030117	membrane coat	cellular_component	0.94622	1	1	316	1056	141360	1	Cluster-60183.44300	0
GO:0048475	coated membrane	cellular_component	0.94622	1	1	316	1056	141360	1	Cluster-60183.44300	0
GO:0009059	macromolecule biosynthetic process	biological_process	0.94752	1	43	316	22931	141360	17	Cluster-60183.180152,Cluster-60183.205869,Cluster-60183.118522,Cluster-60183.138730,Cluster-60183.56050,Cluster-60183.41697,Cluster-60183.32705,Cluster-60183.52045,Cluster-60183.7587,Cluster-60183.75194,Cluster-60183.212048,Cluster-60183.37537,Cluster-60183.93553,Cluster-60183.44300,Cluster-60183.182843,Cluster-60183.101046,Cluster-60183.140056	26	Cluster-60183.107843,Cluster-60183.94416,Cluster-60183.102986,Cluster-60183.28628,Cluster-60183.124273,Cluster-60183.120604,Cluster-60183.88547,Cluster-60183.176793,Cluster-60183.102937,Cluster-60183.143785,Cluster-60183.96446,Cluster-60183.149898,Cluster-47697.0,Cluster-60183.178914,Cluster-60183.49901,Cluster-52886.0,Cluster-60183.111365,Cluster-60183.109721,Cluster-60183.172086,Cluster-60183.1…
GO:0006139	nucleobase-containing compound metabolic process	biological_process	0.94922	1	58	316	28898	141360	28	Cluster-60183.181969,Cluster-60183.101046,Cluster-60183.88913,Cluster-60183.121689,Cluster-60183.182843,Cluster-60183.41623,Cluster-60183.71545,Cluster-60183.30607,Cluster-60183.93553,Cluster-60183.44300,Cluster-60183.75194,Cluster-60183.212048,Cluster-60183.7587,Cluster-60183.37537,Cluster-60183.202671,Cluster-60183.52045,Cluster-60183.41697,Cluster-60183.138730,Cluster-60183.56050,Cluster-60183…	30	Cluster-60183.13849,Cluster-60183.138902,Cluster-60183.96378,Cluster-60183.144358,Cluster-60183.178122,Cluster-60183.159521,Cluster-60183.109721,Cluster-60183.127901,Cluster-60183.165127,Cluster-60183.127625,Cluster-60183.111365,Cluster-47697.0,Cluster-60183.178914,Cluster-60183.149898,Cluster-60183.49901,Cluster-60183.174624,Cluster-60183.102937,Cluster-60183.159173,Cluster-60183.114240,Cluster-…
GO:0000988	transcription factor activity, protein binding	molecular_function	0.95161	1	1	316	1222	141360	1	Cluster-60183.93553	0
GO:0050794	regulation of cellular process	biological_process	0.95189	1	43	316	22526	141360	24	Cluster-60183.101046,Cluster-60183.121250,Cluster-60183.182843,Cluster-60183.40066,Cluster-60183.93553,Cluster-60183.178903,Cluster-60183.162478,Cluster-60183.75194,Cluster-60183.212048,Cluster-60183.7587,Cluster-60183.37537,Cluster-60183.210533,Cluster-60183.52045,Cluster-60183.171303,Cluster-60183.81733,Cluster-60183.56050,Cluster-60183.178400,Cluster-60183.138730,Cluster-60183.32705,Cluster-60…	19	Cluster-60183.68249,Cluster-60183.13849,Cluster-60183.96378,Cluster-60183.144358,Cluster-60183.22083,Cluster-60183.118397,Cluster-60183.109935,Cluster-60183.149206,Cluster-60183.145989,Cluster-47697.0,Cluster-60183.178914,Cluster-60183.149898,Cluster-52886.0,Cluster-60183.49901,Cluster-60183.102937,Cluster-60183.143785,Cluster-60183.28628,Cluster-60183.88547,Cluster-60183.149357
GO:0005515	protein binding	molecular_function	0.95315	1	61	316	29859	141360	29	Cluster-60183.105668,Cluster-60183.176850,Cluster-60183.102643,Cluster-60183.180152,Cluster-60183.110414,Cluster-60183.135078,Cluster-60183.110591,Cluster-60183.91913,Cluster-60183.171303,Cluster-60183.56050,Cluster-60183.178400,Cluster-60183.138730,Cluster-60183.142755,Cluster-60183.131490,Cluster-60183.115675,Cluster-60183.90435,Cluster-60183.151398,Cluster-60183.98363,Cluster-60183.162478,Clus…	32	Cluster-60183.119917,Cluster-60183.193149,Cluster-60183.108043,Cluster-60183.11678,Cluster-60183.178204,Cluster-60183.177803,Cluster-60183.94416,Cluster-60183.177409,Cluster-60183.51807,Cluster-43906.1,Cluster-60183.178914,Cluster-60183.49901,Cluster-52886.0,Cluster-60183.174624,Cluster-60183.140026,Cluster-60183.145491,Cluster-60183.73208,Cluster-60183.22083,Cluster-60183.11677,Cluster-60183.991…
GO:0046483	heterocycle metabolic process	biological_process	0.95379	1	64	316	31834	141360	31	Cluster-60183.44300,Cluster-60183.37537,Cluster-60183.75194,Cluster-60183.101046,Cluster-60183.145995,Cluster-60183.121689,Cluster-60183.41623,Cluster-60183.102643,Cluster-60183.113194,Cluster-60183.194906,Cluster-60183.125313,Cluster-60183.205869,Cluster-60183.180152,Cluster-60183.52045,Cluster-60183.28789,Cluster-60183.138730,Cluster-60183.93553,Cluster-60183.202671,Cluster-60183.212048,Cluster…	33	Cluster-60183.109721,Cluster-60183.111365,Cluster-60183.127625,Cluster-60183.178122,Cluster-60183.144358,Cluster-60183.88547,Cluster-60183.120604,Cluster-60183.108043,Cluster-60183.124273,Cluster-60183.122627,Cluster-60183.102986,Cluster-60183.181838,Cluster-60183.49901,Cluster-60183.178914,Cluster-60183.114240,Cluster-60183.74563,Cluster-60183.127901,Cluster-60183.165127,Cluster-60183.102223,Clu…
GO:1990234	transferase complex	cellular_component	0.9553	1	6	316	4268	141360	1	Cluster-60183.131490	5	Cluster-60183.138902,Cluster-60183.13849,Cluster-60183.109721,Cluster-60183.111365,Cluster-60183.120604
GO:0003677	DNA binding	molecular_function	0.95625	1	25	316	13775	141360	13	Cluster-60183.56050,Cluster-60183.182843,Cluster-60183.90435,Cluster-60183.32705,Cluster-60183.30607,Cluster-60183.52045,Cluster-60183.101046,Cluster-60183.75194,Cluster-60183.180152,Cluster-60183.210533,Cluster-60183.88544,Cluster-60183.194906,Cluster-60183.93553	12	Cluster-60183.172651,Cluster-60183.102937,Cluster-60183.1039,Cluster-60183.143785,Cluster-60183.159521,Cluster-60183.149898,Cluster-60183.49901,Cluster-60183.144358,Cluster-60183.96378,Cluster-60183.28628,Cluster-60183.120604,Cluster-60183.165127
GO:0006259	DNA metabolic process	biological_process	0.95687	1	14	316	8011	141360	7	Cluster-60183.194906,Cluster-60183.44300,Cluster-60183.56050,Cluster-60183.138730,Cluster-60183.71545,Cluster-60183.125313,Cluster-60183.28789	7	Cluster-60183.28628,Cluster-60183.120604,Cluster-60183.165127,Cluster-60183.96378,Cluster-60183.94416,Cluster-60183.127625,Cluster-60183.159521
GO:0005856	cytoskeleton	cellular_component	0.95793	1	4	316	3176	141360	0		4	Cluster-60183.94416,Cluster-60183.96378,Cluster-60183.178204,Cluster-60183.150069
GO:0022857	transmembrane transporter activity	molecular_function	0.96041	1	15	316	9053	141360	9	Cluster-60183.41623,Cluster-60183.41697,Cluster-60183.88913,Cluster-60183.202671,Cluster-60183.118522,Cluster-60183.140202,Cluster-60183.113194,Cluster-60183.60506,Cluster-60183.75627	6	Cluster-60183.94416,Cluster-60183.159173,Cluster-60183.151734,Cluster-60183.1039,Cluster-60183.151078,Cluster-52886.0
GO:0034613	cellular protein localization	biological_process	0.96083	1	7	316	4619	141360	3	Cluster-60183.19380,Cluster-60183.151398,Cluster-60183.44300	4	Cluster-60183.176793,Cluster-60183.127625,Cluster-60183.96378,Cluster-60183.144358
GO:0070727	cellular macromolecule localization	biological_process	0.96087	1	7	316	4620	141360	3	Cluster-60183.151398,Cluster-60183.44300,Cluster-60183.19380	4	Cluster-60183.144358,Cluster-60183.96378,Cluster-60183.127625,Cluster-60183.176793
GO:0007165	signal transduction	biological_process	0.96092	1	15	316	9318	141360	8	Cluster-60183.81733,Cluster-60183.121250,Cluster-60183.19380,Cluster-60183.141344,Cluster-60183.40066,Cluster-60183.178903,Cluster-60183.128164,Cluster-60183.171303	7	Cluster-60183.109935,Cluster-60183.149357,Cluster-60183.68249,Cluster-60183.145989,Cluster-60183.22083,Cluster-60183.118397,Cluster-60183.144358
GO:0006457	protein folding	biological_process	0.96121	1	1	316	1515	141360	1	Cluster-60183.71886	0
GO:0044700	single organism signaling	biological_process	0.96249	1	15	316	9367	141360	8	Cluster-60183.121250,Cluster-60183.81733,Cluster-60183.141344,Cluster-60183.19380,Cluster-60183.40066,Cluster-60183.178903,Cluster-60183.128164,Cluster-60183.171303	7	Cluster-60183.109935,Cluster-60183.149357,Cluster-60183.145989,Cluster-60183.68249,Cluster-60183.22083,Cluster-60183.118397,Cluster-60183.144358
GO:0023052	signaling	biological_process	0.96296	1	15	316	9381	141360	8	Cluster-60183.141344,Cluster-60183.19380,Cluster-60183.40066,Cluster-60183.121250,Cluster-60183.81733,Cluster-60183.128164,Cluster-60183.171303,Cluster-60183.178903	7	Cluster-60183.149357,Cluster-60183.109935,Cluster-60183.118397,Cluster-60183.144358,Cluster-60183.145989,Cluster-60183.68249,Cluster-60183.22083
GO:0051641	cellular localization	biological_process	0.96349	1	10	316	6279	141360	5	Cluster-60183.118130,Cluster-60183.19380,Cluster-60183.151398,Cluster-60183.178400,Cluster-60183.44300	5	Cluster-60183.176793,Cluster-60183.127625,Cluster-60183.144358,Cluster-60183.96378,Cluster-60183.108043
GO:0006260	DNA replication	biological_process	0.96424	1	4	316	3281	141360	1	Cluster-60183.44300	3	Cluster-60183.96378,Cluster-60183.120604,Cluster-60183.94416
GO:0007264	small GTPase mediated signal transduction	biological_process	0.96506	1	1	316	1447	141360	0		1	Cluster-60183.149357
GO:0006725	cellular aromatic compound metabolic process	biological_process	0.96517	1	62	316	31325	141360	29	Cluster-60183.52045,Cluster-60183.32705,Cluster-60183.28789,Cluster-60183.56050,Cluster-60183.138730,Cluster-60183.41697,Cluster-60183.102643,Cluster-60183.113194,Cluster-60183.118522,Cluster-60183.194906,Cluster-60183.125313,Cluster-60183.205869,Cluster-60183.180152,Cluster-60183.101046,Cluster-60183.181969,Cluster-60183.71545,Cluster-60183.30607,Cluster-60183.88913,Cluster-60183.162251,Cluster-…	33	Cluster-60183.49901,Cluster-60183.178914,Cluster-47697.0,Cluster-60183.149898,Cluster-60183.114240,Cluster-60183.140026,Cluster-60183.143785,Cluster-60183.74563,Cluster-60183.174624,Cluster-60183.159173,Cluster-60183.102937,Cluster-60183.88547,Cluster-60183.120604,Cluster-60183.121000,Cluster-60183.108043,Cluster-60183.28628,Cluster-60183.124273,Cluster-60183.122627,Cluster-60183.102986,Cluster-6…
GO:0006508	proteolysis	biological_process	0.96533	1	9	316	6312	141360	7	Cluster-60183.152844,Cluster-60183.138730,Cluster-60183.152845,Cluster-60183.221402,Cluster-60183.74375,Cluster-60183.102643,Cluster-60183.193292	2	Cluster-60183.127356,Cluster-60183.43287
GO:0006090	pyruvate metabolic process	biological_process	0.96562	1	1	316	1516	141360	1	Cluster-60183.121689	0
GO:0044267	cellular protein metabolic process	biological_process	0.96579	1	36	316	20497	141360	18	Cluster-60183.71886,Cluster-60183.212048,Cluster-60183.96507,Cluster-60183.90940,Cluster-60183.221402,Cluster-60183.93553,Cluster-60183.74375,Cluster-60183.121250,Cluster-60183.19380,Cluster-60183.125313,Cluster-60183.152845,Cluster-60183.106139,Cluster-60183.102643,Cluster-60183.118522,Cluster-60183.151398,Cluster-60183.131490,Cluster-60183.152844,Cluster-60183.41697	18	Cluster-60183.118397,Cluster-60183.165127,Cluster-60183.72558,Cluster-60183.96378,Cluster-60183.131864,Cluster-60183.68249,Cluster-60183.112589,Cluster-60183.13849,Cluster-60183.98604,Cluster-60183.177803,Cluster-60183.177409,Cluster-60183.193149,Cluster-60183.121000,Cluster-60183.28628,Cluster-60183.109317,Cluster-60183.114240,Cluster-60183.135815,Cluster-52886.0
GO:0046700	heterocycle catabolic process	biological_process	0.96601	1	1	316	1379	141360	1	Cluster-60183.181969	0
GO:0022804	active transmembrane transporter activity	molecular_function	0.96666	1	2	316	2134	141360	2	Cluster-60183.118522,Cluster-60183.113194	0
GO:0044270	cellular nitrogen compound catabolic process	biological_process	0.96724	1	1	316	1389	141360	1	Cluster-60183.181969	0
GO:0019538	protein metabolic process	biological_process	0.96858	1	48	316	26188	141360	23	Cluster-60183.41623,Cluster-60183.121250,Cluster-60183.140056,Cluster-60183.71886,Cluster-60183.39637,Cluster-60183.212048,Cluster-60183.90940,Cluster-60183.96507,Cluster-60183.74375,Cluster-60183.93553,Cluster-60183.221402,Cluster-60183.151398,Cluster-60183.41697,Cluster-60183.138730,Cluster-60183.152844,Cluster-60183.131490,Cluster-60183.193292,Cluster-60183.152845,Cluster-60183.125313,Cluster-…	25	Cluster-60183.72558,Cluster-32683.3,Cluster-60183.144545,Cluster-60183.127356,Cluster-60183.131864,Cluster-60183.96378,Cluster-60183.112589,Cluster-60183.13849,Cluster-60183.68249,Cluster-60183.165127,Cluster-60183.118397,Cluster-60183.43287,Cluster-60183.96446,Cluster-60183.114240,Cluster-60183.176793,Cluster-60183.135815,Cluster-52886.0,Cluster-60183.177409,Cluster-60183.177803,Cluster-60183.10…
GO:0048522	positive regulation of cellular process	biological_process	0.96992	1	1	316	1439	141360	0		1	Cluster-60183.28628
GO:0043933	macromolecular complex subunit organization	biological_process	0.96996	1	4	316	3594	141360	1	Cluster-60183.212048	3	Cluster-60183.97056,Cluster-60183.96378,Cluster-52886.0
GO:0006144	purine nucleobase metabolic process	biological_process	0.97207	1	2	316	2303	141360	1	Cluster-60183.75194	1	Cluster-60183.111365
GO:1901361	organic cyclic compound catabolic process	biological_process	0.97261	1	1	316	1469	141360	1	Cluster-60183.181969	0
GO:0032403	protein complex binding	molecular_function	0.97264	1	1	316	1373	141360	0		1	Cluster-60183.144358
GO:0019439	aromatic compound catabolic process	biological_process	0.97272	1	1	316	1472	141360	1	Cluster-60183.181969	0
GO:0006206	pyrimidine nucleobase metabolic process	biological_process	0.97274	1	1	316	1561	141360	1	Cluster-60183.75194	0
GO:0044877	macromolecular complex binding	molecular_function	0.97406	1	2	316	2217	141360	1	Cluster-60183.88544	1	Cluster-60183.144358
GO:0006996	organelle organization	biological_process	0.97544	1	7	316	5343	141360	2	Cluster-60183.30607,Cluster-60183.178400	5	Cluster-60183.150069,Cluster-52886.0,Cluster-60183.159521,Cluster-60183.178204,Cluster-60183.96378
GO:0043232	intracellular non-membrane-bounded organelle	cellular_component	0.97614	1	19	316	12525	141360	9	Cluster-60183.118522,Cluster-60183.88544,Cluster-60183.75194,Cluster-60183.212048,Cluster-60183.28789,Cluster-60183.138730,Cluster-60183.56050,Cluster-60183.45546,Cluster-60183.81733	10	Cluster-60183.120604,Cluster-60183.178204,Cluster-60183.118397,Cluster-60183.28628,Cluster-60183.94416,Cluster-60183.96378,Cluster-52886.0,Cluster-60183.150069,Cluster-60183.13849,Cluster-60183.112589
GO:1901363	heterocyclic compound binding	molecular_function	0.97694	1	91	316	45655	141360	39	Cluster-60183.52045,Cluster-60183.138730,Cluster-60183.81733,Cluster-60183.28789,Cluster-60183.157546,Cluster-60183.194906,Cluster-60183.113194,Cluster-60183.180152,Cluster-60183.23876,Cluster-60183.125313,Cluster-60183.101046,Cluster-60183.121250,Cluster-60183.71360,Cluster-60183.42608,Cluster-60183.117459,Cluster-60183.75194,Cluster-60183.88544,Cluster-60183.210533,Cluster-60183.61932,Cluster-6…	52	Cluster-60183.139249,Cluster-60183.49901,Cluster-60183.103273,Cluster-60183.178923,Cluster-60183.74563,Cluster-60183.124273,Cluster-60183.108043,Cluster-60183.193149,Cluster-60183.120604,Cluster-60183.82230,Cluster-60183.177409,Cluster-60183.98604,Cluster-60183.102986,Cluster-60183.122627,Cluster-60183.131864,Cluster-60183.144358,Cluster-60183.178122,Cluster-60183.107389,Cluster-60183.146553,Clus…
GO:0097159	organic cyclic compound binding	molecular_function	0.97715	1	91	316	45679	141360	39	Cluster-60183.30607,Cluster-60183.182843,Cluster-60183.42612,Cluster-60183.88913,Cluster-60183.162251,Cluster-60183.93671,Cluster-60183.202671,Cluster-60183.7587,Cluster-60183.212048,Cluster-60183.39637,Cluster-60183.90940,Cluster-60183.96507,Cluster-60183.93553,Cluster-60183.90435,Cluster-60183.32705,Cluster-60183.56050,Cluster-60183.41697,Cluster-60183.115675,Cluster-60183.61932,Cluster-60183.1…	52	Cluster-60183.159521,Cluster-60183.96378,Cluster-60183.13849,Cluster-60183.68249,Cluster-60183.13228,Cluster-60183.112281,Cluster-60183.109935,Cluster-60183.165127,Cluster-60183.93996,Cluster-60183.127901,Cluster-60183.126033,Cluster-60183.143785,Cluster-60183.102937,Cluster-60183.135815,Cluster-60183.174624,Cluster-52886.0,Cluster-60183.149898,Cluster-60183.113141,Cluster-60183.109929,Cluster-60…
GO:0005216	ion channel activity	molecular_function	0.97867	1	1	316	1447	141360	0		1	Cluster-52886.0
GO:0022838	substrate-specific channel activity	molecular_function	0.9789	1	1	316	1453	141360	0		1	Cluster-52886.0
GO:0015267	channel activity	molecular_function	0.97945	1	1	316	1468	141360	0		1	Cluster-52886.0
GO:0022803	passive transmembrane transporter activity	molecular_function	0.97945	1	1	316	1468	141360	0		1	Cluster-52886.0
GO:0007154	cell communication	biological_process	0.97986	1	15	316	9916	141360	8	Cluster-60183.171303,Cluster-60183.128164,Cluster-60183.178903,Cluster-60183.40066,Cluster-60183.19380,Cluster-60183.141344,Cluster-60183.81733,Cluster-60183.121250	7	Cluster-60183.144358,Cluster-60183.118397,Cluster-60183.22083,Cluster-60183.68249,Cluster-60183.145989,Cluster-60183.149357,Cluster-60183.109935
GO:0016779	nucleotidyltransferase activity	molecular_function	0.97993	1	3	316	3047	141360	1	Cluster-60183.75194	2	Cluster-60183.120604,Cluster-60183.111365
GO:0044430	cytoskeletal part	cellular_component	0.9808	1	3	316	2996	141360	0		3	Cluster-60183.150069,Cluster-60183.96378,Cluster-60183.94416
GO:0006461	protein complex assembly	biological_process	0.98254	1	2	316	2534	141360	0		2	Cluster-60183.96378,Cluster-60183.97056
GO:0046907	intracellular transport	biological_process	0.98286	1	7	316	5190	141360	3	Cluster-60183.151398,Cluster-60183.19380,Cluster-60183.44300	4	Cluster-60183.127625,Cluster-60183.176793,Cluster-60183.144358,Cluster-60183.96378
GO:0070271	protein complex biogenesis	biological_process	0.9833	1	2	316	2555	141360	0		2	Cluster-60183.97056,Cluster-60183.96378
GO:0072527	pyrimidine-containing compound metabolic process	biological_process	0.9846	1	1	316	1798	141360	1	Cluster-60183.75194	0
GO:0003924	GTPase activity	molecular_function	0.98556	1	2	316	2491	141360	1	Cluster-60183.30607	1	Cluster-60183.144358
GO:0065003	macromolecular complex assembly	biological_process	0.98645	1	2	316	2664	141360	0		2	Cluster-60183.97056,Cluster-60183.96378
GO:0009112	nucleobase metabolic process	biological_process	0.98674	1	2	316	2678	141360	1	Cluster-60183.75194	1	Cluster-60183.111365
GO:0032991	macromolecular complex	cellular_component	0.98721	1	48	316	27211	141360	22	Cluster-60183.180152,Cluster-60183.19380,Cluster-60183.118522,Cluster-60183.102643,Cluster-60183.41697,Cluster-60183.138730,Cluster-60183.56050,Cluster-60183.178400,Cluster-60183.131490,Cluster-60183.32705,Cluster-60183.52045,Cluster-60183.7587,Cluster-60183.212048,Cluster-60183.202671,Cluster-60183.88544,Cluster-60183.93553,Cluster-60183.44300,Cluster-60183.41623,Cluster-60183.88913,Cluster-6018…	26	Cluster-60183.94416,Cluster-60183.107843,Cluster-60183.28628,Cluster-60183.108043,Cluster-60183.151078,Cluster-60183.120604,Cluster-60183.159173,Cluster-60183.114388,Cluster-60183.149898,Cluster-47697.0,Cluster-60183.178914,Cluster-60183.49901,Cluster-52886.0,Cluster-60183.112661,Cluster-60183.122019,Cluster-60183.111365,Cluster-60183.207054,Cluster-60183.109721,Cluster-60183.118397,Cluster-60183…
GO:0043623	cellular protein complex assembly	biological_process	0.98773	1	1	316	1820	141360	0		1	Cluster-60183.97056
GO:0004175	endopeptidase activity	molecular_function	0.98778	1	4	316	4099	141360	3	Cluster-60183.102643,Cluster-60183.138730,Cluster-60183.43435	1	Cluster-60183.127356
GO:0006807	nitrogen compound metabolic process	biological_process	0.9897	1	80	316	42239	141360	36	Cluster-60183.30607,Cluster-60183.71545,Cluster-60183.42612,Cluster-60183.182843,Cluster-60183.162251,Cluster-60183.88913,Cluster-60183.181969,Cluster-60183.202671,Cluster-60183.7587,Cluster-60183.212048,Cluster-60183.96507,Cluster-60183.93553,Cluster-60183.32705,Cluster-60183.41697,Cluster-60183.56050,Cluster-60183.91284,Cluster-60183.118522,Cluster-60183.41623,Cluster-60183.121250,Cluster-60183…	44	Cluster-60183.159521,Cluster-60183.96378,Cluster-60183.102223,Cluster-60183.138902,Cluster-60183.13849,Cluster-60183.165127,Cluster-60183.127901,Cluster-60183.118397,Cluster-60183.143785,Cluster-60183.140026,Cluster-60183.102937,Cluster-60183.159173,Cluster-60183.174624,Cluster-60183.149691,Cluster-52886.0,Cluster-60183.149898,Cluster-47697.0,Cluster-60183.94218,Cluster-60183.94416,Cluster-60183.…
GO:0044425	membrane part	cellular_component	0.99103	1	39	316	22497	141360	22	Cluster-60183.44300,Cluster-60183.43435,Cluster-60183.95901,Cluster-60183.202671,Cluster-60183.142415,Cluster-60183.194220,Cluster-60183.119954,Cluster-60183.101046,Cluster-60183.88913,Cluster-60183.113257,Cluster-60183.118522,Cluster-60183.124756,Cluster-60183.113194,Cluster-60183.199605,Cluster-60183.106139,Cluster-60183.165451,Cluster-60183.91402,Cluster-60183.138730,Cluster-60183.178400,Clust…	17	Cluster-60183.159018,Cluster-60183.122019,Cluster-60183.127625,Cluster-60183.207054,Cluster-60183.96378,Cluster-60183.122020,Cluster-60183.1039,Cluster-60183.151078,Cluster-60183.94416,Cluster-60183.177803,Cluster-60183.181838,Cluster-60183.122627,Cluster-60183.114388,Cluster-60183.135375,Cluster-52886.0,Cluster-60183.159173,Cluster-60183.151734
GO:0005525	GTP binding	molecular_function	0.99129	1	3	316	3457	141360	1	Cluster-60183.30607	2	Cluster-60183.144358,Cluster-60183.149357
GO:0032561	guanyl ribonucleotide binding	molecular_function	0.99139	1	3	316	3465	141360	1	Cluster-60183.30607	2	Cluster-60183.144358,Cluster-60183.149357
GO:0019001	guanyl nucleotide binding	molecular_function	0.9921	1	3	316	3520	141360	1	Cluster-60183.30607	2	Cluster-60183.149357,Cluster-60183.144358
GO:1902582	single-organism intracellular transport	biological_process	0.99233	1	2	316	2774	141360	0		2	Cluster-60183.144358,Cluster-60183.96378
GO:0003676	nucleic acid binding	molecular_function	0.99337	1	40	316	23056	141360	18	Cluster-60183.52045,Cluster-60183.32705,Cluster-60183.28789,Cluster-60183.90435,Cluster-60183.138730,Cluster-60183.56050,Cluster-60183.194906,Cluster-60183.23876,Cluster-60183.180152,Cluster-60183.101046,Cluster-60183.30607,Cluster-60183.182843,Cluster-60183.93553,Cluster-60183.88544,Cluster-60183.210533,Cluster-60183.212048,Cluster-60183.75194,Cluster-60183.7587	22	Cluster-52886.0,Cluster-60183.49901,Cluster-60183.149898,Cluster-60183.143785,Cluster-60183.178923,Cluster-60183.102937,Cluster-60183.120604,Cluster-60183.28628,Cluster-60183.102986,Cluster-60183.96378,Cluster-60183.144358,Cluster-60183.13849,Cluster-60183.159521,Cluster-60183.1039,Cluster-60183.172651,Cluster-60183.178921,Cluster-60183.93996,Cluster-60183.165127,Cluster-60183.129548,Cluster-6018…
GO:0008092	cytoskeletal protein binding	molecular_function	0.99357	1	1	316	1955	141360	0		1	Cluster-60183.178204
GO:0034622	cellular macromolecular complex assembly	biological_process	0.99436	1	1	316	2181	141360	0		1	Cluster-60183.97056
GO:0004518	nuclease activity	molecular_function	0.99504	1	1	316	2197	141360	0		1	Cluster-60183.28628
GO:0034641	cellular nitrogen compound metabolic process	biological_process	0.99594	1	66	316	36920	141360	29	Cluster-60183.41697,Cluster-60183.56050,Cluster-60183.32705,Cluster-60183.118522,Cluster-60183.182843,Cluster-60183.162251,Cluster-60183.88913,Cluster-60183.30607,Cluster-60183.71545,Cluster-60183.181969,Cluster-60183.7587,Cluster-60183.212048,Cluster-60183.202671,Cluster-60183.93553,Cluster-60183.138730,Cluster-60183.28789,Cluster-60183.52045,Cluster-60183.180152,Cluster-60183.205869,Cluster-601…	37	Cluster-60183.102937,Cluster-60183.159173,Cluster-60183.174624,Cluster-60183.143785,Cluster-60183.140026,Cluster-60183.149898,Cluster-47697.0,Cluster-52886.0,Cluster-60183.94416,Cluster-60183.28628,Cluster-60183.121000,Cluster-60183.159521,Cluster-60183.13849,Cluster-60183.138902,Cluster-60183.96378,Cluster-60183.102223,Cluster-60183.165127,Cluster-60183.127901,Cluster-60183.118397,Cluster-60183.…
GO:0016021	integral component of membrane	cellular_component	0.99602	1	27	316	17386	141360	16	Cluster-60183.142415,Cluster-60183.194220,Cluster-60183.119954,Cluster-60183.101046,Cluster-60183.91402,Cluster-60183.178400,Cluster-60183.138730,Cluster-60183.81733,Cluster-60183.151398,Cluster-60183.118522,Cluster-60183.124756,Cluster-60183.113194,Cluster-60183.199605,Cluster-60183.43435,Cluster-60183.106139,Cluster-60183.95901	11	Cluster-60183.114388,Cluster-60183.96378,Cluster-60183.135375,Cluster-52886.0,Cluster-60183.1039,Cluster-60183.151734,Cluster-60183.177803,Cluster-60183.159018,Cluster-60183.127625,Cluster-60183.181838,Cluster-60183.122627
GO:0070011	peptidase activity, acting on L-amino acid peptides	molecular_function	0.99612	1	6	316	6093	141360	4	Cluster-60183.102643,Cluster-60183.221402,Cluster-60183.43435,Cluster-60183.138730	2	Cluster-60183.127356,Cluster-60183.94416
GO:0031224	intrinsic component of membrane	cellular_component	0.99685	1	27	316	17600	141360	16	Cluster-60183.151398,Cluster-60183.178400,Cluster-60183.138730,Cluster-60183.81733,Cluster-60183.101046,Cluster-60183.91402,Cluster-60183.142415,Cluster-60183.194220,Cluster-60183.119954,Cluster-60183.95901,Cluster-60183.199605,Cluster-60183.43435,Cluster-60183.106139,Cluster-60183.113194,Cluster-60183.118522,Cluster-60183.124756	11	Cluster-60183.1039,Cluster-60183.151734,Cluster-60183.135375,Cluster-60183.96378,Cluster-52886.0,Cluster-60183.114388,Cluster-60183.122627,Cluster-60183.177803,Cluster-60183.159018,Cluster-60183.127625,Cluster-60183.181838
GO:0016020	membrane	cellular_component	0.99842	1	58	316	33263	141360	33	Cluster-60183.60506,Cluster-60183.75627,Cluster-60183.91402,Cluster-60183.140202,Cluster-60183.165451,Cluster-60183.151398,Cluster-60183.81733,Cluster-60183.41697,Cluster-60183.178400,Cluster-60183.138730,Cluster-60183.113194,Cluster-60183.124756,Cluster-60183.118522,Cluster-60183.19380,Cluster-60183.118130,Cluster-60183.125313,Cluster-60183.106139,Cluster-60183.167322,Cluster-60183.37709,Cluster…	25	Cluster-52886.0,Cluster-60183.135375,Cluster-60183.114388,Cluster-60183.73208,Cluster-60183.140026,Cluster-60183.151734,Cluster-60183.135815,Cluster-60183.159173,Cluster-60183.151078,Cluster-60183.122627,Cluster-60183.181838,Cluster-60183.177803,Cluster-60183.107843,Cluster-60183.94416,Cluster-60183.96378,Cluster-60183.85788,Cluster-60183.185570,Cluster-60183.122020,Cluster-60183.1039,Cluster-601…
GO:0008233	peptidase activity	molecular_function	0.99862	1	6	316	6749	141360	4	Cluster-60183.221402,Cluster-60183.138730,Cluster-60183.43435,Cluster-60183.102643	2	Cluster-60183.127356,Cluster-60183.94416
GO:0005488	binding	molecular_function	0.99971	1	155	316	79371	141360	69	Cluster-60183.202790,Cluster-60183.30607,Cluster-60183.225347,Cluster-60183.212048,Cluster-60183.202671,Cluster-60183.93671,Cluster-60183.90940,Cluster-60183.115675,Cluster-60183.41697,Cluster-60183.56050,Cluster-60183.32705,Cluster-60183.90435,Cluster-60183.61932,Cluster-60183.171303,Cluster-60183.19380,Cluster-60183.105668,Cluster-60183.118522,Cluster-60183.148708,Cluster-60183.121250,Cluster-6…	86	Cluster-60183.68249,Cluster-60183.13849,Cluster-60183.109567,Cluster-60183.96378,Cluster-60183.109935,Cluster-60183.122019,Cluster-60183.112281,Cluster-60183.13228,Cluster-60183.118397,Cluster-60183.140026,Cluster-60183.149898,Cluster-60183.114991,Cluster-60183.149357,Cluster-60183.113141,Cluster-60183.153665,Cluster-60183.28628,Cluster-60183.119917,Cluster-60183.107389,Cluster-60183.178921,Clust…
GO:0016192	vesicle-mediated transport	biological_process	0.99972	1	1	316	3114	141360	1	Cluster-60183.44300	0
