# Supplementary material for: Leaf transcriptome analysis of Medicago ruthenica revealed its response and adaptive strategy to drought and drought recovery
Source: BMC Plant Biol. 2022 Dec 2;22:562. doi: 10.1186/s12870-022-03918-w (PMC9716755; doi:10.1186/s12870-022-03918-w)
Supplement: Supplementary file 4 — Additional file 4: Table S4. GO functional annotations and the number of DEGs statistics in AD. [file 12870_2022_3918_MOESM4_ESM.xls]

GO_accession	Description	Term_type	Over_represented_pValue	Corrected_pValue	DEG_item	DEG_list	Bg_item	Bg_list	up	Up_Gene_names	Down	Down_Gene_names
GO:0016161	beta-amylase activity	molecular_function	2.1891e-11	1.3908e-07	11	632	112	141360	7	Cluster-60183.91141,Cluster-60183.112006,Cluster-60183.126074,Cluster-60183.126078,Cluster-60183.126075,Cluster-60183.126076,Cluster-60183.107409	4	Cluster-60183.121233,Cluster-60183.121230,Cluster-60183.118511,Cluster-60183.121232
GO:0000272	polysaccharide catabolic process	biological_process	9.9773e-10	3.1693e-06	13	632	269	141360	7	Cluster-60183.126074,Cluster-60183.112006,Cluster-60183.91141,Cluster-60183.126076,Cluster-60183.107409,Cluster-60183.126075,Cluster-60183.126078	6	Cluster-60183.172313,Cluster-60183.121230,Cluster-60183.118511,Cluster-60183.121233,Cluster-60183.139132,Cluster-60183.121232
GO:0016160	amylase activity	molecular_function	2.7411e-09	5.8048e-06	11	632	168	141360	7	Cluster-60183.126076,Cluster-60183.107409,Cluster-60183.126075,Cluster-60183.126078,Cluster-60183.126074,Cluster-60183.112006,Cluster-60183.91141	4	Cluster-60183.121232,Cluster-60183.118511,Cluster-60183.121230,Cluster-60183.121233
GO:0005975	carbohydrate metabolic process	biological_process	1.166e-07	0.0001852	70	632	7781	141360	23	Cluster-60183.126075,Cluster-60183.112006,Cluster-60183.52384,Cluster-60183.126076,Cluster-60183.118522,Cluster-60183.91141,Cluster-60183.126078,Cluster-60183.162140,Cluster-60183.59506,Cluster-60183.18864,Cluster-60183.127739,Cluster-60183.121831,Cluster-60183.121689,Cluster-60183.24618,Cluster-60183.113086,Cluster-60183.188056,Cluster-60183.133078,Cluster-60183.204243,Cluster-60183.126074,Clust…	47	Cluster-60183.137378,Cluster-60183.42572,Cluster-60183.129086,Cluster-60183.91407,Cluster-60183.117753,Cluster-60183.126281,Cluster-60183.142751,Cluster-60183.172313,Cluster-60183.81688,Cluster-60183.173440,Cluster-60183.115761,Cluster-60183.129087,Cluster-60183.76666,Cluster-60183.113527,Cluster-60183.117757,Cluster-60183.116265,Cluster-60183.118511,Cluster-60183.98341,Cluster-60183.155686,Clust…
GO:0004553	hydrolase activity, hydrolyzing O-glycosyl compounds	molecular_function	2.2506e-07	0.00028596	36	632	2863	141360	12	Cluster-60183.126076,Cluster-60183.204243,Cluster-60183.112006,Cluster-60183.188056,Cluster-60183.133078,Cluster-60183.24618,Cluster-60183.126075,Cluster-60183.107409,Cluster-60183.59506,Cluster-60183.126078,Cluster-60183.126074,Cluster-60183.91141	24	Cluster-60183.173873,Cluster-60183.163692,Cluster-60183.81688,Cluster-60183.117753,Cluster-60183.129086,Cluster-60183.153665,Cluster-60183.173870,Cluster-60183.121232,Cluster-60183.98343,Cluster-60183.24619,Cluster-60183.155686,Cluster-60183.98340,Cluster-60183.121230,Cluster-60183.118511,Cluster-60183.109645,Cluster-60183.98341,Cluster-60183.112661,Cluster-60183.30225,Cluster-60183.129087,Cluste…
GO:0016798	hydrolase activity, acting on glycosyl bonds	molecular_function	5.4166e-07	0.00057352	37	632	3115	141360	12	Cluster-60183.91141,Cluster-60183.126074,Cluster-60183.126078,Cluster-60183.59506,Cluster-60183.107409,Cluster-60183.126075,Cluster-60183.24618,Cluster-60183.133078,Cluster-60183.188056,Cluster-60183.112006,Cluster-60183.204243,Cluster-60183.126076	25	Cluster-60183.116265,Cluster-60183.117757,Cluster-60183.117752,Cluster-60183.117816,Cluster-60183.121233,Cluster-60183.129087,Cluster-60183.30225,Cluster-60183.112661,Cluster-60183.98341,Cluster-60183.109645,Cluster-60183.121230,Cluster-60183.118511,Cluster-60183.155686,Cluster-60183.98340,Cluster-60183.24619,Cluster-60183.98343,Cluster-60183.121232,Cluster-60183.153665,Cluster-60183.173870,Clust…
GO:0016052	carbohydrate catabolic process	biological_process	2.5006e-06	0.0022695	19	632	1210	141360	10	Cluster-60183.107409,Cluster-60183.126076,Cluster-60183.18864,Cluster-60183.112006,Cluster-60183.121689,Cluster-60183.126078,Cluster-60183.126075,Cluster-60183.119813,Cluster-60183.126074,Cluster-60183.91141	9	Cluster-60183.121230,Cluster-60183.118511,Cluster-60183.172313,Cluster-60183.121232,Cluster-60183.137378,Cluster-60183.115761,Cluster-60183.173440,Cluster-60183.121233,Cluster-60183.139132
GO:0044262	cellular carbohydrate metabolic process	biological_process	2.9021e-06	0.0023046	30	632	2464	141360	10	Cluster-60183.18864,Cluster-60183.107409,Cluster-60183.126076,Cluster-60183.112006,Cluster-60183.147375,Cluster-60183.119813,Cluster-60183.126075,Cluster-60183.126078,Cluster-60183.126074,Cluster-60183.91141	20	Cluster-60183.173873,Cluster-60183.155686,Cluster-60183.48362,Cluster-60183.62435,Cluster-60183.142753,Cluster-60183.118511,Cluster-60183.121230,Cluster-60183.142751,Cluster-60183.172313,Cluster-60183.105899,Cluster-60183.91407,Cluster-60183.121232,Cluster-60183.142749,Cluster-60183.153665,Cluster-60183.173870,Cluster-60183.175408,Cluster-60183.76666,Cluster-60183.113527,Cluster-60183.139132,Clus…
GO:0044723	single-organism carbohydrate metabolic process	biological_process	6.1561e-06	0.0040741	45	632	4620	141360	17	Cluster-60183.119813,Cluster-60183.126078,Cluster-60183.162140,Cluster-60183.126074,Cluster-60183.91141,Cluster-60183.18864,Cluster-60183.127739,Cluster-60183.107409,Cluster-60183.4317,Cluster-60183.147375,Cluster-60183.121831,Cluster-60183.121689,Cluster-60183.126075,Cluster-60183.126076,Cluster-60183.118522,Cluster-60183.112006,Cluster-60183.188056	28	Cluster-60183.112661,Cluster-60183.115761,Cluster-60183.173440,Cluster-60183.175408,Cluster-60183.129087,Cluster-60183.76666,Cluster-60183.113527,Cluster-60183.121233,Cluster-60183.152870,Cluster-60183.97753,Cluster-60183.62435,Cluster-60183.142753,Cluster-60183.109645,Cluster-60183.121230,Cluster-60183.118511,Cluster-60183.129086,Cluster-60183.130717,Cluster-60183.91407,Cluster-60183.121232,Clus…
GO:0016702	oxidoreductase activity, acting on single donors with incorporation of molecular oxygen, incorporation of two atoms of oxygen	molecular_function	6.9238e-06	0.0040741	11	632	471	141360	5	Cluster-60183.212065,Cluster-40999.2,Cluster-60183.212061,Cluster-60183.23673,Cluster-60183.41170	6	Cluster-60183.117757,Cluster-60183.117752,Cluster-60183.128206,Cluster-40999.0,Cluster-60183.107658,Cluster-60183.126281
GO:0005984	disaccharide metabolic process	biological_process	7.0541e-06	0.0040741	22	632	1475	141360	8	Cluster-60183.107409,Cluster-60183.126076,Cluster-60183.112006,Cluster-60183.147375,Cluster-60183.126075,Cluster-60183.126078,Cluster-60183.126074,Cluster-60183.91141	14	Cluster-60183.142753,Cluster-60183.62435,Cluster-60183.172313,Cluster-60183.121230,Cluster-60183.118511,Cluster-60183.142751,Cluster-60183.142749,Cluster-60183.121232,Cluster-60183.153665,Cluster-60183.76666,Cluster-60183.175408,Cluster-60183.113527,Cluster-60183.139132,Cluster-60183.121233
GO:0044710	single-organism metabolic process	biological_process	1.1695e-05	0.0061917	214	632	35171	141360	95	Cluster-60183.141515,Cluster-60183.116716,Cluster-60183.139335,Cluster-60183.188056,Cluster-60183.210021,Cluster-60183.124128,Cluster-60183.182267,Cluster-60183.143271,Cluster-40999.2,Cluster-60183.141853,Cluster-60183.112812,Cluster-60183.152957,Cluster-60183.14291,Cluster-60183.121831,Cluster-60183.121689,Cluster-60183.121363,Cluster-60183.23675,Cluster-60183.22841,Cluster-60183.147375,Cluster-…	119	Cluster-60183.129515,Cluster-60183.163692,Cluster-60183.24273,Cluster-60183.123936,Cluster-60183.156613,Cluster-60183.122361,Cluster-60183.149347,Cluster-60183.48362,Cluster-60183.113926,Cluster-60183.119735,Cluster-60183.107658,Cluster-60183.141247,Cluster-60183.162442,Cluster-60183.102223,Cluster-60183.825,Cluster-60183.142749,Cluster-60183.91792,Cluster-60183.79283,Cluster-60183.121230,Cluster…
GO:0009311	oligosaccharide metabolic process	biological_process	1.7245e-05	0.0081387	23	632	1673	141360	8	Cluster-60183.91141,Cluster-60183.126074,Cluster-60183.126078,Cluster-60183.126075,Cluster-60183.147375,Cluster-60183.112006,Cluster-60183.107409,Cluster-60183.126076	15	Cluster-60183.121233,Cluster-60183.139132,Cluster-60183.113527,Cluster-60183.76666,Cluster-60183.175408,Cluster-60183.153665,Cluster-60183.121232,Cluster-60183.142749,Cluster-60183.130717,Cluster-60183.142751,Cluster-60183.121230,Cluster-60183.118511,Cluster-60183.172313,Cluster-60183.62435,Cluster-60183.142753
GO:0016701	oxidoreductase activity, acting on single donors with incorporation of molecular oxygen	molecular_function	1.7935e-05	0.0081387	12	632	616	141360	6	Cluster-60183.212065,Cluster-60183.192441,Cluster-40999.2,Cluster-60183.212061,Cluster-60183.23673,Cluster-60183.41170	6	Cluster-60183.117752,Cluster-60183.117757,Cluster-60183.128206,Cluster-40999.0,Cluster-60183.107658,Cluster-60183.126281
GO:0006073	cellular glucan metabolic process	biological_process	3.5517e-05	0.014103	21	632	1562	141360	8	Cluster-60183.107409,Cluster-60183.126076,Cluster-60183.112006,Cluster-60183.147375,Cluster-60183.126078,Cluster-60183.126075,Cluster-60183.126074,Cluster-60183.91141	13	Cluster-60183.173873,Cluster-60183.62435,Cluster-60183.155686,Cluster-60183.121230,Cluster-60183.118511,Cluster-60183.172313,Cluster-60183.105899,Cluster-60183.153665,Cluster-60183.173870,Cluster-60183.121232,Cluster-60183.121233,Cluster-60183.139132,Cluster-60183.113527
GO:0044042	glucan metabolic process	biological_process	3.5517e-05	0.014103	21	632	1562	141360	8	Cluster-60183.91141,Cluster-60183.126074,Cluster-60183.126078,Cluster-60183.126075,Cluster-60183.147375,Cluster-60183.112006,Cluster-60183.126076,Cluster-60183.107409	13	Cluster-60183.121233,Cluster-60183.139132,Cluster-60183.113527,Cluster-60183.153665,Cluster-60183.173870,Cluster-60183.121232,Cluster-60183.105899,Cluster-60183.118511,Cluster-60183.121230,Cluster-60183.172313,Cluster-60183.62435,Cluster-60183.155686,Cluster-60183.173873
GO:0044264	cellular polysaccharide metabolic process	biological_process	3.8632e-05	0.014437	22	632	1685	141360	8	Cluster-60183.91141,Cluster-60183.126074,Cluster-60183.126078,Cluster-60183.126075,Cluster-60183.147375,Cluster-60183.112006,Cluster-60183.107409,Cluster-60183.126076	14	Cluster-60183.121233,Cluster-60183.139132,Cluster-60183.113527,Cluster-60183.153665,Cluster-60183.173870,Cluster-60183.121232,Cluster-60183.105899,Cluster-60183.91407,Cluster-60183.118511,Cluster-60183.121230,Cluster-60183.172313,Cluster-60183.62435,Cluster-60183.155686,Cluster-60183.173873
GO:0005976	polysaccharide metabolic process	biological_process	4.1063e-05	0.014463	23	632	1804	141360	9	Cluster-60183.126076,Cluster-60183.4317,Cluster-60183.107409,Cluster-60183.112006,Cluster-60183.147375,Cluster-60183.126075,Cluster-60183.126078,Cluster-60183.126074,Cluster-60183.91141	14	Cluster-60183.173873,Cluster-60183.155686,Cluster-60183.62435,Cluster-60183.121230,Cluster-60183.118511,Cluster-60183.172313,Cluster-60183.105899,Cluster-60183.91407,Cluster-60183.121232,Cluster-60183.153665,Cluster-60183.173870,Cluster-60183.113527,Cluster-60183.121233,Cluster-60183.139132
GO:0051213	dioxygenase activity	molecular_function	4.3254e-05	0.014463	13	632	778	141360	7	Cluster-60183.212061,Cluster-60183.41170,Cluster-60183.118522,Cluster-60183.23673,Cluster-40999.2,Cluster-60183.212065,Cluster-60183.114421	6	Cluster-60183.126281,Cluster-60183.128206,Cluster-60183.117757,Cluster-60183.117752,Cluster-60183.107658,Cluster-40999.0
GO:0043169	cation binding	molecular_function	0.00017373	0.055186	120	632	17956	141360	47	Cluster-60183.122940,Cluster-60183.90825,Cluster-60183.52074,Cluster-60183.95637,Cluster-60183.192738,Cluster-60183.228609,Cluster-60183.52045,Cluster-60183.126074,Cluster-60183.52173,Cluster-60183.107409,Cluster-60183.190171,Cluster-60183.22841,Cluster-60183.121363,Cluster-60183.196365,Cluster-60183.204641,Cluster-60183.152957,Cluster-60183.14291,Cluster-60183.191532,Cluster-60183.112812,Cluster…	73	Cluster-60183.94216,Cluster-60183.124299,Cluster-60183.50196,Cluster-60183.40399,Cluster-60183.121484,Cluster-60183.117752,Cluster-60183.129008,Cluster-60183.158607,Cluster-60183.68350,Cluster-60183.216897,Cluster-60183.90898,Cluster-60183.74463,Cluster-60183.187268,Cluster-60183.120412,Cluster-60183.40403,Cluster-60183.65837,Cluster-60183.153665,Cluster-60183.122019,Cluster-60183.85329,Cluster-6…
GO:0015698	inorganic anion transport	biological_process	0.00032822	0.094978	10	632	499	141360	2	Cluster-60183.124062,Cluster-60183.115585	8	Cluster-60183.104020,Cluster-60183.120760,Cluster-60183.114139,Cluster-60183.125583,Cluster-60183.114144,Cluster-60183.114130,Cluster-60183.71480,Cluster-60183.73209
GO:0016491	oxidoreductase activity	molecular_function	0.0003289	0.094978	86	632	13115	141360	39	Cluster-60183.124128,Cluster-60183.23673,Cluster-60183.141515,Cluster-60183.116716,Cluster-60183.188056,Cluster-60183.210021,Cluster-60183.152957,Cluster-60183.14291,Cluster-60183.23675,Cluster-40999.2,Cluster-60183.98393,Cluster-60183.23672,Cluster-60183.141853,Cluster-60183.52173,Cluster-60183.118642,Cluster-60183.137049,Cluster-60183.90825,Cluster-60183.41170,Cluster-60183.93165,Cluster-60183.…	47	Cluster-60183.109224,Cluster-60183.122361,Cluster-60183.48362,Cluster-60183.129515,Cluster-60183.128998,Cluster-60183.90458,Cluster-60183.139132,Cluster-60183.162442,Cluster-60183.113926,Cluster-60183.107658,Cluster-60183.128206,Cluster-60183.121484,Cluster-60183.216897,Cluster-60183.90898,Cluster-60183.57024,Cluster-60183.117752,Cluster-60183.117556,Cluster-60183.126281,Cluster-60183.151781,Clus…
GO:0055114	oxidation-reduction process	biological_process	0.00042313	0.11687	86	632	13144	141360	40	Cluster-60183.114421,Cluster-60183.212065,Cluster-60183.74562,Cluster-60183.71665,Cluster-60183.98550,Cluster-60183.90819,Cluster-60183.96652,Cluster-60183.195493,Cluster-60183.192441,Cluster-60183.139546,Cluster-60183.212061,Cluster-60183.117377,Cluster-60183.103895,Cluster-60183.118522,Cluster-60183.23671,Cluster-60183.109660,Cluster-60183.83665,Cluster-60183.132581,Cluster-60183.136905,Cluster…	46	Cluster-60183.117757,Cluster-60183.59953,Cluster-60183.126753,Cluster-60183.149348,Cluster-60183.57023,Cluster-60183.140473,Cluster-60183.122874,Cluster-53771.0,Cluster-60183.69921,Cluster-60183.167703,Cluster-56462.3,Cluster-40999.0,Cluster-60183.78765,Cluster-60183.102986,Cluster-60183.133173,Cluster-60183.149350,Cluster-60183.82934,Cluster-48901.0,Cluster-60183.52330,Cluster-60183.151146,Clust…
GO:0005985	sucrose metabolic process	biological_process	0.00047457	0.12562	17	632	1329	141360	8	Cluster-60183.91141,Cluster-60183.126074,Cluster-60183.126075,Cluster-60183.126078,Cluster-60183.147375,Cluster-60183.112006,Cluster-60183.126076,Cluster-60183.107409	9	Cluster-60183.113527,Cluster-60183.139132,Cluster-60183.121233,Cluster-60183.121232,Cluster-60183.153665,Cluster-60183.172313,Cluster-60183.121230,Cluster-60183.118511,Cluster-60183.62435
GO:0005982	starch metabolic process	biological_process	0.00053074	0.13487	17	632	1348	141360	8	Cluster-60183.126075,Cluster-60183.126078,Cluster-60183.91141,Cluster-60183.126074,Cluster-60183.107409,Cluster-60183.126076,Cluster-60183.147375,Cluster-60183.112006	9	Cluster-60183.121232,Cluster-60183.153665,Cluster-60183.113527,Cluster-60183.139132,Cluster-60183.121233,Cluster-60183.62435,Cluster-60183.172313,Cluster-60183.121230,Cluster-60183.118511
GO:0031072	heat shock protein binding	molecular_function	0.00056947	0.13915	8	632	356	141360	2	Cluster-60183.96963,Cluster-60183.17062	6	Cluster-60183.119244,Cluster-60183.119251,Cluster-60183.151152,Cluster-60183.121184,Cluster-60183.119252,Cluster-60183.162342
GO:0000786	nucleosome	cellular_component	0.00066365	0.15615	5	632	181	141360	4	Cluster-60183.121968,Cluster-60183.114920,Cluster-60183.121966,Cluster-60183.121971	1	Cluster-60183.114962
GO:0015103	inorganic anion transmembrane transporter activity	molecular_function	0.00080267	0.17931	8	632	360	141360	1	Cluster-60183.115585	7	Cluster-60183.114130,Cluster-60183.71480,Cluster-60183.114144,Cluster-60183.125583,Cluster-60183.104020,Cluster-60183.120760,Cluster-60183.114139
GO:0005992	trehalose biosynthetic process	biological_process	0.00081849	0.17931	5	632	146	141360	0		5	Cluster-60183.142749,Cluster-60183.142753,Cluster-60183.142751,Cluster-60183.76666,Cluster-60183.175408
GO:0046351	disaccharide biosynthetic process	biological_process	0.0010525	0.22289	5	632	158	141360	0		5	Cluster-60183.142751,Cluster-60183.76666,Cluster-60183.175408,Cluster-60183.142749,Cluster-60183.142753
GO:0016705	oxidoreductase activity, acting on paired donors, with incorporation or reduction of molecular oxygen	molecular_function	0.0011766	0.23879	22	632	2400	141360	12	Cluster-60183.23673,Cluster-60183.118522,Cluster-60183.109660,Cluster-60183.96652,Cluster-60183.117377,Cluster-60183.103895,Cluster-60183.116716,Cluster-60183.90819,Cluster-60183.90825,Cluster-60183.212061,Cluster-60183.114421,Cluster-60183.212065	10	Cluster-60183.117556,Cluster-60183.122361,Cluster-60183.109224,Cluster-60183.129515,Cluster-60183.129517,Cluster-60183.210864,Cluster-60183.121484,Cluster-60183.127856,Cluster-60183.113926,Cluster-60183.216897
GO:1901575	organic substance catabolic process	biological_process	0.0012858	0.24753	44	632	5698	141360	20	Cluster-60183.121138,Cluster-60183.22841,Cluster-60183.18864,Cluster-60183.107409,Cluster-60183.126074,Cluster-60183.74562,Cluster-60183.91141,Cluster-60183.127223,Cluster-60183.101386,Cluster-60183.119813,Cluster-60183.41170,Cluster-60183.126078,Cluster-60183.112006,Cluster-60183.126076,Cluster-60183.177103,Cluster-60183.123352,Cluster-60183.22250,Cluster-60183.132922,Cluster-60183.121689,Cluste…	24	Cluster-60183.109645,Cluster-60183.50068,Cluster-60183.118511,Cluster-60183.121230,Cluster-60183.128206,Cluster-60183.137432,Cluster-60183.115761,Cluster-60183.173440,Cluster-60183.121233,Cluster-60183.172786,Cluster-60183.112661,Cluster-60183.140473,Cluster-60183.120169,Cluster-60183.172313,Cluster-60183.163692,Cluster-60183.98970,Cluster-60183.182593,Cluster-60183.93938,Cluster-60183.48362,Clus…
GO:0003824	catalytic activity	molecular_function	0.001367	0.24791	352	632	67260	141360	154	Cluster-60183.121138,Cluster-60183.118187,Cluster-60183.52173,Cluster-60183.88315,Cluster-60183.93165,Cluster-60183.197714,Cluster-60183.228609,Cluster-60183.192738,Cluster-60183.41170,Cluster-60183.119813,Cluster-60183.159768,Cluster-60183.66565,Cluster-60183.52074,Cluster-60183.23673,Cluster-60183.98393,Cluster-60183.132922,Cluster-60183.23672,Cluster-60183.123808,Cluster-60183.146461,Cluster-6…	198	Cluster-60183.88842,Cluster-60183.121787,Cluster-60183.182591,Cluster-60183.187268,Cluster-60183.128206,Cluster-60183.98340,Cluster-60183.24619,Cluster-60183.97753,Cluster-60183.68350,Cluster-60183.154032,Cluster-60183.213241,Cluster-60183.125583,Cluster-60183.121484,Cluster-60183.94216,Cluster-60183.94703,Cluster-60183.157396,Cluster-60183.75224,Cluster-60183.103662,Cluster-60183.90458,Cluster-6…
GO:0006821	chloride transport	biological_process	0.0014012	0.24791	5	632	135	141360	2	Cluster-60183.115585,Cluster-60183.124062	3	Cluster-60183.125583,Cluster-60183.71480,Cluster-60183.120760
GO:0032993	protein-DNA complex	cellular_component	0.0014048	0.24791	5	632	206	141360	4	Cluster-60183.121968,Cluster-60183.114920,Cluster-60183.121966,Cluster-60183.121971	1	Cluster-60183.114962
GO:0044815	DNA packaging complex	cellular_component	0.0014728	0.25289	5	632	211	141360	4	Cluster-60183.121971,Cluster-60183.121966,Cluster-60183.121968,Cluster-60183.114920	1	Cluster-60183.114962
GO:0046872	metal ion binding	molecular_function	0.0016698	0.27916	111	632	17396	141360	40	Cluster-60183.52079,Cluster-60183.133078,Cluster-60183.141515,Cluster-60183.191530,Cluster-60183.121363,Cluster-60183.196365,Cluster-60183.14291,Cluster-60183.204641,Cluster-60183.152957,Cluster-60183.191532,Cluster-60183.112812,Cluster-40999.2,Cluster-60183.52173,Cluster-60183.190171,Cluster-60183.22841,Cluster-60183.122940,Cluster-60183.95637,Cluster-60183.52074,Cluster-60183.90825,Cluster-6018…	71	Cluster-60183.8170,Cluster-60183.81781,Cluster-60183.127625,Cluster-60183.122361,Cluster-60183.58604,Cluster-60183.109224,Cluster-60183.109324,Cluster-60183.156613,Cluster-60183.110584,Cluster-60183.129515,Cluster-60183.65837,Cluster-60183.40403,Cluster-60183.85329,Cluster-60183.122019,Cluster-60183.107658,Cluster-60183.224169,Cluster-60183.197755,Cluster-60183.74463,Cluster-60183.187268,Cluster-…
GO:0020037	heme binding	molecular_function	0.0017935	0.29215	19	632	2154	141360	6	Cluster-60183.41170,Cluster-60183.90825,Cluster-60183.90819,Cluster-60183.117377,Cluster-60183.109660,Cluster-60183.96652	13	Cluster-60183.216897,Cluster-60183.210864,Cluster-60183.127856,Cluster-60183.121484,Cluster-60183.129517,Cluster-60183.203004,Cluster-60183.116479,Cluster-60183.61821,Cluster-60183.129515,Cluster-60183.116325,Cluster-60183.128206,Cluster-60183.122361,Cluster-60183.109224
GO:0016762	xyloglucan:xyloglucosyl transferase activity	molecular_function	0.0019238	0.30137	4	632	120	141360	0		4	Cluster-60183.105899,Cluster-60183.173873,Cluster-60183.155686,Cluster-60183.173870
GO:0005247	voltage-gated chloride channel activity	molecular_function	0.0020151	0.30137	4	632	84	141360	1	Cluster-60183.115585	3	Cluster-60183.120760,Cluster-60183.71480,Cluster-60183.125583
GO:0005254	chloride channel activity	molecular_function	0.0020151	0.30137	4	632	84	141360	1	Cluster-60183.115585	3	Cluster-60183.125583,Cluster-60183.120760,Cluster-60183.71480
GO:0005991	trehalose metabolic process	biological_process	0.0020574	0.30137	5	632	177	141360	0		5	Cluster-60183.142749,Cluster-60183.142753,Cluster-60183.76666,Cluster-60183.175408,Cluster-60183.142751
GO:0042410	6-carboxyhexanoate-CoA ligase activity	molecular_function	0.0020873	0.30137	2	632	13	141360	2	Cluster-60183.146461,Cluster-60183.119154	0
GO:0030435	sporulation resulting in formation of a cellular spore	biological_process	0.0022396	0.31432	3	632	57	141360	1	Cluster-60183.34470	2	Cluster-60183.30225,Cluster-60183.51146
GO:0008152	metabolic process	biological_process	0.0022759	0.31432	396	632	78446	141360	164	Cluster-60183.103895,Cluster-60183.48966,Cluster-60183.81796,Cluster-60183.109660,Cluster-60183.126076,Cluster-60183.123352,Cluster-60183.144136,Cluster-60183.195493,Cluster-60183.110979,Cluster-60183.71665,Cluster-60183.81518,Cluster-60183.59506,Cluster-60183.168912,Cluster-60183.113255,Cluster-60183.96652,Cluster-60183.120408,Cluster-60183.171606,Cluster-60183.212065,Cluster-60183.143253,Cluste…	232	Cluster-60183.126281,Cluster-60183.147771,Cluster-60183.151781,Cluster-60183.111430,Cluster-60183.109721,Cluster-56629.0,Cluster-60183.182593,Cluster-60183.93938,Cluster-60183.86074,Cluster-60183.81128,Cluster-60183.52330,Cluster-60183.44447,Cluster-60183.210864,Cluster-60183.89128,Cluster-60183.117753,Cluster-60183.142371,Cluster-60183.98341,Cluster-60183.78765,Cluster-60183.71480,Cluster-60183.…
GO:0009102	biotin biosynthetic process	biological_process	0.0025358	0.3376	2	632	15	141360	2	Cluster-60183.119154,Cluster-60183.146461	0
GO:0044699	single-organism process	biological_process	0.0025508	0.3376	314	632	59167	141360	134	Cluster-60183.212061,Cluster-60183.208257,Cluster-60183.224688,Cluster-60183.164943,Cluster-60183.115585,Cluster-60183.126319,Cluster-60183.144815,Cluster-60183.64721,Cluster-60183.67491,Cluster-60183.139335,Cluster-60183.188056,Cluster-60183.129743,Cluster-60183.23675,Cluster-60183.14291,Cluster-60183.112812,Cluster-40999.2,Cluster-60183.55606,Cluster-60183.3524,Cluster-60183.72671,Cluster-60183…	180	Cluster-60183.148166,Cluster-60183.79037,Cluster-60183.53301,Cluster-60183.111782,Cluster-60183.203004,Cluster-60183.68252,Cluster-60183.129086,Cluster-60183.94204,Cluster-60183.126685,Cluster-60183.137432,Cluster-60183.102986,Cluster-40999.0,Cluster-60183.138987,Cluster-60183.50068,Cluster-53771.0,Cluster-60183.80335,Cluster-60183.827,Cluster-60183.146649,Cluster-60183.128865,Cluster-60183.15144…
GO:0046906	tetrapyrrole binding	molecular_function	0.0030304	0.3881	19	632	2244	141360	6	Cluster-60183.41170,Cluster-60183.90825,Cluster-60183.117377,Cluster-60183.90819,Cluster-60183.109660,Cluster-60183.96652	13	Cluster-60183.216897,Cluster-60183.129517,Cluster-60183.203004,Cluster-60183.210864,Cluster-60183.127856,Cluster-60183.121484,Cluster-60183.116325,Cluster-60183.128206,Cluster-60183.116479,Cluster-60183.61821,Cluster-60183.129515,Cluster-60183.122361,Cluster-60183.109224
GO:0015108	chloride transmembrane transporter activity	molecular_function	0.0030545	0.3881	4	632	95	141360	1	Cluster-60183.115585	3	Cluster-60183.125583,Cluster-60183.71480,Cluster-60183.120760
GO:0004315	3-oxoacyl-[acyl-carrier-protein] synthase activity	molecular_function	0.0035039	0.40919	4	632	111	141360	3	Cluster-60183.126319,Cluster-60183.160168,Cluster-60183.160167	1	Cluster-60183.91792
GO:0070176	DRM complex	cellular_component	0.0035444	0.40919	2	632	17	141360	2	Cluster-60183.93874,Cluster-60183.139546	0
GO:0090568	nuclear transcriptional repressor complex	cellular_component	0.0035444	0.40919	2	632	17	141360	2	Cluster-60183.139546,Cluster-60183.93874	0
GO:0090571	RNA polymerase II transcription repressor complex	cellular_component	0.0035444	0.40919	2	632	17	141360	2	Cluster-60183.139546,Cluster-60183.93874	0
GO:0043900	regulation of multi-organism process	biological_process	0.0035621	0.40919	5	632	221	141360	3	Cluster-60183.137145,Cluster-60183.149125,Cluster-60183.208257	2	Cluster-60183.73209,Cluster-60183.93938
GO:0008686	3,4-dihydroxy-2-butanone-4-phosphate synthase activity	molecular_function	0.0036069	0.40919	2	632	20	141360	0		2	Cluster-60183.81123,Cluster-60183.81128
GO:0046914	transition metal ion binding	molecular_function	0.0037061	0.41307	75	632	11178	141360	27	Cluster-60183.191532,Cluster-60183.196365,Cluster-60183.152957,Cluster-60183.204641,Cluster-60183.14291,Cluster-60183.191530,Cluster-60183.141515,Cluster-60183.52045,Cluster-60183.90825,Cluster-60183.122940,Cluster-60183.192738,Cluster-60183.228609,Cluster-60183.190171,Cluster-60183.52173,Cluster-60183.186979,Cluster-60183.117377,Cluster-60183.204639,Cluster-60183.177103,Cluster-60183.109660,Clus…	48	Cluster-60183.224169,Cluster-60183.40403,Cluster-60183.65837,Cluster-60183.85329,Cluster-60183.110584,Cluster-60183.109324,Cluster-60183.156613,Cluster-60183.129515,Cluster-60183.127625,Cluster-60183.8170,Cluster-60183.109224,Cluster-60183.58604,Cluster-60183.122361,Cluster-60183.117752,Cluster-60183.129008,Cluster-60183.216897,Cluster-60183.68350,Cluster-60183.94216,Cluster-60183.40399,Cluster-6…
GO:0009057	macromolecule catabolic process	biological_process	0.0039584	0.43082	25	632	2904	141360	13	Cluster-60183.107409,Cluster-60183.126076,Cluster-60183.177103,Cluster-60183.112006,Cluster-60183.22841,Cluster-60183.121138,Cluster-60183.127223,Cluster-60183.101386,Cluster-60183.126078,Cluster-60183.126075,Cluster-60183.22250,Cluster-60183.126074,Cluster-60183.91141	12	Cluster-60183.93938,Cluster-60183.77927,Cluster-60183.172313,Cluster-60183.121230,Cluster-60183.118511,Cluster-60183.163692,Cluster-60183.109645,Cluster-60183.112661,Cluster-60183.121232,Cluster-60183.120169,Cluster-60183.121233,Cluster-60183.139132
GO:0016758	transferase activity, transferring hexosyl groups	molecular_function	0.004001	0.43082	21	632	2473	141360	7	Cluster-60183.123808,Cluster-60183.113086,Cluster-60183.127747,Cluster-60183.127739,Cluster-60183.71665,Cluster-60183.147375,Cluster-60183.51183	14	Cluster-60183.89128,Cluster-60183.143674,Cluster-60183.105899,Cluster-60183.130717,Cluster-60183.42572,Cluster-60183.173870,Cluster-60183.12357,Cluster-60183.90458,Cluster-60183.113527,Cluster-60183.173873,Cluster-60183.152870,Cluster-60183.155686,Cluster-60183.128206,Cluster-60183.124024
GO:0008880	glucuronate isomerase activity	molecular_function	0.0042583	0.45089	1	632	1	141360	0		1	Cluster-60183.173440
GO:0006771	riboflavin metabolic process	biological_process	0.004545	0.46455	7	632	409	141360	4	Cluster-60183.112812,Cluster-60183.52079,Cluster-60183.52074,Cluster-60183.139335	3	Cluster-60183.81128,Cluster-60183.126685,Cluster-60183.81123
GO:0042726	flavin-containing compound metabolic process	biological_process	0.004545	0.46455	7	632	409	141360	4	Cluster-60183.139335,Cluster-60183.52074,Cluster-60183.52079,Cluster-60183.112812	3	Cluster-60183.81128,Cluster-60183.81123,Cluster-60183.126685
GO:0008308	voltage-gated anion channel activity	molecular_function	0.0046068	0.46455	4	632	109	141360	1	Cluster-60183.115585	3	Cluster-60183.125583,Cluster-60183.120760,Cluster-60183.71480
GO:0005506	iron ion binding	molecular_function	0.0048006	0.4693	19	632	2280	141360	6	Cluster-60183.152957,Cluster-60183.90825,Cluster-60183.90819,Cluster-60183.117377,Cluster-60183.96652,Cluster-60183.109660	13	Cluster-60183.216897,Cluster-60183.117757,Cluster-60183.117752,Cluster-60183.52330,Cluster-60183.121484,Cluster-60183.127856,Cluster-60183.210864,Cluster-60183.203004,Cluster-60183.129517,Cluster-60183.129515,Cluster-60183.116325,Cluster-60183.109224,Cluster-60183.122361
GO:0065004	protein-DNA complex assembly	biological_process	0.004964	0.4693	7	632	468	141360	5	Cluster-60183.114920,Cluster-60183.31305,Cluster-60183.121968,Cluster-60183.121966,Cluster-60183.121971	2	Cluster-60183.138494,Cluster-60183.138491
GO:0071824	protein-DNA complex subunit organization	biological_process	0.004964	0.4693	7	632	468	141360	5	Cluster-60183.121966,Cluster-60183.121971,Cluster-60183.121968,Cluster-60183.31305,Cluster-60183.114920	2	Cluster-60183.138491,Cluster-60183.138494
GO:0009056	catabolic process	biological_process	0.0050489	0.4693	48	632	6833	141360	22	Cluster-60183.22250,Cluster-60183.132922,Cluster-60183.121689,Cluster-60183.126075,Cluster-60183.146461,Cluster-60183.112006,Cluster-60183.126076,Cluster-60183.177103,Cluster-60183.123352,Cluster-60183.74562,Cluster-60183.126074,Cluster-60183.91141,Cluster-60183.127223,Cluster-60183.101386,Cluster-60183.126078,Cluster-60183.119813,Cluster-60183.41170,Cluster-60183.22841,Cluster-60183.121138,Clust…	26	Cluster-60183.137378,Cluster-60183.103662,Cluster-60183.139132,Cluster-60183.102503,Cluster-60183.121232,Cluster-60183.172313,Cluster-60183.98970,Cluster-60183.163692,Cluster-60183.182593,Cluster-60183.93938,Cluster-60183.48362,Cluster-60183.77927,Cluster-60183.173440,Cluster-60183.115761,Cluster-60183.121233,Cluster-60183.172786,Cluster-60183.112661,Cluster-60183.138491,Cluster-60183.140473,Clus…
GO:0004312	fatty acid synthase activity	molecular_function	0.0050971	0.4693	4	632	125	141360	3	Cluster-60183.126319,Cluster-60183.160168,Cluster-60183.160167	1	Cluster-60183.91792
GO:0005835	fatty acid synthase complex	cellular_component	0.0050971	0.4693	4	632	125	141360	3	Cluster-60183.160168,Cluster-60183.160167,Cluster-60183.126319	1	Cluster-60183.91792
GO:0005253	anion channel activity	molecular_function	0.0054361	0.49337	4	632	118	141360	1	Cluster-60183.115585	3	Cluster-60183.125583,Cluster-60183.71480,Cluster-60183.120760
GO:0017172	cysteine dioxygenase activity	molecular_function	0.0059899	0.52131	2	632	27	141360	0		2	Cluster-60183.117757,Cluster-60183.117752
GO:0046439	L-cysteine metabolic process	biological_process	0.0059899	0.52131	2	632	27	141360	0		2	Cluster-60183.117752,Cluster-60183.117757
GO:0006767	water-soluble vitamin metabolic process	biological_process	0.0059902	0.52131	16	632	1619	141360	10	Cluster-60183.52079,Cluster-60183.188056,Cluster-60183.139335,Cluster-60183.119154,Cluster-60183.183397,Cluster-60183.112812,Cluster-60183.73803,Cluster-60183.74562,Cluster-60183.146461,Cluster-60183.52074	6	Cluster-60183.142371,Cluster-60183.147771,Cluster-60183.126685,Cluster-60183.81123,Cluster-60183.81128,Cluster-60183.102223
GO:0006766	vitamin metabolic process	biological_process	0.0063684	0.54673	16	632	1634	141360	10	Cluster-60183.52079,Cluster-60183.139335,Cluster-60183.188056,Cluster-60183.183397,Cluster-60183.119154,Cluster-60183.73803,Cluster-60183.74562,Cluster-60183.112812,Cluster-60183.146461,Cluster-60183.52074	6	Cluster-60183.147771,Cluster-60183.142371,Cluster-60183.126685,Cluster-60183.81123,Cluster-60183.81128,Cluster-60183.102223
GO:0015098	molybdate ion transmembrane transporter activity	molecular_function	0.0065967	0.55143	3	632	69	141360	0		3	Cluster-60183.114144,Cluster-60183.114130,Cluster-60183.114139
GO:0015689	molybdate ion transport	biological_process	0.0065967	0.55143	3	632	69	141360	0		3	Cluster-60183.114144,Cluster-60183.114130,Cluster-60183.114139
GO:0050792	regulation of viral process	biological_process	0.0071201	0.58746	3	632	88	141360	2	Cluster-60183.208257,Cluster-60183.149125	1	Cluster-60183.73209
GO:0006063	uronic acid metabolic process	biological_process	0.007786	0.61831	1	632	3	141360	0		1	Cluster-60183.173440
GO:0006064	glucuronate catabolic process	biological_process	0.007786	0.61831	1	632	3	141360	0		1	Cluster-60183.173440
GO:0019585	glucuronate metabolic process	biological_process	0.007786	0.61831	1	632	3	141360	0		1	Cluster-60183.173440
GO:0004075	biotin carboxylase activity	molecular_function	0.008506	0.65901	2	632	25	141360	0		2	Cluster-60183.90898,Cluster-60183.90900
GO:0009343	biotin carboxylase complex	cellular_component	0.008506	0.65901	2	632	25	141360	0		2	Cluster-60183.90900,Cluster-60183.90898
GO:0004833	tryptophan 2,3-dioxygenase activity	molecular_function	0.0087236	0.66773	2	632	24	141360	1	Cluster-60183.41170	1	Cluster-60183.128206
GO:0009312	oligosaccharide biosynthetic process	biological_process	0.0093648	0.70673	6	632	353	141360	0		6	Cluster-60183.142753,Cluster-60183.142749,Cluster-60183.76666,Cluster-60183.175408,Cluster-60183.142751,Cluster-60183.130717
GO:0006768	biotin metabolic process	biological_process	0.0094557	0.70673	2	632	30	141360	2	Cluster-60183.119154,Cluster-60183.146461	0
GO:0043903	regulation of symbiosis, encompassing mutualism through parasitism	biological_process	0.010089	0.74526	3	632	99	141360	2	Cluster-60183.149125,Cluster-60183.208257	1	Cluster-60183.73209
GO:0009055	electron carrier activity	molecular_function	0.011513	0.84074	16	632	1948	141360	6	Cluster-60183.98393,Cluster-60183.141853,Cluster-60183.83665,Cluster-60183.98550,Cluster-60183.90819,Cluster-60183.117377	10	Cluster-60183.85329,Cluster-60183.89128,Cluster-60183.210864,Cluster-60183.203004,Cluster-60183.162442,Cluster-60183.118600,Cluster-60183.128740,Cluster-60183.109224,Cluster-60183.122361,Cluster-60183.116325
GO:0005618	cell wall	cellular_component	0.012273	0.88602	8	632	778	141360	0		8	Cluster-60183.172313,Cluster-60183.118609,Cluster-60183.139132,Cluster-60183.173873,Cluster-60183.105899,Cluster-60183.173870,Cluster-60183.62435,Cluster-60183.155686
GO:0006334	nucleosome assembly	biological_process	0.013778	0.95634	4	632	230	141360	4	Cluster-60183.121966,Cluster-60183.121971,Cluster-60183.121968,Cluster-60183.114920	0
GO:0031497	chromatin assembly	biological_process	0.013778	0.95634	4	632	230	141360	4	Cluster-60183.121966,Cluster-60183.121971,Cluster-60183.121968,Cluster-60183.114920	0
GO:0034728	nucleosome organization	biological_process	0.013778	0.95634	4	632	230	141360	4	Cluster-60183.121971,Cluster-60183.121966,Cluster-60183.121968,Cluster-60183.114920	0
GO:0009231	riboflavin biosynthetic process	biological_process	0.014	0.95634	3	632	100	141360	1	Cluster-60183.139335	2	Cluster-60183.81128,Cluster-60183.81123
GO:0042727	flavin-containing compound biosynthetic process	biological_process	0.014	0.95634	3	632	100	141360	1	Cluster-60183.139335	2	Cluster-60183.81128,Cluster-60183.81123
GO:0008907	integrase activity	molecular_function	0.014441	0.97433	1	632	2	141360	1	Cluster-60183.127223	0
GO:0006118	obsolete electron transport	biological_process	0.01457	0.97433	19	632	2386	141360	7	Cluster-60183.141853,Cluster-60183.98393,Cluster-60183.152957,Cluster-60183.14291,Cluster-60183.117377,Cluster-60183.90819,Cluster-60183.98550	12	Cluster-60183.118600,Cluster-60183.52330,Cluster-60183.126753,Cluster-60183.90898,Cluster-60183.178122,Cluster-60183.203004,Cluster-60183.85329,Cluster-60183.210864,Cluster-60183.116325,Cluster-60183.128740,Cluster-60183.109224,Cluster-60183.122361
GO:0008270	zinc ion binding	molecular_function	0.015313	1	55	632	7931	141360	20	Cluster-60183.196365,Cluster-60183.204641,Cluster-60183.14291,Cluster-60183.191532,Cluster-60183.186979,Cluster-60183.204639,Cluster-60183.177103,Cluster-60183.191530,Cluster-60183.141515,Cluster-60183.162140,Cluster-60183.122940,Cluster-60183.192738,Cluster-60183.228609,Cluster-60183.179394,Cluster-60183.52045,Cluster-60183.178400,Cluster-60183.128492,Cluster-60183.43721,Cluster-60183.190171,Clu…	35	Cluster-60183.65837,Cluster-60183.40403,Cluster-60183.91407,Cluster-60183.85329,Cluster-60183.129086,Cluster-60183.94204,Cluster-60183.224169,Cluster-60183.96476,Cluster-60183.127625,Cluster-60183.14779,Cluster-60183.8170,Cluster-60183.73852,Cluster-60183.58604,Cluster-60183.110584,Cluster-60183.156613,Cluster-60183.109324,Cluster-60183.134507,Cluster-60183.57934,Cluster-60183.122874,Cluster-6018…
GO:0006333	chromatin assembly or disassembly	biological_process	0.01556	1	4	632	238	141360	4	Cluster-60183.121968,Cluster-60183.114920,Cluster-60183.121971,Cluster-60183.121966	0
GO:0070206	protein trimerization	biological_process	0.018004	1	4	632	221	141360	3	Cluster-60183.122940,Cluster-60183.146461,Cluster-60183.119154	1	Cluster-60183.138491
GO:0006730	one-carbon metabolic process	biological_process	0.018618	1	4	632	231	141360	1	Cluster-60183.125979	3	Cluster-60183.102223,Cluster-60183.94204,Cluster-60183.94216
GO:0004089	carbonate dehydratase activity	molecular_function	0.018988	1	2	632	64	141360	0		2	Cluster-60183.94204,Cluster-60183.94216
GO:0016645	oxidoreductase activity, acting on the CH-NH group of donors	molecular_function	0.01913	1	6	632	388	141360	2	Cluster-60183.188056,Cluster-60183.93165	4	Cluster-60183.48362,Cluster-60183.57023,Cluster-60183.151146,Cluster-60183.57024
GO:0019441	tryptophan catabolic process to kynurenine	biological_process	0.019326	1	2	632	42	141360	1	Cluster-60183.41170	1	Cluster-60183.128206
GO:0070189	kynurenine metabolic process	biological_process	0.019326	1	2	632	42	141360	1	Cluster-60183.41170	1	Cluster-60183.128206
GO:0008509	anion transmembrane transporter activity	molecular_function	0.019819	1	9	632	781	141360	1	Cluster-60183.115585	8	Cluster-60183.114130,Cluster-60183.71480,Cluster-60183.81543,Cluster-60183.114139,Cluster-60183.120760,Cluster-60183.104020,Cluster-60183.114144,Cluster-60183.125583
GO:0015979	photosynthesis	biological_process	0.020546	1	12	632	1386	141360	4	Cluster-60183.152957,Cluster-60183.166827,Cluster-60183.117563,Cluster-60183.29356	8	Cluster-60183.122019,Cluster-60183.114428,Cluster-60183.97061,Cluster-60183.126753,Cluster-60183.104798,Cluster-60183.71480,Cluster-60183.116325,Cluster-60183.117218
GO:0019674	NAD metabolic process	biological_process	0.021252	1	2	632	46	141360	1	Cluster-60183.73803	1	Cluster-60183.147771
GO:0005996	monosaccharide metabolic process	biological_process	0.021262	1	15	632	1799	141360	5	Cluster-60183.121689,Cluster-60183.18864,Cluster-60183.162140,Cluster-60183.119813,Cluster-60183.188056	10	Cluster-60183.129086,Cluster-60183.112661,Cluster-60183.97753,Cluster-60183.129087,Cluster-60183.173440,Cluster-60183.126281,Cluster-60183.115761,Cluster-60183.137378,Cluster-60183.163692,Cluster-60183.109645
GO:0046782	regulation of viral transcription	biological_process	0.021832	1	2	632	49	141360	1	Cluster-60183.208257	1	Cluster-60183.73209
GO:1903900	regulation of viral life cycle	biological_process	0.021832	1	2	632	49	141360	1	Cluster-60183.208257	1	Cluster-60183.73209
GO:0043565	sequence-specific DNA binding	molecular_function	0.022015	1	18	632	2255	141360	8	Cluster-60183.119154,Cluster-60183.81518,Cluster-60183.22841,Cluster-60183.113255,Cluster-60183.146461,Cluster-60183.31305,Cluster-60183.178255,Cluster-60183.52045	10	Cluster-60183.138493,Cluster-60183.138499,Cluster-60183.81509,Cluster-60183.172651,Cluster-60183.138498,Cluster-60183.138491,Cluster-60183.102503,Cluster-60183.112722,Cluster-60183.113256,Cluster-60183.138494
GO:0005667	transcription factor complex	cellular_component	0.022124	1	36	632	5287	141360	18	Cluster-60183.132922,Cluster-60183.22250,Cluster-60183.146461,Cluster-60183.137145,Cluster-60183.48966,Cluster-60183.204639,Cluster-60183.52045,Cluster-60183.178255,Cluster-60183.115753,Cluster-60183.31305,Cluster-60183.159257,Cluster-60183.113255,Cluster-60183.118187,Cluster-60183.65428,Cluster-60183.22841,Cluster-60183.112598,Cluster-60183.81518,Cluster-60183.119154	18	Cluster-60183.113256,Cluster-60183.103662,Cluster-60183.102503,Cluster-60183.109721,Cluster-60183.81509,Cluster-60183.159253,Cluster-60183.138493,Cluster-60183.138494,Cluster-60183.120169,Cluster-60183.91935,Cluster-60183.138491,Cluster-60183.154565,Cluster-60183.80335,Cluster-60183.138498,Cluster-60183.163210,Cluster-60183.136934,Cluster-60183.138499,Cluster-60183.163211
GO:0001071	nucleic acid binding transcription factor activity	molecular_function	0.0222	1	27	632	3813	141360	12	Cluster-60183.22841,Cluster-60183.81518,Cluster-60183.48966,Cluster-60183.113255,Cluster-60183.204639,Cluster-60183.119154,Cluster-60183.178255,Cluster-60183.115753,Cluster-60183.31305,Cluster-60183.22250,Cluster-60183.52045,Cluster-60183.146461	15	Cluster-60183.136934,Cluster-60183.81509,Cluster-60183.138499,Cluster-60183.163210,Cluster-60183.138493,Cluster-60183.163211,Cluster-60183.103662,Cluster-60183.138494,Cluster-60183.113256,Cluster-60183.80335,Cluster-60183.154565,Cluster-60183.138498,Cluster-60183.102503,Cluster-60183.91935,Cluster-60183.138491
GO:0003700	transcription factor activity, sequence-specific DNA binding	molecular_function	0.0222	1	27	632	3813	141360	12	Cluster-60183.48966,Cluster-60183.113255,Cluster-60183.81518,Cluster-60183.22841,Cluster-60183.119154,Cluster-60183.204639,Cluster-60183.52045,Cluster-60183.115753,Cluster-60183.178255,Cluster-60183.31305,Cluster-60183.22250,Cluster-60183.146461	15	Cluster-60183.163210,Cluster-60183.81509,Cluster-60183.138499,Cluster-60183.136934,Cluster-60183.163211,Cluster-60183.138493,Cluster-60183.113256,Cluster-60183.138494,Cluster-60183.103662,Cluster-60183.91935,Cluster-60183.138491,Cluster-60183.102503,Cluster-60183.138498,Cluster-60183.154565,Cluster-60183.80335
GO:0016662	oxidoreductase activity, acting on other nitrogenous compounds as donors, cytochrome as acceptor	molecular_function	0.023814	1	1	632	7	141360	0		1	Cluster-60183.78765
GO:0042279	nitrite reductase (cytochrome, ammonia-forming) activity	molecular_function	0.023814	1	1	632	7	141360	0		1	Cluster-60183.78765
GO:0009521	photosystem	cellular_component	0.024356	1	9	632	942	141360	4	Cluster-60183.152957,Cluster-60183.166827,Cluster-60183.117563,Cluster-60183.29356	5	Cluster-60183.122019,Cluster-60183.114428,Cluster-60183.126753,Cluster-60183.117218,Cluster-60183.71480
GO:0009522	photosystem I	cellular_component	0.0244	1	4	632	262	141360	2	Cluster-60183.117563,Cluster-60183.29356	2	Cluster-60183.114428,Cluster-60183.117218
GO:0046423	allene-oxide cyclase activity	molecular_function	0.024547	1	1	632	5	141360	1	Cluster-60183.40188	0
GO:0034357	photosynthetic membrane	cellular_component	0.024675	1	10	632	1116	141360	4	Cluster-60183.117563,Cluster-60183.29356,Cluster-60183.152957,Cluster-60183.166827	6	Cluster-60183.126753,Cluster-60183.71480,Cluster-60183.117218,Cluster-60183.116325,Cluster-60183.122019,Cluster-60183.114428
GO:0045486	naringenin 3-dioxygenase activity	molecular_function	0.025248	1	1	632	4	141360	1	Cluster-60183.23673	0
GO:0006569	tryptophan catabolic process	biological_process	0.025384	1	2	632	54	141360	1	Cluster-60183.41170	1	Cluster-60183.128206
GO:0042436	indole-containing compound catabolic process	biological_process	0.025384	1	2	632	54	141360	1	Cluster-60183.41170	1	Cluster-60183.128206
GO:0046218	indolalkylamine catabolic process	biological_process	0.025384	1	2	632	54	141360	1	Cluster-60183.41170	1	Cluster-60183.128206
GO:0009310	amine catabolic process	biological_process	0.027225	1	2	632	57	141360	1	Cluster-60183.41170	1	Cluster-60183.128206
GO:0042402	cellular biogenic amine catabolic process	biological_process	0.027225	1	2	632	57	141360	1	Cluster-60183.41170	1	Cluster-60183.128206
GO:0017053	transcriptional repressor complex	cellular_component	0.027306	1	2	632	57	141360	2	Cluster-60183.93874,Cluster-60183.139546	0
GO:0072330	monocarboxylic acid biosynthetic process	biological_process	0.028663	1	12	632	1311	141360	6	Cluster-60183.126319,Cluster-60183.74562,Cluster-60183.160167,Cluster-60183.160168,Cluster-60183.146461,Cluster-60183.119154	6	Cluster-60183.90898,Cluster-60183.90900,Cluster-60183.52330,Cluster-60183.142371,Cluster-60183.91792,Cluster-60183.140473
GO:0004497	monooxygenase activity	molecular_function	0.028701	1	8	632	803	141360	3	Cluster-60183.90819,Cluster-60183.192441,Cluster-60183.117377	5	Cluster-60183.109224,Cluster-60183.210864,Cluster-60183.122361,Cluster-60183.117556,Cluster-60183.113926
GO:0048046	apoplast	cellular_component	0.029586	1	4	632	281	141360	0		4	Cluster-60183.155686,Cluster-60183.173870,Cluster-60183.173873,Cluster-60183.105899
GO:0051259	protein oligomerization	biological_process	0.029948	1	5	632	384	141360	3	Cluster-60183.122940,Cluster-60183.146461,Cluster-60183.119154	2	Cluster-60183.80159,Cluster-60183.138491
GO:0004488	methylenetetrahydrofolate dehydrogenase (NADP+) activity	molecular_function	0.030234	1	3	632	139	141360	1	Cluster-60183.188056	2	Cluster-60183.57024,Cluster-60183.57023
GO:0016878	acid-thiol ligase activity	molecular_function	0.030499	1	2	632	50	141360	2	Cluster-60183.119154,Cluster-60183.146461	0
GO:0016051	carbohydrate biosynthetic process	biological_process	0.031115	1	16	632	2051	141360	6	Cluster-60183.119813,Cluster-60183.121689,Cluster-60183.118522,Cluster-60183.4317,Cluster-60183.18864,Cluster-60183.147375	10	Cluster-60183.142749,Cluster-60183.91407,Cluster-60183.130717,Cluster-60183.113527,Cluster-60183.175408,Cluster-60183.76666,Cluster-60183.137378,Cluster-60183.115761,Cluster-60183.142753,Cluster-60183.142751
GO:0016788	hydrolase activity, acting on ester bonds	molecular_function	0.031817	1	40	632	5929	141360	18	Cluster-60183.112616,Cluster-60183.121689,Cluster-60183.139173,Cluster-60183.112812,Cluster-60183.132922,Cluster-60183.22250,Cluster-60183.193576,Cluster-60183.52079,Cluster-60183.112614,Cluster-60183.52074,Cluster-60183.75033,Cluster-60183.113207,Cluster-60183.101386,Cluster-60183.127223,Cluster-60183.149125,Cluster-60183.120408,Cluster-60183.128318,Cluster-60183.121138	22	Cluster-60183.825,Cluster-60183.119738,Cluster-60183.139132,Cluster-60183.103662,Cluster-60183.93938,Cluster-60183.182593,Cluster-60183.98970,Cluster-60183.172313,Cluster-60183.94703,Cluster-60183.25194,Cluster-60183.827,Cluster-60183.172786,Cluster-60183.162342,Cluster-60183.119739,Cluster-60183.62435,Cluster-60183.126685,Cluster-60183.44118,Cluster-60183.138992,Cluster-60183.187268,Cluster-6018…
GO:0016706	oxidoreductase activity, acting on paired donors, with incorporation or reduction of molecular oxygen, 2-oxoglutarate as one donor, and incorporation of one atom each of oxygen into both donors	molecular_function	0.032042	1	5	632	392	141360	5	Cluster-60183.118522,Cluster-60183.114421,Cluster-60183.23673,Cluster-60183.212065,Cluster-60183.212061	0
GO:0052689	carboxylic ester hydrolase activity	molecular_function	0.032634	1	8	632	745	141360	1	Cluster-60183.132922	7	Cluster-60183.62435,Cluster-60183.139132,Cluster-60183.182593,Cluster-60183.172313,Cluster-60183.162342,Cluster-60183.50068,Cluster-60183.103662
GO:0006633	fatty acid biosynthetic process	biological_process	0.032932	1	9	632	885	141360	4	Cluster-60183.126319,Cluster-60183.74562,Cluster-60183.160167,Cluster-60183.160168	5	Cluster-60183.90898,Cluster-60183.90900,Cluster-60183.52330,Cluster-60183.91792,Cluster-60183.140473
GO:0006457	protein folding	biological_process	0.033525	1	12	632	1515	141360	5	Cluster-60183.96963,Cluster-60183.43977,Cluster-60183.17062,Cluster-60183.180174,Cluster-60183.107615	7	Cluster-60183.119251,Cluster-60183.119244,Cluster-60183.119252,Cluster-60183.121184,Cluster-60183.102609,Cluster-60183.162342,Cluster-60183.116056
GO:0016298	lipase activity	molecular_function	0.033712	1	4	632	259	141360	0		4	Cluster-60183.98970,Cluster-60183.103662,Cluster-60183.172786,Cluster-60183.182593
GO:0043934	sporulation	biological_process	0.033743	1	3	632	156	141360	1	Cluster-60183.34470	2	Cluster-60183.51146,Cluster-60183.30225
GO:0004857	enzyme inhibitor activity	molecular_function	0.034198	1	9	632	987	141360	1	Cluster-60183.114421	8	Cluster-60183.105899,Cluster-60183.105081,Cluster-60183.62435,Cluster-60183.105083,Cluster-60183.172313,Cluster-60183.139132,Cluster-60183.169711,Cluster-60183.83744
GO:0004735	pyrroline-5-carboxylate reductase activity	molecular_function	0.035323	1	1	632	6	141360	0		1	Cluster-60183.48362
GO:0055129	L-proline biosynthetic process	biological_process	0.035323	1	1	632	6	141360	0		1	Cluster-60183.48362
GO:0006662	glycerol ether metabolic process	biological_process	0.03534	1	2	632	75	141360	2	Cluster-60183.141853,Cluster-60183.98550	0
GO:0018904	ether metabolic process	biological_process	0.03534	1	2	632	75	141360	2	Cluster-60183.141853,Cluster-60183.98550	0
GO:0009975	cyclase activity	molecular_function	0.036917	1	2	632	64	141360	1	Cluster-60183.40188	1	Cluster-60183.120374
GO:0018759	methenyltetrahydromethanopterin cyclohydrolase activity	molecular_function	0.037041	1	1	632	9	141360	0		1	Cluster-60183.102223
GO:0031345	negative regulation of cell projection organization	biological_process	0.038233	1	1	632	7	141360	0		1	Cluster-60183.120169
GO:0048027	mRNA 5'-UTR binding	molecular_function	0.038233	1	1	632	7	141360	0		1	Cluster-60183.120169
GO:1902116	negative regulation of organelle assembly	biological_process	0.038233	1	1	632	7	141360	0		1	Cluster-60183.120169
GO:1902209	negative regulation of bacterial-type flagellum assembly	biological_process	0.038233	1	1	632	7	141360	0		1	Cluster-60183.120169
GO:0042973	glucan endo-1,3-beta-D-glucosidase activity	molecular_function	0.0389	1	1	632	7	141360	0		1	Cluster-60183.153665
GO:0016832	aldehyde-lyase activity	molecular_function	0.040319	1	3	632	191	141360	2	Cluster-60183.119813,Cluster-60183.18864	1	Cluster-60183.156613
GO:0042578	phosphoric ester hydrolase activity	molecular_function	0.042143	1	16	632	1944	141360	11	Cluster-60183.121689,Cluster-60183.52074,Cluster-60183.112616,Cluster-60183.113207,Cluster-60183.139173,Cluster-60183.112812,Cluster-60183.128318,Cluster-60183.193576,Cluster-60183.120408,Cluster-60183.112614,Cluster-60183.52079	5	Cluster-60183.25194,Cluster-60183.138992,Cluster-60183.126685,Cluster-60183.98970,Cluster-60183.138987
GO:0016646	oxidoreductase activity, acting on the CH-NH group of donors, NAD or NADP as acceptor	molecular_function	0.042187	1	4	632	259	141360	1	Cluster-60183.188056	3	Cluster-60183.57023,Cluster-60183.48362,Cluster-60183.57024
GO:0045490	pectin catabolic process	biological_process	0.042792	1	2	632	63	141360	0		2	Cluster-60183.139132,Cluster-60183.172313
GO:0044436	thylakoid part	cellular_component	0.044146	1	10	632	1232	141360	4	Cluster-60183.117563,Cluster-60183.29356,Cluster-60183.152957,Cluster-60183.166827	6	Cluster-60183.126753,Cluster-60183.117218,Cluster-60183.116325,Cluster-60183.71480,Cluster-60183.114428,Cluster-60183.122019
GO:0010393	galacturonan metabolic process	biological_process	0.0457	1	2	632	65	141360	0		2	Cluster-60183.139132,Cluster-60183.172313
GO:0045488	pectin metabolic process	biological_process	0.0457	1	2	632	65	141360	0		2	Cluster-60183.172313,Cluster-60183.139132
GO:0044163	host cytoskeleton	cellular_component	0.045954	1	1	632	10	141360	1	Cluster-60183.140277	0
GO:0075519	microtubule-dependent intracellular transport of viral material	biological_process	0.045954	1	1	632	10	141360	1	Cluster-60183.140277	0
GO:0075521	microtubule-dependent intracellular transport of viral material towards nucleus	biological_process	0.045954	1	1	632	10	141360	1	Cluster-60183.140277	0
GO:0075606	transport of viral material towards nucleus	biological_process	0.045954	1	1	632	10	141360	1	Cluster-60183.140277	0
GO:0016717	oxidoreductase activity, acting on paired donors, with oxidation of a pair of donors resulting in the reduction of molecular oxygen to two molecules of water	molecular_function	0.04674	1	2	632	72	141360	2	Cluster-60183.103895,Cluster-60183.116716	0
GO:0000413	protein peptidyl-prolyl isomerization	biological_process	0.047042	1	4	632	327	141360	3	Cluster-60183.107615,Cluster-60183.180174,Cluster-60183.43977	1	Cluster-60183.102609
GO:0003755	peptidyl-prolyl cis-trans isomerase activity	molecular_function	0.047042	1	4	632	327	141360	3	Cluster-60183.180174,Cluster-60183.43977,Cluster-60183.107615	1	Cluster-60183.102609
GO:0016859	cis-trans isomerase activity	molecular_function	0.047042	1	4	632	327	141360	3	Cluster-60183.107615,Cluster-60183.180174,Cluster-60183.43977	1	Cluster-60183.102609
GO:0006629	lipid metabolic process	biological_process	0.04738	1	39	632	5969	141360	12	Cluster-60183.160167,Cluster-60183.74562,Cluster-60183.126319,Cluster-60183.171606,Cluster-60183.127747,Cluster-60183.127739,Cluster-60183.81796,Cluster-60183.103895,Cluster-60183.160168,Cluster-60183.116716,Cluster-60183.123352,Cluster-60183.124128	27	Cluster-60183.172786,Cluster-60183.90900,Cluster-60183.90898,Cluster-53771.0,Cluster-60183.140473,Cluster-60183.827,Cluster-60183.112661,Cluster-60183.187268,Cluster-60183.102986,Cluster-60183.138987,Cluster-60183.50068,Cluster-60183.109645,Cluster-60183.182591,Cluster-60183.137432,Cluster-60183.138992,Cluster-60183.152870,Cluster-60183.52330,Cluster-60183.103662,Cluster-60183.91792,Cluster-60183…
GO:0010112	regulation of systemic acquired resistance	biological_process	0.048091	1	1	632	16	141360	0		1	Cluster-60183.93938
GO:0031227	intrinsic component of endoplasmic reticulum membrane	cellular_component	0.048097	1	5	632	410	141360	2	Cluster-60183.106202,Cluster-60183.162140	3	Cluster-60183.144724,Cluster-60183.127625,Cluster-60183.117556
GO:0030255	protein secretion by the type IV secretion system	biological_process	0.048394	1	1	632	13	141360	0		1	Cluster-60183.86074
GO:0044097	secretion by the type IV secretion system	biological_process	0.048394	1	1	632	13	141360	0		1	Cluster-60183.86074
GO:0005047	signal recognition particle binding	molecular_function	0.048824	1	2	632	78	141360	0		2	Cluster-60183.120494,Cluster-60183.88842
GO:0004325	ferrochelatase activity	molecular_function	0.049035	1	2	632	73	141360	0		2	Cluster-60183.119735,Cluster-60183.118685
GO:0000785	chromatin	cellular_component	0.049297	1	8	632	885	141360	7	Cluster-60183.121968,Cluster-60183.67182,Cluster-60183.114920,Cluster-60183.121966,Cluster-60183.121971,Cluster-60183.230853,Cluster-60183.16994	1	Cluster-60183.114962
GO:0044766	multi-organism transport	biological_process	0.049321	1	3	632	170	141360	1	Cluster-60183.140277	2	Cluster-60183.120760,Cluster-60183.125583
GO:0046794	transport of virus	biological_process	0.049321	1	3	632	170	141360	1	Cluster-60183.140277	2	Cluster-60183.120760,Cluster-60183.125583
GO:1902579	multi-organism localization	biological_process	0.049321	1	3	632	170	141360	1	Cluster-60183.140277	2	Cluster-60183.120760,Cluster-60183.125583
GO:0009579	thylakoid	cellular_component	0.051261	1	10	632	1274	141360	4	Cluster-60183.117563,Cluster-60183.29356,Cluster-60183.152957,Cluster-60183.166827	6	Cluster-60183.126753,Cluster-60183.71480,Cluster-60183.117218,Cluster-60183.116325,Cluster-60183.114428,Cluster-60183.122019
GO:0015976	carbon utilization	biological_process	0.051305	1	6	632	665	141360	3	Cluster-60183.119813,Cluster-60183.121689,Cluster-60183.18864	3	Cluster-60183.94216,Cluster-60183.115761,Cluster-60183.137378
GO:0032787	monocarboxylic acid metabolic process	biological_process	0.051485	1	23	632	3436	141360	11	Cluster-60183.160168,Cluster-60183.188056,Cluster-60183.126319,Cluster-60183.119154,Cluster-60183.18864,Cluster-60183.160167,Cluster-60183.74562,Cluster-60183.119813,Cluster-60183.146461,Cluster-60183.121363,Cluster-60183.121689	12	Cluster-60183.142371,Cluster-60183.48362,Cluster-60183.52330,Cluster-60183.90900,Cluster-60183.57024,Cluster-60183.115761,Cluster-60183.137378,Cluster-60183.173440,Cluster-60183.90898,Cluster-60183.57023,Cluster-60183.140473,Cluster-60183.91792
GO:0042364	water-soluble vitamin biosynthetic process	biological_process	0.052057	1	10	632	1150	141360	6	Cluster-60183.74562,Cluster-60183.188056,Cluster-60183.139335,Cluster-60183.183397,Cluster-60183.119154,Cluster-60183.146461	4	Cluster-60183.81128,Cluster-60183.142371,Cluster-60183.102223,Cluster-60183.81123
GO:0045330	aspartyl esterase activity	molecular_function	0.052067	1	2	632	73	141360	0		2	Cluster-60183.139132,Cluster-60183.172313
GO:0019318	hexose metabolic process	biological_process	0.052171	1	13	632	1696	141360	4	Cluster-60183.18864,Cluster-60183.121689,Cluster-60183.119813,Cluster-60183.162140	9	Cluster-60183.112661,Cluster-60183.129086,Cluster-60183.97753,Cluster-60183.109645,Cluster-60183.137378,Cluster-60183.126281,Cluster-60183.115761,Cluster-60183.163692,Cluster-60183.129087
GO:0009110	vitamin biosynthetic process	biological_process	0.052291	1	10	632	1151	141360	6	Cluster-60183.183397,Cluster-60183.119154,Cluster-60183.146461,Cluster-60183.74562,Cluster-60183.188056,Cluster-60183.139335	4	Cluster-60183.102223,Cluster-60183.81123,Cluster-60183.81128,Cluster-60183.142371
GO:0022904	respiratory electron transport chain	biological_process	0.052989	1	9	632	1044	141360	4	Cluster-60183.137049,Cluster-60183.83665,Cluster-60183.196365,Cluster-60183.145993	5	Cluster-60183.89128,Cluster-60183.203004,Cluster-60183.178122,Cluster-60183.162442,Cluster-60183.227177
GO:0080134	regulation of response to stress	biological_process	0.053327	1	3	632	195	141360	1	Cluster-60183.137145	2	Cluster-60183.111782,Cluster-60183.93938
GO:0009074	aromatic amino acid family catabolic process	biological_process	0.053614	1	2	632	85	141360	1	Cluster-60183.41170	1	Cluster-60183.128206
GO:0016042	lipid catabolic process	biological_process	0.053915	1	6	632	536	141360	0		6	Cluster-60183.182593,Cluster-60183.172786,Cluster-60183.137432,Cluster-60183.98970,Cluster-60183.103662,Cluster-60183.50068
GO:0019530	taurine metabolic process	biological_process	0.055151	1	2	632	75	141360	0		2	Cluster-60183.117752,Cluster-60183.117757
GO:0033180	proton-transporting V-type ATPase, V1 domain	cellular_component	0.055219	1	3	632	145	141360	2	Cluster-60183.73294,Cluster-60183.182267	1	Cluster-60183.175710
GO:0043938	positive regulation of sporulation	biological_process	0.055238	1	1	632	11	141360	1	Cluster-60183.34470	0
GO:0045597	positive regulation of cell differentiation	biological_process	0.055238	1	1	632	11	141360	1	Cluster-60183.34470	0
GO:0045881	positive regulation of sporulation resulting in formation of a cellular spore	biological_process	0.055238	1	1	632	11	141360	1	Cluster-60183.34470	0
GO:0030312	external encapsulating structure	cellular_component	0.055707	1	8	632	1008	141360	0		8	Cluster-60183.62435,Cluster-60183.173870,Cluster-60183.155686,Cluster-60183.105899,Cluster-60183.173873,Cluster-60183.139132,Cluster-60183.118609,Cluster-60183.172313
GO:0034637	cellular carbohydrate biosynthetic process	biological_process	0.055723	1	8	632	866	141360	1	Cluster-60183.147375	7	Cluster-60183.91407,Cluster-60183.142749,Cluster-60183.142753,Cluster-60183.175408,Cluster-60183.76666,Cluster-60183.142751,Cluster-60183.113527
GO:0019295	coenzyme M biosynthetic process	biological_process	0.055734	1	1	632	13	141360	0		1	Cluster-56462.3
GO:0019296	coenzyme M metabolic process	biological_process	0.055734	1	1	632	13	141360	0		1	Cluster-56462.3
GO:0016747	transferase activity, transferring acyl groups other than amino-acyl groups	molecular_function	0.056669	1	13	632	1684	141360	6	Cluster-60183.26109,Cluster-60183.126319,Cluster-60183.160168,Cluster-60183.160167,Cluster-60183.197714,Cluster-60183.123352	7	Cluster-60183.141664,Cluster-60183.136201,Cluster-60183.150945,Cluster-60183.136206,Cluster-60183.78771,Cluster-60183.89327,Cluster-60183.91792
GO:0005516	calmodulin binding	molecular_function	0.057775	1	4	632	281	141360	1	Cluster-60183.124763	3	Cluster-60183.189088,Cluster-60183.124761,Cluster-60183.81781
GO:0015994	chlorophyll metabolic process	biological_process	0.057796	1	6	632	566	141360	3	Cluster-60183.132922,Cluster-60183.80273,Cluster-60183.183397	3	Cluster-60183.50068,Cluster-60183.119735,Cluster-60183.118685
GO:0031360	intrinsic component of thylakoid membrane	cellular_component	0.058028	1	1	632	13	141360	0		1	Cluster-60183.116325
GO:0031361	integral component of thylakoid membrane	cellular_component	0.058028	1	1	632	13	141360	0		1	Cluster-60183.116325
GO:0017048	Rho GTPase binding	molecular_function	0.059168	1	2	632	68	141360	1	Cluster-60183.73294	1	Cluster-60183.175710
GO:0009317	acetyl-CoA carboxylase complex	cellular_component	0.059623	1	2	632	70	141360	0		2	Cluster-60183.90900,Cluster-60183.90898
GO:0000152	nuclear ubiquitin ligase complex	cellular_component	0.0606	1	8	632	821	141360	2	Cluster-60183.43721,Cluster-60183.192738	6	Cluster-60183.8170,Cluster-60183.74463,Cluster-60183.58604,Cluster-60183.118381,Cluster-60183.120412,Cluster-60183.68350
GO:0005680	anaphase-promoting complex	cellular_component	0.0606	1	8	632	821	141360	2	Cluster-60183.192738,Cluster-60183.43721	6	Cluster-60183.68350,Cluster-60183.120412,Cluster-60183.118381,Cluster-60183.58604,Cluster-60183.74463,Cluster-60183.8170
GO:0003951	NAD+ kinase activity	molecular_function	0.060651	1	2	632	76	141360	1	Cluster-60183.73803	1	Cluster-60183.147771
GO:0006741	NADP biosynthetic process	biological_process	0.060651	1	2	632	76	141360	1	Cluster-60183.73803	1	Cluster-60183.147771
GO:0032101	regulation of response to external stimulus	biological_process	0.060892	1	2	632	96	141360	1	Cluster-60183.137145	1	Cluster-60183.93938
GO:0045229	external encapsulating structure organization	biological_process	0.061956	1	5	632	529	141360	0		5	Cluster-60183.172313,Cluster-60183.91407,Cluster-60183.146649,Cluster-60183.62435,Cluster-60183.139132
GO:0051186	cofactor metabolic process	biological_process	0.062446	1	28	632	4319	141360	14	Cluster-60183.14291,Cluster-60183.121689,Cluster-60183.137049,Cluster-60183.146461,Cluster-60183.119813,Cluster-60183.132922,Cluster-60183.73803,Cluster-60183.74562,Cluster-60183.18864,Cluster-60183.80273,Cluster-60183.183397,Cluster-60183.123352,Cluster-60183.119154,Cluster-60183.188056	14	Cluster-60183.102223,Cluster-60183.57023,Cluster-53771.0,Cluster-60183.178122,Cluster-60183.57024,Cluster-60183.115761,Cluster-60183.137378,Cluster-60183.119735,Cluster-60183.48362,Cluster-60183.118685,Cluster-60183.50068,Cluster-60183.147771,Cluster-60183.142371,Cluster-56462.3
GO:0000149	SNARE binding	molecular_function	0.062976	1	2	632	87	141360	2	Cluster-60183.146461,Cluster-60183.119154	0
GO:0019905	syntaxin binding	molecular_function	0.062976	1	2	632	87	141360	2	Cluster-60183.146461,Cluster-60183.119154	0
GO:0002831	regulation of response to biotic stimulus	biological_process	0.063026	1	2	632	91	141360	1	Cluster-60183.137145	1	Cluster-60183.93938
GO:0004645	phosphorylase activity	molecular_function	0.063817	1	2	632	73	141360	1	Cluster-60183.113086	1	Cluster-60183.42572
GO:0008184	glycogen phosphorylase activity	molecular_function	0.063817	1	2	632	73	141360	1	Cluster-60183.113086	1	Cluster-60183.42572
GO:0031461	cullin-RING ubiquitin ligase complex	cellular_component	0.064019	1	8	632	831	141360	2	Cluster-60183.43721,Cluster-60183.192738	6	Cluster-60183.8170,Cluster-60183.58604,Cluster-60183.74463,Cluster-60183.118381,Cluster-60183.68350,Cluster-60183.120412
GO:0044711	single-organism biosynthetic process	biological_process	0.06424	1	59	632	10164	141360	26	Cluster-60183.14291,Cluster-60183.121689,Cluster-60183.146461,Cluster-60183.145183,Cluster-60183.124128,Cluster-60183.123352,Cluster-60183.118522,Cluster-60183.160168,Cluster-60183.139335,Cluster-60183.188056,Cluster-60183.137049,Cluster-60183.119813,Cluster-60183.73803,Cluster-60183.74562,Cluster-60183.160167,Cluster-60183.18864,Cluster-60183.127739,Cluster-60183.80273,Cluster-60183.183397,Clust…	33	Cluster-60183.102223,Cluster-60183.130717,Cluster-60183.91407,Cluster-60183.142749,Cluster-60183.91792,Cluster-60183.178122,Cluster-60183.81128,Cluster-60183.137378,Cluster-60183.119735,Cluster-60183.52330,Cluster-60183.48362,Cluster-60183.142751,Cluster-60183.147771,Cluster-60183.151781,Cluster-60183.140473,Cluster-60183.57023,Cluster-53771.0,Cluster-60183.57024,Cluster-60183.115761,Cluster-6018…
GO:0016791	phosphatase activity	molecular_function	0.064505	1	13	632	1588	141360	11	Cluster-60183.139173,Cluster-60183.112614,Cluster-60183.52079,Cluster-60183.112812,Cluster-60183.121689,Cluster-60183.128318,Cluster-60183.52074,Cluster-60183.112616,Cluster-60183.113207,Cluster-60183.193576,Cluster-60183.120408	2	Cluster-60183.25194,Cluster-60183.126685
GO:0042545	cell wall modification	biological_process	0.065223	1	3	632	213	141360	0		3	Cluster-60183.172313,Cluster-60183.139132,Cluster-60183.62435
GO:0075733	intracellular transport of virus	biological_process	0.065324	1	1	632	15	141360	1	Cluster-60183.140277	0
GO:1902583	multi-organism intracellular transport	biological_process	0.065324	1	1	632	15	141360	1	Cluster-60183.140277	0
GO:0018208	peptidyl-proline modification	biological_process	0.066321	1	4	632	358	141360	3	Cluster-60183.107615,Cluster-60183.43977,Cluster-60183.180174	1	Cluster-60183.102609
GO:0003993	acid phosphatase activity	molecular_function	0.067201	1	4	632	308	141360	3	Cluster-60183.52079,Cluster-60183.112812,Cluster-60183.52074	1	Cluster-60183.126685
GO:0019497	hexachlorocyclohexane metabolic process	biological_process	0.067201	1	4	632	308	141360	3	Cluster-60183.52074,Cluster-60183.52079,Cluster-60183.112812	1	Cluster-60183.126685
GO:0033691	sialic acid binding	molecular_function	0.067365	1	1	632	8	141360	0		1	Cluster-60183.137432
GO:0006047	UDP-N-acetylglucosamine metabolic process	biological_process	0.067511	1	1	632	13	141360	1	Cluster-60183.127739	0
GO:0004565	beta-galactosidase activity	molecular_function	0.067935	1	3	632	177	141360	0		3	Cluster-60183.109645,Cluster-60183.112661,Cluster-60183.163692
GO:0009341	beta-galactosidase complex	cellular_component	0.067935	1	3	632	177	141360	0		3	Cluster-60183.163692,Cluster-60183.109645,Cluster-60183.112661
GO:0043385	mycotoxin metabolic process	biological_process	0.067937	1	1	632	13	141360	0		1	Cluster-60183.115761
GO:0043386	mycotoxin biosynthetic process	biological_process	0.067937	1	1	632	13	141360	0		1	Cluster-60183.115761
GO:0045122	aflatoxin biosynthetic process	biological_process	0.067937	1	1	632	13	141360	0		1	Cluster-60183.115761
GO:0046222	aflatoxin metabolic process	biological_process	0.067937	1	1	632	13	141360	0		1	Cluster-60183.115761
GO:1901376	organic heteropentacyclic compound metabolic process	biological_process	0.067937	1	1	632	13	141360	0		1	Cluster-60183.115761
GO:1901378	organic heteropentacyclic compound biosynthetic process	biological_process	0.067937	1	1	632	13	141360	0		1	Cluster-60183.115761
GO:0070069	cytochrome complex	cellular_component	0.068037	1	6	632	668	141360	2	Cluster-60183.117563,Cluster-60183.83665	4	Cluster-60183.89128,Cluster-60183.203004,Cluster-60183.162442,Cluster-60183.117218
GO:0016746	transferase activity, transferring acyl groups	molecular_function	0.068069	1	17	632	2364	141360	8	Cluster-60183.96799,Cluster-60183.160168,Cluster-60183.126319,Cluster-60183.26109,Cluster-60183.123352,Cluster-60183.51213,Cluster-60183.197714,Cluster-60183.160167	9	Cluster-60183.141664,Cluster-60183.211228,Cluster-60183.89327,Cluster-60183.136206,Cluster-60183.150945,Cluster-60183.136201,Cluster-60183.102904,Cluster-60183.91792,Cluster-60183.78771
GO:0006282	regulation of DNA repair	biological_process	0.068584	1	1	632	11	141360	0		1	Cluster-60183.111782
GO:2001020	regulation of response to DNA damage stimulus	biological_process	0.068584	1	1	632	11	141360	0		1	Cluster-60183.111782
GO:0004016	adenylate cyclase activity	molecular_function	0.06878	1	1	632	17	141360	0		1	Cluster-60183.120374
GO:0006171	cAMP biosynthetic process	biological_process	0.06878	1	1	632	17	141360	0		1	Cluster-60183.120374
GO:0005786	signal recognition particle, endoplasmic reticulum targeting	cellular_component	0.06891	1	2	632	96	141360	0		2	Cluster-60183.120494,Cluster-60183.88842
GO:0010207	photosystem II assembly	biological_process	0.069762	1	2	632	101	141360	0		2	Cluster-60183.104798,Cluster-60183.97061
GO:0006820	anion transport	biological_process	0.071886	1	12	632	1466	141360	3	Cluster-60183.81703,Cluster-60183.124062,Cluster-60183.115585	9	Cluster-60183.114144,Cluster-60183.125583,Cluster-60183.104020,Cluster-60183.120760,Cluster-60183.114139,Cluster-60183.73209,Cluster-60183.81543,Cluster-60183.71480,Cluster-60183.114130
GO:0004332	fructose-bisphosphate aldolase activity	molecular_function	0.072993	1	2	632	131	141360	2	Cluster-60183.18864,Cluster-60183.119813	0
GO:0030599	pectinesterase activity	molecular_function	0.073267	1	3	632	223	141360	0		3	Cluster-60183.62435,Cluster-60183.139132,Cluster-60183.172313
GO:0046422	violaxanthin de-epoxidase activity	molecular_function	0.074626	1	1	632	14	141360	1	Cluster-60183.132581	0
GO:0019955	cytokine binding	molecular_function	0.074858	1	1	632	19	141360	0		1	Cluster-60183.73208
GO:0004100	chitin synthase activity	molecular_function	0.075756	1	1	632	18	141360	0		1	Cluster-60183.128206
GO:0006031	chitin biosynthetic process	biological_process	0.075756	1	1	632	18	141360	0		1	Cluster-60183.128206
GO:1901073	glucosamine-containing compound biosynthetic process	biological_process	0.075756	1	1	632	18	141360	0		1	Cluster-60183.128206
GO:0051382	kinetochore assembly	biological_process	0.076749	1	3	632	199	141360	1	Cluster-60183.31305	2	Cluster-60183.138491,Cluster-60183.138494
GO:0051383	kinetochore organization	biological_process	0.076749	1	3	632	199	141360	1	Cluster-60183.31305	2	Cluster-60183.138494,Cluster-60183.138491
GO:0019299	rhamnose metabolic process	biological_process	0.076785	1	1	632	18	141360	0		1	Cluster-60183.126281
GO:0005544	calcium-dependent phospholipid binding	molecular_function	0.077668	1	2	632	111	141360	0		2	Cluster-60183.105471,Cluster-60183.167703
GO:0044456	synapse part	cellular_component	0.078029	1	1	632	14	141360	1	Cluster-60183.230853	0
GO:0048786	presynaptic active zone	cellular_component	0.078029	1	1	632	14	141360	1	Cluster-60183.230853	0
GO:0097458	neuron part	cellular_component	0.078029	1	1	632	14	141360	1	Cluster-60183.230853	0
GO:0098793	presynapse	cellular_component	0.078029	1	1	632	14	141360	1	Cluster-60183.230853	0
GO:0008009	chemokine activity	molecular_function	0.078111	1	1	632	22	141360	0		1	Cluster-60183.85118
GO:0042379	chemokine receptor binding	molecular_function	0.078111	1	1	632	22	141360	0		1	Cluster-60183.85118
GO:0046349	amino sugar biosynthetic process	biological_process	0.079557	1	1	632	20	141360	0		1	Cluster-60183.128206
GO:0044030	regulation of DNA methylation	biological_process	0.080167	1	1	632	16	141360	0		1	Cluster-60183.177689
GO:0006631	fatty acid metabolic process	biological_process	0.080538	1	9	632	1059	141360	4	Cluster-60183.126319,Cluster-60183.74562,Cluster-60183.160167,Cluster-60183.160168	5	Cluster-60183.90898,Cluster-60183.90900,Cluster-60183.52330,Cluster-60183.91792,Cluster-60183.140473
GO:0015232	heme transporter activity	molecular_function	0.080596	1	2	632	87	141360	1	Cluster-60183.145183	1	Cluster-60183.35759
GO:0042173	regulation of sporulation resulting in formation of a cellular spore	biological_process	0.080659	1	1	632	17	141360	1	Cluster-60183.34470	0
GO:0043937	regulation of sporulation	biological_process	0.080659	1	1	632	17	141360	1	Cluster-60183.34470	0
GO:0004806	triglyceride lipase activity	molecular_function	0.080703	1	2	632	89	141360	0		2	Cluster-60183.103662,Cluster-60183.182593
GO:0004449	isocitrate dehydrogenase (NAD+) activity	molecular_function	0.081112	1	1	632	24	141360	0		1	Cluster-60183.82934
GO:0042196	chlorinated hydrocarbon metabolic process	biological_process	0.081292	1	4	632	333	141360	3	Cluster-60183.52074,Cluster-60183.112812,Cluster-60183.52079	1	Cluster-60183.126685
GO:0042197	halogenated hydrocarbon metabolic process	biological_process	0.081292	1	4	632	333	141360	3	Cluster-60183.52079,Cluster-60183.112812,Cluster-60183.52074	1	Cluster-60183.126685
GO:0006027	glycosaminoglycan catabolic process	biological_process	0.08142	1	3	632	197	141360	0		3	Cluster-60183.112661,Cluster-60183.109645,Cluster-60183.163692
GO:0006769	nicotinamide metabolic process	biological_process	0.081608	1	2	632	92	141360	1	Cluster-60183.73803	1	Cluster-60183.147771
GO:0005244	voltage-gated ion channel activity	molecular_function	0.082306	1	4	632	313	141360	1	Cluster-60183.115585	3	Cluster-60183.120760,Cluster-60183.71480,Cluster-60183.125583
GO:0022832	voltage-gated channel activity	molecular_function	0.082306	1	4	632	313	141360	1	Cluster-60183.115585	3	Cluster-60183.120760,Cluster-60183.71480,Cluster-60183.125583
GO:0043570	maintenance of DNA repeat elements	biological_process	0.082321	1	1	632	21	141360	0		1	Cluster-60183.173301
GO:0043571	maintenance of CRISPR repeat elements	biological_process	0.082321	1	1	632	21	141360	0		1	Cluster-60183.173301
GO:0098809	nitrite reductase activity	molecular_function	0.082696	1	1	632	21	141360	0		1	Cluster-60183.78765
GO:0009396	folic acid-containing compound biosynthetic process	biological_process	0.082886	1	4	632	347	141360	1	Cluster-60183.188056	3	Cluster-60183.57024,Cluster-60183.102223,Cluster-60183.57023
GO:0006013	mannose metabolic process	biological_process	0.084621	1	6	632	691	141360	4	Cluster-60183.162140,Cluster-60183.119813,Cluster-60183.121689,Cluster-60183.18864	2	Cluster-60183.129087,Cluster-60183.129086
GO:0005294	neutral L-amino acid secondary active transmembrane transporter activity	molecular_function	0.085638	1	1	632	18	141360	0		1	Cluster-60183.81543
GO:0015175	neutral amino acid transmembrane transporter activity	molecular_function	0.085638	1	1	632	18	141360	0		1	Cluster-60183.81543
GO:0015655	alanine:sodium symporter activity	molecular_function	0.085638	1	1	632	18	141360	0		1	Cluster-60183.81543
GO:0022858	alanine transmembrane transporter activity	molecular_function	0.085638	1	1	632	18	141360	0		1	Cluster-60183.81543
GO:0032328	alanine transport	biological_process	0.085638	1	1	632	18	141360	0		1	Cluster-60183.81543
GO:0004800	thyroxine 5'-deiodinase activity	molecular_function	0.08577	1	1	632	21	141360	1	Cluster-60183.141853	0
GO:0015804	neutral amino acid transport	biological_process	0.087163	1	1	632	19	141360	0		1	Cluster-60183.81543
GO:0004820	glycine-tRNA ligase activity	molecular_function	0.087622	1	1	632	16	141360	1	Cluster-60183.143271	0
GO:0006426	glycyl-tRNA aminoacylation	biological_process	0.087622	1	1	632	16	141360	1	Cluster-60183.143271	0
GO:0009345	glycine-tRNA ligase complex	cellular_component	0.087622	1	1	632	16	141360	1	Cluster-60183.143271	0
GO:0015035	protein disulfide oxidoreductase activity	molecular_function	0.089217	1	4	632	396	141360	3	Cluster-60183.98393,Cluster-60183.98550,Cluster-60183.141853	1	Cluster-60183.118600
GO:0015036	disulfide oxidoreductase activity	molecular_function	0.089217	1	4	632	396	141360	3	Cluster-60183.98393,Cluster-60183.98550,Cluster-60183.141853	1	Cluster-60183.118600
GO:0030259	lipid glycosylation	biological_process	0.090172	1	2	632	128	141360	1	Cluster-60183.127739	1	Cluster-60183.152870
GO:0001527	microfibril	cellular_component	0.092056	1	1	632	17	141360	0		1	Cluster-60183.150355
GO:0043205	fibril	cellular_component	0.092056	1	1	632	17	141360	0		1	Cluster-60183.150355
GO:0006284	base-excision repair	biological_process	0.093141	1	3	632	180	141360	1	Cluster-60183.159768	2	Cluster-60183.93938,Cluster-60183.230264
GO:0000702	oxidized base lesion DNA N-glycosylase activity	molecular_function	0.093301	1	1	632	16	141360	0		1	Cluster-60183.93938
GO:0006285	base-excision repair, AP site formation	biological_process	0.093301	1	1	632	16	141360	0		1	Cluster-60183.93938
GO:0008534	oxidized purine nucleobase lesion DNA N-glycosylase activity	molecular_function	0.093301	1	1	632	16	141360	0		1	Cluster-60183.93938
GO:0009150	purine ribonucleotide metabolic process	biological_process	0.094052	1	22	632	3613	141360	10	Cluster-60183.137049,Cluster-60183.121689,Cluster-60183.119813,Cluster-60183.196365,Cluster-60183.145183,Cluster-60183.18864,Cluster-60183.83665,Cluster-60183.118522,Cluster-60183.182267,Cluster-60183.118187	12	Cluster-60183.89128,Cluster-60183.203004,Cluster-53771.0,Cluster-60183.178122,Cluster-60183.126753,Cluster-60183.120374,Cluster-60183.115761,Cluster-60183.137378,Cluster-60183.52330,Cluster-60183.162442,Cluster-60183.123936,Cluster-60183.142371
GO:0042559	pteridine-containing compound biosynthetic process	biological_process	0.094868	1	4	632	370	141360	1	Cluster-60183.188056	3	Cluster-60183.102223,Cluster-60183.57024,Cluster-60183.57023
GO:0035737	injection of substance in to other organism	biological_process	0.09594	1	1	632	20	141360	1	Cluster-60183.135292	0
GO:0035738	envenomation resulting in modification of morphology or physiology of other organism	biological_process	0.09594	1	1	632	20	141360	1	Cluster-60183.135292	0
GO:0044559	envenomation resulting in modulation of voltage-gated potassium channel activity in other organism	biological_process	0.09594	1	1	632	20	141360	1	Cluster-60183.135292	0
GO:0044560	envenomation resulting in modulation of ion channel activity in other organism	biological_process	0.09594	1	1	632	20	141360	1	Cluster-60183.135292	0
GO:0044562	envenomation resulting in negative regulation of voltage-gated potassium channel activity in other organism	biological_process	0.09594	1	1	632	20	141360	1	Cluster-60183.135292	0
GO:0044564	envenomation resulting in occlusion of the pore of voltage-gated potassium channel in other organism	biological_process	0.09594	1	1	632	20	141360	1	Cluster-60183.135292	0
GO:0044420	extracellular matrix component	cellular_component	0.096231	1	1	632	18	141360	0		1	Cluster-60183.150355
GO:0016757	transferase activity, transferring glycosyl groups	molecular_function	0.096312	1	21	632	3333	141360	7	Cluster-60183.127739,Cluster-60183.127747,Cluster-60183.51183,Cluster-60183.147375,Cluster-60183.71665,Cluster-60183.113086,Cluster-60183.123808	14	Cluster-60183.155686,Cluster-60183.152870,Cluster-60183.173873,Cluster-60183.128206,Cluster-60183.124024,Cluster-60183.12357,Cluster-60183.173870,Cluster-60183.130717,Cluster-60183.42572,Cluster-60183.89128,Cluster-60183.143674,Cluster-60183.105899,Cluster-60183.113527,Cluster-60183.90458
GO:0004129	cytochrome-c oxidase activity	molecular_function	0.096379	1	4	632	417	141360	1	Cluster-60183.83665	3	Cluster-60183.203004,Cluster-60183.162442,Cluster-60183.89128
GO:0006123	mitochondrial electron transport, cytochrome c to oxygen	biological_process	0.096379	1	4	632	417	141360	1	Cluster-60183.83665	3	Cluster-60183.89128,Cluster-60183.162442,Cluster-60183.203004
GO:0016675	oxidoreductase activity, acting on a heme group of donors	molecular_function	0.096379	1	4	632	417	141360	1	Cluster-60183.83665	3	Cluster-60183.162442,Cluster-60183.203004,Cluster-60183.89128
GO:0016676	oxidoreductase activity, acting on a heme group of donors, oxygen as acceptor	molecular_function	0.096379	1	4	632	417	141360	1	Cluster-60183.83665	3	Cluster-60183.89128,Cluster-60183.162442,Cluster-60183.203004
GO:0045277	respiratory chain complex IV	cellular_component	0.096379	1	4	632	417	141360	1	Cluster-60183.83665	3	Cluster-60183.89128,Cluster-60183.203004,Cluster-60183.162442
GO:0022900	electron transport chain	biological_process	0.097661	1	10	632	1361	141360	4	Cluster-60183.145993,Cluster-60183.196365,Cluster-60183.83665,Cluster-60183.137049	6	Cluster-60183.227177,Cluster-60183.162442,Cluster-60183.178122,Cluster-60183.203004,Cluster-48901.0,Cluster-60183.89128
GO:0019359	nicotinamide nucleotide biosynthetic process	biological_process	0.098994	1	2	632	109	141360	1	Cluster-60183.73803	1	Cluster-60183.147771
GO:0030246	carbohydrate binding	molecular_function	0.099756	1	8	632	967	141360	2	Cluster-60183.59506,Cluster-60183.127739	6	Cluster-60183.129087,Cluster-60183.116479,Cluster-60183.57024,Cluster-60183.117815,Cluster-60183.129086,Cluster-60183.57023
GO:0006163	purine nucleotide metabolic process	biological_process	0.10034	1	22	632	3640	141360	10	Cluster-60183.137049,Cluster-60183.121689,Cluster-60183.196365,Cluster-60183.145183,Cluster-60183.119813,Cluster-60183.118187,Cluster-60183.18864,Cluster-60183.83665,Cluster-60183.182267,Cluster-60183.118522	12	Cluster-60183.126753,Cluster-60183.137378,Cluster-60183.115761,Cluster-60183.120374,Cluster-60183.178122,Cluster-60183.162442,Cluster-60183.52330,Cluster-60183.89128,Cluster-53771.0,Cluster-60183.203004,Cluster-60183.123936,Cluster-60183.142371
GO:0044712	single-organism catabolic process	biological_process	0.10145	1	19	632	2940	141360	8	Cluster-60183.22841,Cluster-60183.123352,Cluster-60183.18864,Cluster-60183.132922,Cluster-60183.74562,Cluster-60183.119813,Cluster-60183.41170,Cluster-60183.121689	11	Cluster-60183.182593,Cluster-60183.128206,Cluster-60183.50068,Cluster-60183.98970,Cluster-60183.137432,Cluster-60183.172786,Cluster-60183.103662,Cluster-60183.115761,Cluster-60183.137378,Cluster-60183.173440,Cluster-60183.140473
GO:0032261	purine nucleotide salvage	biological_process	0.10161	1	1	632	26	141360	1	Cluster-60183.145183	0
GO:0044209	AMP salvage	biological_process	0.10161	1	1	632	26	141360	1	Cluster-60183.145183	0
GO:0008817	cob(I)yrinic acid a,c-diamide adenosyltransferase activity	molecular_function	0.10232	1	1	632	24	141360	1	Cluster-60183.183397	0
GO:0016661	oxidoreductase activity, acting on other nitrogenous compounds as donors	molecular_function	0.10418	1	1	632	27	141360	0		1	Cluster-60183.78765
GO:0046497	nicotinate nucleotide metabolic process	biological_process	0.10453	1	2	632	110	141360	1	Cluster-60183.73803	1	Cluster-60183.147771
GO:0015925	galactosidase activity	molecular_function	0.10468	1	3	632	211	141360	0		3	Cluster-60183.112661,Cluster-60183.109645,Cluster-60183.163692
GO:0044781	bacterial-type flagellum organization	biological_process	0.10473	1	2	632	101	141360	0		2	Cluster-60183.162342,Cluster-60183.120169
GO:0009259	ribonucleotide metabolic process	biological_process	0.10534	1	22	632	3674	141360	10	Cluster-60183.118522,Cluster-60183.182267,Cluster-60183.18864,Cluster-60183.83665,Cluster-60183.118187,Cluster-60183.119813,Cluster-60183.196365,Cluster-60183.145183,Cluster-60183.121689,Cluster-60183.137049	12	Cluster-60183.142371,Cluster-60183.123936,Cluster-53771.0,Cluster-60183.203004,Cluster-60183.89128,Cluster-60183.52330,Cluster-60183.162442,Cluster-60183.178122,Cluster-60183.115761,Cluster-60183.120374,Cluster-60183.137378,Cluster-60183.126753
GO:0000151	ubiquitin ligase complex	cellular_component	0.10667	1	8	632	929	141360	2	Cluster-60183.192738,Cluster-60183.43721	6	Cluster-60183.68350,Cluster-60183.120412,Cluster-60183.118381,Cluster-60183.58604,Cluster-60183.74463,Cluster-60183.8170
GO:0005674	transcription factor TFIIF complex	cellular_component	0.10715	1	1	632	24	141360	0		1	Cluster-60183.109721
GO:0016829	lyase activity	molecular_function	0.10808	1	19	632	2992	141360	7	Cluster-60183.144136,Cluster-60183.16994,Cluster-60183.138354,Cluster-60183.119813,Cluster-60183.121363,Cluster-60183.127331,Cluster-60183.18864	12	Cluster-60183.94204,Cluster-60183.119735,Cluster-60183.81128,Cluster-60183.120374,Cluster-60183.94216,Cluster-60183.50196,Cluster-60183.130022,Cluster-60183.126966,Cluster-60183.156613,Cluster-60183.81123,Cluster-60183.118685,Cluster-60183.93938
GO:0008108	UDP-glucose:hexose-1-phosphate uridylyltransferase activity	molecular_function	0.10997	1	1	632	25	141360	0		1	Cluster-60183.97753
GO:0045202	synapse	cellular_component	0.11011	1	2	632	70	141360	2	Cluster-60183.121363,Cluster-60183.230853	0
GO:0009820	alkaloid metabolic process	biological_process	0.11023	1	2	632	109	141360	1	Cluster-60183.73803	1	Cluster-60183.147771
GO:0005850	eukaryotic translation initiation factor 2 complex	cellular_component	0.11106	1	1	632	28	141360	0		1	Cluster-60183.125797
GO:0043173	nucleotide salvage	biological_process	0.11108	1	1	632	29	141360	1	Cluster-60183.145183	0
GO:0046406	magnesium protoporphyrin IX methyltransferase activity	molecular_function	0.11242	1	1	632	22	141360	1	Cluster-60183.80273	0
GO:0006753	nucleoside phosphate metabolic process	biological_process	0.11342	1	29	632	5033	141360	14	Cluster-60183.119813,Cluster-60183.196365,Cluster-60183.145183,Cluster-60183.140277,Cluster-60183.137049,Cluster-60183.121689,Cluster-60183.73803,Cluster-60183.118522,Cluster-60183.182267,Cluster-60183.127739,Cluster-60183.18864,Cluster-60183.83665,Cluster-60183.118187,Cluster-60183.188056	15	Cluster-53771.0,Cluster-60183.203004,Cluster-60183.89128,Cluster-60183.52330,Cluster-60183.162442,Cluster-60183.178122,Cluster-60183.126753,Cluster-60183.120374,Cluster-60183.115761,Cluster-60183.137378,Cluster-60183.48362,Cluster-60183.97753,Cluster-60183.123936,Cluster-60183.142371,Cluster-60183.147771
GO:0006091	generation of precursor metabolites and energy	biological_process	0.11482	1	21	632	3587	141360	8	Cluster-60183.18864,Cluster-60183.83665,Cluster-60183.188056,Cluster-60183.145993,Cluster-60183.196365,Cluster-60183.119813,Cluster-60183.121689,Cluster-60183.137049	13	Cluster-60183.82934,Cluster-48901.0,Cluster-60183.227177,Cluster-60183.104798,Cluster-60183.97061,Cluster-60183.203004,Cluster-60183.89128,Cluster-60183.162442,Cluster-60183.52330,Cluster-60183.137378,Cluster-60183.115761,Cluster-60183.126753,Cluster-60183.178122
GO:0031347	regulation of defense response	biological_process	0.1158	1	2	632	133	141360	1	Cluster-60183.137145	1	Cluster-60183.93938
GO:0004017	adenylate kinase activity	molecular_function	0.11779	1	2	632	116	141360	1	Cluster-60183.145183	1	Cluster-60183.123936
GO:0000124	SAGA complex	cellular_component	0.11959	1	1	632	36	141360	1	Cluster-60183.132922	0
GO:0030176	integral component of endoplasmic reticulum membrane	cellular_component	0.11971	1	4	632	395	141360	2	Cluster-60183.106202,Cluster-60183.162140	2	Cluster-60183.144724,Cluster-60183.127625
GO:0006167	AMP biosynthetic process	biological_process	0.12055	1	1	632	31	141360	1	Cluster-60183.145183	0
GO:0050497	transferase activity, transferring alkylthio groups	molecular_function	0.12104	1	1	632	26	141360	1	Cluster-60183.188056	0
GO:0050524	coenzyme-B sulfoethylthiotransferase activity	molecular_function	0.12104	1	1	632	26	141360	1	Cluster-60183.188056	0
GO:0050708	regulation of protein secretion	biological_process	0.12104	1	1	632	18	141360	1	Cluster-60183.178400	0
GO:0051046	regulation of secretion	biological_process	0.12104	1	1	632	18	141360	1	Cluster-60183.178400	0
GO:1903530	regulation of secretion by cell	biological_process	0.12104	1	1	632	18	141360	1	Cluster-60183.178400	0
GO:0006323	DNA packaging	biological_process	0.12117	1	4	632	436	141360	4	Cluster-60183.121966,Cluster-60183.121971,Cluster-60183.121968,Cluster-60183.114920	0
GO:0006166	purine ribonucleoside salvage	biological_process	0.1217	1	1	632	32	141360	1	Cluster-60183.145183	0
GO:0004665	prephenate dehydrogenase (NADP+) activity	molecular_function	0.12172	1	1	632	27	141360	0		1	Cluster-60183.48362
GO:0008977	prephenate dehydrogenase activity	molecular_function	0.12172	1	1	632	27	141360	0		1	Cluster-60183.48362
GO:0008422	beta-glucosidase activity	molecular_function	0.12213	1	1	632	32	141360	0		1	Cluster-60183.153665
GO:0008531	riboflavin kinase activity	molecular_function	0.12304	1	1	632	30	141360	1	Cluster-60183.139335	0
GO:0035299	inositol pentakisphosphate 2-kinase activity	molecular_function	0.1234	1	1	632	30	141360	0		1	Cluster-60183.151441
GO:0042775	mitochondrial ATP synthesis coupled electron transport	biological_process	0.12435	1	7	632	908	141360	3	Cluster-60183.137049,Cluster-60183.83665,Cluster-60183.196365	4	Cluster-60183.89128,Cluster-60183.178122,Cluster-60183.162442,Cluster-60183.203004
GO:0006805	xenobiotic metabolic process	biological_process	0.12532	1	4	632	392	141360	3	Cluster-60183.52074,Cluster-60183.52079,Cluster-60183.112812	1	Cluster-60183.126685
GO:0071466	cellular response to xenobiotic stimulus	biological_process	0.12532	1	4	632	392	141360	3	Cluster-60183.52079,Cluster-60183.112812,Cluster-60183.52074	1	Cluster-60183.126685
GO:0046034	ATP metabolic process	biological_process	0.12536	1	19	632	3176	141360	10	Cluster-60183.118522,Cluster-60183.182267,Cluster-60183.18864,Cluster-60183.83665,Cluster-60183.118187,Cluster-60183.119813,Cluster-60183.145183,Cluster-60183.196365,Cluster-60183.137049,Cluster-60183.121689	9	Cluster-60183.123936,Cluster-60183.203004,Cluster-60183.89128,Cluster-60183.52330,Cluster-60183.162442,Cluster-60183.178122,Cluster-60183.126753,Cluster-60183.137378,Cluster-60183.115761
GO:0009410	response to xenobiotic stimulus	biological_process	0.12553	1	4	632	393	141360	3	Cluster-60183.52079,Cluster-60183.112812,Cluster-60183.52074	1	Cluster-60183.126685
GO:0015002	heme-copper terminal oxidase activity	molecular_function	0.12627	1	4	632	454	141360	1	Cluster-60183.83665	3	Cluster-60183.89128,Cluster-60183.203004,Cluster-60183.162442
GO:0000148	1,3-beta-D-glucan synthase complex	cellular_component	0.12652	1	2	632	87	141360	1	Cluster-60183.147375	1	Cluster-60183.113527
GO:0003843	1,3-beta-D-glucan synthase activity	molecular_function	0.12652	1	2	632	87	141360	1	Cluster-60183.147375	1	Cluster-60183.113527
GO:0006074	(1->3)-beta-D-glucan metabolic process	biological_process	0.12652	1	2	632	87	141360	1	Cluster-60183.147375	1	Cluster-60183.113527
GO:0006075	(1->3)-beta-D-glucan biosynthetic process	biological_process	0.12652	1	2	632	87	141360	1	Cluster-60183.147375	1	Cluster-60183.113527
GO:0003958	NADPH-hemoprotein reductase activity	molecular_function	0.12709	1	1	632	26	141360	1	Cluster-60183.152957	0
GO:0016653	oxidoreductase activity, acting on NAD(P)H, heme protein as acceptor	molecular_function	0.12709	1	1	632	26	141360	1	Cluster-60183.152957	0
GO:0046033	AMP metabolic process	biological_process	0.12743	1	1	632	33	141360	1	Cluster-60183.145183	0
GO:0003847	1-alkyl-2-acetylglycerophosphocholine esterase activity	molecular_function	0.12974	1	1	632	28	141360	0		1	Cluster-60183.50068
GO:0008247	1-alkyl-2-acetylglycerophosphocholine esterase complex	cellular_component	0.12974	1	1	632	28	141360	0		1	Cluster-60183.50068
GO:0048646	anatomical structure formation involved in morphogenesis	biological_process	0.13031	1	3	632	272	141360	1	Cluster-60183.34470	2	Cluster-60183.30225,Cluster-60183.51146
GO:0043174	nucleoside salvage	biological_process	0.13096	1	1	632	35	141360	1	Cluster-60183.145183	0
GO:0016860	intramolecular oxidoreductase activity	molecular_function	0.13273	1	3	632	271	141360	2	Cluster-60183.40188,Cluster-60183.162140	1	Cluster-60183.173440
GO:0009812	flavonoid metabolic process	biological_process	0.13287	1	1	632	28	141360	1	Cluster-60183.23673	0
GO:0009813	flavonoid biosynthetic process	biological_process	0.13287	1	1	632	28	141360	1	Cluster-60183.23673	0
GO:0071555	cell wall organization	biological_process	0.13333	1	4	632	502	141360	0		4	Cluster-60183.172313,Cluster-60183.146649,Cluster-60183.62435,Cluster-60183.139132
GO:0004476	mannose-6-phosphate isomerase activity	molecular_function	0.13433	1	1	632	29	141360	1	Cluster-60183.162140	0
GO:0051082	unfolded protein binding	molecular_function	0.13451	1	8	632	1132	141360	2	Cluster-60183.96963,Cluster-60183.17062	6	Cluster-60183.116056,Cluster-60183.162342,Cluster-60183.119251,Cluster-60183.119244,Cluster-60183.119252,Cluster-60183.121184
GO:0043101	purine-containing compound salvage	biological_process	0.13504	1	1	632	35	141360	1	Cluster-60183.145183	0
GO:0004499	N,N-dimethylaniline monooxygenase activity	molecular_function	0.13545	1	2	632	125	141360	0		2	Cluster-60183.113926,Cluster-60183.117556
GO:0031514	motile cilium	cellular_component	0.13622	1	4	632	382	141360	1	Cluster-60183.31305	3	Cluster-60183.138494,Cluster-60183.138491,Cluster-60183.96476
GO:0040011	locomotion	biological_process	0.1373	1	9	632	1214	141360	2	Cluster-60183.140277,Cluster-60183.31305	7	Cluster-60183.125583,Cluster-60183.120760,Cluster-60183.138491,Cluster-60183.147209,Cluster-60183.85118,Cluster-60183.138494,Cluster-60183.96476
GO:0007283	spermatogenesis	biological_process	0.13804	1	2	632	149	141360	0		2	Cluster-60183.114962,Cluster-60183.119156
GO:0046058	cAMP metabolic process	biological_process	0.13833	1	1	632	32	141360	0		1	Cluster-60183.120374
GO:0045087	innate immune response	biological_process	0.13902	1	2	632	144	141360	1	Cluster-60183.105972	1	Cluster-60183.93938
GO:0019363	pyridine nucleotide biosynthetic process	biological_process	0.13951	1	2	632	129	141360	1	Cluster-60183.73803	1	Cluster-60183.147771
GO:0009117	nucleotide metabolic process	biological_process	0.13964	1	28	632	4971	141360	13	Cluster-60183.73803,Cluster-60183.121689,Cluster-60183.137049,Cluster-60183.119813,Cluster-60183.196365,Cluster-60183.145183,Cluster-60183.118187,Cluster-60183.188056,Cluster-60183.18864,Cluster-60183.83665,Cluster-60183.127739,Cluster-60183.118522,Cluster-60183.182267	15	Cluster-60183.178122,Cluster-60183.120374,Cluster-60183.115761,Cluster-60183.137378,Cluster-60183.126753,Cluster-60183.52330,Cluster-60183.162442,Cluster-60183.89128,Cluster-53771.0,Cluster-60183.203004,Cluster-60183.147771,Cluster-60183.142371,Cluster-60183.123936,Cluster-60183.48362,Cluster-60183.97753
GO:0034508	centromere complex assembly	biological_process	0.14064	1	3	632	271	141360	1	Cluster-60183.31305	2	Cluster-60183.138491,Cluster-60183.138494
GO:0001664	G-protein coupled receptor binding	molecular_function	0.14079	1	1	632	41	141360	0		1	Cluster-60183.85118
GO:0048232	male gamete generation	biological_process	0.14164	1	2	632	151	141360	0		2	Cluster-60183.114962,Cluster-60183.119156
GO:0046700	heterocycle catabolic process	biological_process	0.14389	1	10	632	1379	141360	6	Cluster-60183.101386,Cluster-60183.127223,Cluster-60183.41170,Cluster-60183.132922,Cluster-60183.121138,Cluster-60183.22250	4	Cluster-60183.93938,Cluster-60183.120169,Cluster-60183.50068,Cluster-60183.128206
GO:0045227	capsule polysaccharide biosynthetic process	biological_process	0.14411	1	1	632	27	141360	0		1	Cluster-60183.91407
GO:0045230	capsule organization	biological_process	0.14411	1	1	632	27	141360	0		1	Cluster-60183.91407
GO:0009144	purine nucleoside triphosphate metabolic process	biological_process	0.14467	1	19	632	3262	141360	10	Cluster-60183.119813,Cluster-60183.196365,Cluster-60183.145183,Cluster-60183.137049,Cluster-60183.121689,Cluster-60183.118522,Cluster-60183.182267,Cluster-60183.83665,Cluster-60183.18864,Cluster-60183.118187	9	Cluster-60183.203004,Cluster-60183.89128,Cluster-60183.52330,Cluster-60183.162442,Cluster-60183.178122,Cluster-60183.126753,Cluster-60183.137378,Cluster-60183.115761,Cluster-60183.123936
GO:0009205	purine ribonucleoside triphosphate metabolic process	biological_process	0.14467	1	19	632	3262	141360	10	Cluster-60183.137049,Cluster-60183.121689,Cluster-60183.119813,Cluster-60183.145183,Cluster-60183.196365,Cluster-60183.118187,Cluster-60183.83665,Cluster-60183.18864,Cluster-60183.118522,Cluster-60183.182267	9	Cluster-60183.178122,Cluster-60183.126753,Cluster-60183.137378,Cluster-60183.115761,Cluster-60183.52330,Cluster-60183.162442,Cluster-60183.89128,Cluster-60183.203004,Cluster-60183.123936
GO:0009199	ribonucleoside triphosphate metabolic process	biological_process	0.14475	1	19	632	3263	141360	10	Cluster-60183.145183,Cluster-60183.196365,Cluster-60183.119813,Cluster-60183.121689,Cluster-60183.137049,Cluster-60183.118187,Cluster-60183.182267,Cluster-60183.118522,Cluster-60183.83665,Cluster-60183.18864	9	Cluster-60183.162442,Cluster-60183.52330,Cluster-60183.115761,Cluster-60183.137378,Cluster-60183.126753,Cluster-60183.178122,Cluster-60183.203004,Cluster-60183.89128,Cluster-60183.123936
GO:0045226	extracellular polysaccharide biosynthetic process	biological_process	0.14529	1	1	632	28	141360	0		1	Cluster-60183.91407
GO:0046379	extracellular polysaccharide metabolic process	biological_process	0.14529	1	1	632	28	141360	0		1	Cluster-60183.91407
GO:0004420	hydroxymethylglutaryl-CoA reductase (NADPH) activity	molecular_function	0.14582	1	1	632	41	141360	0		1	Cluster-53771.0
GO:0006760	folic acid-containing compound metabolic process	biological_process	0.14779	1	4	632	432	141360	1	Cluster-60183.188056	3	Cluster-60183.57023,Cluster-60183.57024,Cluster-60183.102223
GO:0031300	intrinsic component of organelle membrane	cellular_component	0.148	1	6	632	717	141360	3	Cluster-60183.106202,Cluster-60183.178400,Cluster-60183.162140	3	Cluster-60183.144724,Cluster-60183.117556,Cluster-60183.127625
GO:0004713	protein tyrosine kinase activity	molecular_function	0.14813	1	2	632	157	141360	1	Cluster-60183.224688	1	Cluster-60183.211228
GO:0031012	extracellular matrix	cellular_component	0.14904	1	5	632	571	141360	2	Cluster-60183.118187,Cluster-60183.153371	3	Cluster-60183.150355,Cluster-60183.158607,Cluster-60183.164354
GO:0009141	nucleoside triphosphate metabolic process	biological_process	0.14925	1	19	632	3286	141360	10	Cluster-60183.118187,Cluster-60183.182267,Cluster-60183.118522,Cluster-60183.83665,Cluster-60183.18864,Cluster-60183.145183,Cluster-60183.196365,Cluster-60183.119813,Cluster-60183.137049,Cluster-60183.121689	9	Cluster-60183.123936,Cluster-60183.162442,Cluster-60183.52330,Cluster-60183.126753,Cluster-60183.115761,Cluster-60183.137378,Cluster-60183.178122,Cluster-60183.203004,Cluster-60183.89128
GO:0006858	extracellular transport	biological_process	0.15026	1	1	632	35	141360	0		1	Cluster-60183.143674
GO:0005283	sodium:amino acid symporter activity	molecular_function	0.15047	1	1	632	32	141360	0		1	Cluster-60183.81543
GO:0005416	cation:amino acid symporter activity	molecular_function	0.15047	1	1	632	32	141360	0		1	Cluster-60183.81543
GO:0044270	cellular nitrogen compound catabolic process	biological_process	0.15077	1	10	632	1389	141360	6	Cluster-60183.22250,Cluster-60183.132922,Cluster-60183.121138,Cluster-60183.41170,Cluster-60183.127223,Cluster-60183.101386	4	Cluster-60183.128206,Cluster-60183.50068,Cluster-60183.120169,Cluster-60183.93938
GO:0004702	receptor signaling protein serine/threonine kinase activity	molecular_function	0.15087	1	1	632	30	141360	0		1	Cluster-60183.148166
GO:0004707	MAP kinase activity	molecular_function	0.15087	1	1	632	30	141360	0		1	Cluster-60183.148166
GO:0044763	single-organism cellular process	biological_process	0.15217	1	232	632	45904	141360	102	Cluster-60183.112006,Cluster-60183.204639,Cluster-60183.52384,Cluster-60183.208257,Cluster-60183.224688,Cluster-60183.73294,Cluster-60183.126319,Cluster-60183.112598,Cluster-57477.0,Cluster-60183.115585,Cluster-60183.164943,Cluster-60183.80273,Cluster-60183.18864,Cluster-60183.74562,Cluster-60183.178400,Cluster-60183.31305,Cluster-60183.64721,Cluster-60183.73803,Cluster-60183.91141,Cluster-60183.…	130	Cluster-60183.81543,Cluster-60183.172313,Cluster-60183.142751,Cluster-60183.111782,Cluster-60183.148166,Cluster-60183.79037,Cluster-60183.53301,Cluster-60183.114142,Cluster-60183.230264,Cluster-60183.178122,Cluster-60183.94204,Cluster-60183.9629,Cluster-60183.91407,Cluster-60183.203004,Cluster-60183.114139,Cluster-60183.68252,Cluster-60183.173301,Cluster-60183.50068,Cluster-60183.102986,Cluster-6…
GO:0006325	chromatin organization	biological_process	0.15338	1	6	632	786	141360	6	Cluster-60183.121968,Cluster-60183.208656,Cluster-60183.230853,Cluster-60183.114920,Cluster-60183.121971,Cluster-60183.121966	0
GO:0042773	ATP synthesis coupled electron transport	biological_process	0.15386	1	7	632	957	141360	3	Cluster-60183.83665,Cluster-60183.137049,Cluster-60183.196365	4	Cluster-60183.178122,Cluster-60183.89128,Cluster-60183.162442,Cluster-60183.203004
GO:0051184	cofactor transporter activity	molecular_function	0.15496	1	2	632	119	141360	1	Cluster-60183.145183	1	Cluster-60183.35759
GO:0005791	rough endoplasmic reticulum	cellular_component	0.15576	1	2	632	151	141360	1	Cluster-60183.162140	1	Cluster-60183.88842
GO:0030867	rough endoplasmic reticulum membrane	cellular_component	0.15576	1	2	632	151	141360	1	Cluster-60183.162140	1	Cluster-60183.88842
GO:0000221	vacuolar proton-transporting V-type ATPase, V1 domain	cellular_component	0.15608	1	2	632	117	141360	1	Cluster-60183.73294	1	Cluster-60183.175710
GO:0046365	monosaccharide catabolic process	biological_process	0.15682	1	1	632	55	141360	0		1	Cluster-60183.173440
GO:0000314	organellar small ribosomal subunit	cellular_component	0.15702	1	1	632	44	141360	1	Cluster-60183.180248	0
GO:0005763	mitochondrial small ribosomal subunit	cellular_component	0.15702	1	1	632	44	141360	1	Cluster-60183.180248	0
GO:0009512	cytochrome b6f complex	cellular_component	0.15739	1	2	632	154	141360	1	Cluster-60183.117563	1	Cluster-60183.117218
GO:0003880	protein C-terminal carboxyl O-methyltransferase activity	molecular_function	0.15812	1	1	632	41	141360	1	Cluster-60183.106139	0
GO:0004671	protein C-terminal S-isoprenylcysteine carboxyl O-methyltransferase activity	molecular_function	0.15812	1	1	632	41	141360	1	Cluster-60183.106139	0
GO:0006481	C-terminal protein methylation	biological_process	0.15812	1	1	632	41	141360	1	Cluster-60183.106139	0
GO:0018410	C-terminal protein amino acid modification	biological_process	0.15812	1	1	632	41	141360	1	Cluster-60183.106139	0
GO:0043687	post-translational protein modification	biological_process	0.15812	1	1	632	41	141360	1	Cluster-60183.106139	0
GO:0009126	purine nucleoside monophosphate metabolic process	biological_process	0.15849	1	19	632	3293	141360	10	Cluster-60183.121689,Cluster-60183.137049,Cluster-60183.145183,Cluster-60183.196365,Cluster-60183.119813,Cluster-60183.118187,Cluster-60183.18864,Cluster-60183.83665,Cluster-60183.182267,Cluster-60183.118522	9	Cluster-60183.115761,Cluster-60183.137378,Cluster-60183.126753,Cluster-60183.178122,Cluster-60183.162442,Cluster-60183.52330,Cluster-60183.89128,Cluster-60183.203004,Cluster-60183.123936
GO:0009167	purine ribonucleoside monophosphate metabolic process	biological_process	0.15849	1	19	632	3293	141360	10	Cluster-60183.18864,Cluster-60183.83665,Cluster-60183.182267,Cluster-60183.118522,Cluster-60183.118187,Cluster-60183.121689,Cluster-60183.137049,Cluster-60183.145183,Cluster-60183.196365,Cluster-60183.119813	9	Cluster-60183.123936,Cluster-60183.89128,Cluster-60183.203004,Cluster-60183.115761,Cluster-60183.137378,Cluster-60183.126753,Cluster-60183.178122,Cluster-60183.162442,Cluster-60183.52330
GO:0006026	aminoglycan catabolic process	biological_process	0.15903	1	3	632	276	141360	0		3	Cluster-60183.112661,Cluster-60183.109645,Cluster-60183.163692
GO:0052126	movement in host environment	biological_process	0.15985	1	3	632	286	141360	1	Cluster-60183.140277	2	Cluster-60183.125583,Cluster-60183.120760
GO:0052192	movement in environment of other organism involved in symbiotic interaction	biological_process	0.15985	1	3	632	286	141360	1	Cluster-60183.140277	2	Cluster-60183.125583,Cluster-60183.120760
GO:0016471	vacuolar proton-transporting V-type ATPase complex	cellular_component	0.16003	1	2	632	121	141360	1	Cluster-60183.73294	1	Cluster-60183.175710
GO:0009403	toxin biosynthetic process	biological_process	0.16194	1	1	632	37	141360	0		1	Cluster-60183.115761
GO:0015846	polyamine transport	biological_process	0.16237	1	1	632	36	141360	0		1	Cluster-60183.81543
GO:0045333	cellular respiration	biological_process	0.16275	1	11	632	1702	141360	5	Cluster-60183.137049,Cluster-60183.83665,Cluster-60183.196365,Cluster-60183.188056,Cluster-60183.145993	6	Cluster-60183.82934,Cluster-60183.89128,Cluster-60183.203004,Cluster-60183.178122,Cluster-60183.162442,Cluster-60183.227177
GO:0015696	ammonium transport	biological_process	0.16307	1	1	632	42	141360	1	Cluster-60183.121967	0
GO:0030234	enzyme regulator activity	molecular_function	0.16361	1	14	632	2172	141360	2	Cluster-60183.137049,Cluster-60183.114421	12	Cluster-60183.105899,Cluster-60183.85329,Cluster-60183.221902,Cluster-60183.105083,Cluster-60183.62435,Cluster-60183.105081,Cluster-60183.144724,Cluster-60183.57934,Cluster-60183.172313,Cluster-60183.83744,Cluster-60183.169711,Cluster-60183.139132
GO:0006561	proline biosynthetic process	biological_process	0.16415	1	1	632	30	141360	0		1	Cluster-60183.48362
GO:0005759	mitochondrial matrix	cellular_component	0.16418	1	2	632	165	141360	2	Cluster-60183.187723,Cluster-60183.180248	0
GO:0009627	systemic acquired resistance	biological_process	0.16517	1	1	632	53	141360	0		1	Cluster-60183.93938
GO:0006959	humoral immune response	biological_process	0.16554	1	1	632	32	141360	1	Cluster-60183.105972	0
GO:0042381	hemolymph coagulation	biological_process	0.16554	1	1	632	32	141360	1	Cluster-60183.105972	0
GO:0004421	hydroxymethylglutaryl-CoA synthase activity	molecular_function	0.16585	1	1	632	42	141360	1	Cluster-60183.123352	0
GO:0006119	oxidative phosphorylation	biological_process	0.16586	1	9	632	1385	141360	3	Cluster-60183.137049,Cluster-60183.83665,Cluster-60183.196365	6	Cluster-60183.89128,Cluster-60183.203004,Cluster-60183.126753,Cluster-60183.178122,Cluster-60183.162442,Cluster-60183.52330
GO:0042558	pteridine-containing compound metabolic process	biological_process	0.16613	1	4	632	459	141360	1	Cluster-60183.188056	3	Cluster-60183.57023,Cluster-60183.57024,Cluster-60183.102223
GO:0044283	small molecule biosynthetic process	biological_process	0.16618	1	24	632	4032	141360	11	Cluster-60183.146461,Cluster-60183.137049,Cluster-60183.14291,Cluster-60183.160167,Cluster-60183.74562,Cluster-60183.119154,Cluster-60183.183397,Cluster-60183.139335,Cluster-60183.188056,Cluster-60183.160168,Cluster-60183.126319	13	Cluster-60183.91792,Cluster-60183.57023,Cluster-60183.140473,Cluster-60183.102223,Cluster-60183.90900,Cluster-60183.52330,Cluster-60183.81128,Cluster-60183.90898,Cluster-60183.178122,Cluster-60183.57024,Cluster-60183.81123,Cluster-60183.48362,Cluster-60183.142371
GO:0045595	regulation of cell differentiation	biological_process	0.16638	1	1	632	38	141360	1	Cluster-60183.34470	0
GO:0044724	single-organism carbohydrate catabolic process	biological_process	0.16673	1	6	632	892	141360	3	Cluster-60183.119813,Cluster-60183.18864,Cluster-60183.121689	3	Cluster-60183.173440,Cluster-60183.115761,Cluster-60183.137378
GO:0015936	coenzyme A metabolic process	biological_process	0.17084	1	2	632	159	141360	0		2	Cluster-60183.142371,Cluster-53771.0
GO:0031344	regulation of cell projection organization	biological_process	0.17187	1	1	632	32	141360	0		1	Cluster-60183.120169
GO:0060491	regulation of cell projection assembly	biological_process	0.17187	1	1	632	32	141360	0		1	Cluster-60183.120169
GO:1902115	regulation of organelle assembly	biological_process	0.17187	1	1	632	32	141360	0		1	Cluster-60183.120169
GO:1902208	regulation of bacterial-type flagellum assembly	biological_process	0.17187	1	1	632	32	141360	0		1	Cluster-60183.120169
GO:0048500	signal recognition particle	cellular_component	0.17189	1	2	632	155	141360	0		2	Cluster-60183.120494,Cluster-60183.88842
GO:0005929	cilium	cellular_component	0.17205	1	4	632	416	141360	1	Cluster-60183.31305	3	Cluster-60183.138494,Cluster-60183.96476,Cluster-60183.138491
GO:0000990	transcription factor activity, core RNA polymerase binding	molecular_function	0.17225	1	3	632	268	141360	2	Cluster-60183.115753,Cluster-60183.81518	1	Cluster-60183.81509
GO:0000996	core DNA-dependent RNA polymerase binding promoter specificity activity	molecular_function	0.17225	1	3	632	268	141360	2	Cluster-60183.81518,Cluster-60183.115753	1	Cluster-60183.81509
GO:0016987	sigma factor activity	molecular_function	0.17225	1	3	632	268	141360	2	Cluster-60183.115753,Cluster-60183.81518	1	Cluster-60183.81509
GO:0046950	cellular ketone body metabolic process	biological_process	0.17249	1	1	632	44	141360	1	Cluster-60183.123352	0
GO:0019693	ribose phosphate metabolic process	biological_process	0.17249	1	23	632	4137	141360	10	Cluster-60183.18864,Cluster-60183.83665,Cluster-60183.118522,Cluster-60183.182267,Cluster-60183.118187,Cluster-60183.121689,Cluster-60183.137049,Cluster-60183.119813,Cluster-60183.196365,Cluster-60183.145183	13	Cluster-60183.48362,Cluster-60183.142371,Cluster-60183.123936,Cluster-60183.89128,Cluster-53771.0,Cluster-60183.203004,Cluster-60183.178122,Cluster-60183.120374,Cluster-60183.115761,Cluster-60183.137378,Cluster-60183.126753,Cluster-60183.52330,Cluster-60183.162442
GO:0010496	intercellular transport	biological_process	0.17284	1	2	632	155	141360	0		2	Cluster-60183.125583,Cluster-60183.120760
GO:0044000	movement in host	biological_process	0.17284	1	2	632	155	141360	0		2	Cluster-60183.125583,Cluster-60183.120760
GO:0046739	transport of virus in multicellular host	biological_process	0.17284	1	2	632	155	141360	0		2	Cluster-60183.120760,Cluster-60183.125583
GO:0046740	transport of virus in host, cell to cell	biological_process	0.17284	1	2	632	155	141360	0		2	Cluster-60183.125583,Cluster-60183.120760
GO:0051814	movement in other organism involved in symbiotic interaction	biological_process	0.17284	1	2	632	155	141360	0		2	Cluster-60183.120760,Cluster-60183.125583
GO:1902586	multi-organism intercellular transport	biological_process	0.17284	1	2	632	155	141360	0		2	Cluster-60183.120760,Cluster-60183.125583
GO:0046487	glyoxylate metabolic process	biological_process	0.17347	1	3	632	313	141360	1	Cluster-60183.188056	2	Cluster-60183.57024,Cluster-60183.57023
GO:0008121	ubiquinol-cytochrome-c reductase activity	molecular_function	0.17358	1	2	632	175	141360	0		2	Cluster-60183.52330,Cluster-60183.126753
GO:0016681	oxidoreductase activity, acting on diphenols and related substances as donors, cytochrome as acceptor	molecular_function	0.17358	1	2	632	175	141360	0		2	Cluster-60183.126753,Cluster-60183.52330
GO:0003810	protein-glutamine gamma-glutamyltransferase activity	molecular_function	0.17381	1	1	632	29	141360	0		1	Cluster-60183.211228
GO:0052652	cyclic purine nucleotide metabolic process	biological_process	0.17448	1	1	632	41	141360	0		1	Cluster-60183.120374
GO:0009161	ribonucleoside monophosphate metabolic process	biological_process	0.17454	1	19	632	3350	141360	10	Cluster-60183.118187,Cluster-60183.118522,Cluster-60183.182267,Cluster-60183.18864,Cluster-60183.83665,Cluster-60183.119813,Cluster-60183.145183,Cluster-60183.196365,Cluster-60183.137049,Cluster-60183.121689	9	Cluster-60183.123936,Cluster-60183.52330,Cluster-60183.162442,Cluster-60183.178122,Cluster-60183.126753,Cluster-60183.115761,Cluster-60183.137378,Cluster-60183.203004,Cluster-60183.89128
GO:0007167	enzyme linked receptor protein signaling pathway	biological_process	0.17525	1	2	632	152	141360	1	Cluster-60183.224688	1	Cluster-60183.148166
GO:0046939	nucleotide phosphorylation	biological_process	0.17527	1	6	632	907	141360	4	Cluster-60183.119813,Cluster-60183.145183,Cluster-60183.18864,Cluster-60183.121689	2	Cluster-60183.115761,Cluster-60183.137378
GO:0006353	DNA-templated transcription, termination	biological_process	0.17671	1	2	632	150	141360	1	Cluster-60183.204641	1	Cluster-60183.102986
GO:0030942	endoplasmic reticulum signal peptide binding	molecular_function	0.17769	1	1	632	39	141360	0		1	Cluster-60183.120494
GO:0008081	phosphoric diester hydrolase activity	molecular_function	0.17909	1	3	632	301	141360	0		3	Cluster-60183.138987,Cluster-60183.98970,Cluster-60183.138992
GO:0009523	photosystem II	cellular_component	0.17959	1	5	632	671	141360	2	Cluster-60183.152957,Cluster-60183.166827	3	Cluster-60183.122019,Cluster-60183.126753,Cluster-60183.71480
GO:0018106	peptidyl-histidine phosphorylation	biological_process	0.1797	1	1	632	43	141360	0		1	Cluster-60183.187268
GO:0031167	rRNA methylation	biological_process	0.17977	1	2	632	136	141360	0		2	Cluster-60183.120760,Cluster-60183.125583
GO:0080135	regulation of cellular response to stress	biological_process	0.18094	1	1	632	47	141360	0		1	Cluster-60183.111782
GO:0016567	protein ubiquitination	biological_process	0.18111	1	10	632	1410	141360	4	Cluster-60183.22841,Cluster-60183.192738,Cluster-60183.177103,Cluster-60183.43721	6	Cluster-60183.120412,Cluster-60183.68350,Cluster-60183.118381,Cluster-60183.58604,Cluster-60183.74463,Cluster-60183.8170
GO:0009108	coenzyme biosynthetic process	biological_process	0.18132	1	12	632	1801	141360	5	Cluster-60183.14291,Cluster-60183.137049,Cluster-60183.188056,Cluster-60183.73803,Cluster-60183.74562	7	Cluster-60183.57023,Cluster-60183.102223,Cluster-60183.142371,Cluster-56462.3,Cluster-60183.57024,Cluster-60183.178122,Cluster-60183.147771
GO:0004861	cyclin-dependent protein serine/threonine kinase inhibitor activity	molecular_function	0.18174	1	1	632	40	141360	0		1	Cluster-60183.169711
GO:1901136	carbohydrate derivative catabolic process	biological_process	0.18258	1	4	632	444	141360	0		4	Cluster-60183.109645,Cluster-60183.112661,Cluster-60183.163692,Cluster-60183.48362
GO:0009123	nucleoside monophosphate metabolic process	biological_process	0.18285	1	19	632	3374	141360	10	Cluster-60183.83665,Cluster-60183.18864,Cluster-60183.118522,Cluster-60183.182267,Cluster-60183.118187,Cluster-60183.121689,Cluster-60183.137049,Cluster-60183.119813,Cluster-60183.196365,Cluster-60183.145183	9	Cluster-60183.123936,Cluster-60183.89128,Cluster-60183.203004,Cluster-60183.178122,Cluster-60183.115761,Cluster-60183.137378,Cluster-60183.126753,Cluster-60183.52330,Cluster-60183.162442
GO:0042180	cellular ketone metabolic process	biological_process	0.18412	1	5	632	580	141360	3	Cluster-60183.137049,Cluster-60183.14291,Cluster-60183.41170	2	Cluster-60183.178122,Cluster-60183.128206
GO:0009190	cyclic nucleotide biosynthetic process	biological_process	0.18672	1	1	632	45	141360	0		1	Cluster-60183.120374
GO:0032446	protein modification by small protein conjugation	biological_process	0.18685	1	10	632	1423	141360	4	Cluster-60183.22841,Cluster-60183.43721,Cluster-60183.192738,Cluster-60183.177103	6	Cluster-60183.118381,Cluster-60183.68350,Cluster-60183.120412,Cluster-60183.8170,Cluster-60183.58604,Cluster-60183.74463
GO:0004559	alpha-mannosidase activity	molecular_function	0.18723	1	2	632	139	141360	0		2	Cluster-60183.129087,Cluster-60183.129086
GO:1901361	organic cyclic compound catabolic process	biological_process	0.1878	1	10	632	1469	141360	6	Cluster-60183.121138,Cluster-60183.132922,Cluster-60183.22250,Cluster-60183.101386,Cluster-60183.127223,Cluster-60183.41170	4	Cluster-60183.50068,Cluster-60183.128206,Cluster-60183.93938,Cluster-60183.120169
GO:0019439	aromatic compound catabolic process	biological_process	0.1893	1	10	632	1472	141360	6	Cluster-60183.121138,Cluster-60183.132922,Cluster-60183.22250,Cluster-60183.101386,Cluster-60183.127223,Cluster-60183.41170	4	Cluster-60183.50068,Cluster-60183.128206,Cluster-60183.93938,Cluster-60183.120169
GO:1901565	organonitrogen compound catabolic process	biological_process	0.19038	1	10	632	1459	141360	4	Cluster-60183.74562,Cluster-60183.132922,Cluster-60183.41170,Cluster-60183.123352	6	Cluster-60183.128206,Cluster-60183.163692,Cluster-60183.50068,Cluster-60183.109645,Cluster-60183.140473,Cluster-60183.112661
GO:0047746	chlorophyllase activity	molecular_function	0.19105	1	2	632	162	141360	1	Cluster-60183.132922	1	Cluster-60183.50068
GO:0016782	transferase activity, transferring sulfur-containing groups	molecular_function	0.19158	1	2	632	174	141360	1	Cluster-60183.188056	1	Cluster-60183.139836
GO:0015996	chlorophyll catabolic process	biological_process	0.19184	1	2	632	163	141360	1	Cluster-60183.132922	1	Cluster-60183.50068
GO:0045735	nutrient reservoir activity	molecular_function	0.19268	1	2	632	182	141360	0		2	Cluster-60183.5990,Cluster-60183.85118
GO:0004221	obsolete ubiquitin thiolesterase activity	molecular_function	0.19361	1	1	632	38	141360	0		1	Cluster-60183.77927
GO:0004714	transmembrane receptor protein tyrosine kinase activity	molecular_function	0.19469	1	1	632	44	141360	1	Cluster-60183.224688	0
GO:0046149	pigment catabolic process	biological_process	0.19505	1	2	632	165	141360	1	Cluster-60183.132922	1	Cluster-60183.50068
GO:0016679	oxidoreductase activity, acting on diphenols and related substances as donors	molecular_function	0.1957	1	3	632	325	141360	1	Cluster-60183.14291	2	Cluster-60183.126753,Cluster-60183.52330
GO:0044445	cytosolic part	cellular_component	0.19896	1	5	632	696	141360	4	Cluster-57477.0,Cluster-60183.160167,Cluster-60183.160168,Cluster-60183.126319	1	Cluster-60183.91792
GO:0043086	negative regulation of catalytic activity	biological_process	0.19962	1	4	632	480	141360	1	Cluster-60183.22841	3	Cluster-60183.95631,Cluster-60183.139132,Cluster-60183.172313
GO:0044092	negative regulation of molecular function	biological_process	0.19962	1	4	632	480	141360	1	Cluster-60183.22841	3	Cluster-60183.139132,Cluster-60183.95631,Cluster-60183.172313
GO:0008171	O-methyltransferase activity	molecular_function	0.19979	1	4	632	484	141360	3	Cluster-60183.80273,Cluster-60183.106139,Cluster-60183.106117	1	Cluster-60183.99281
GO:0051188	cofactor biosynthetic process	biological_process	0.20116	1	15	632	2387	141360	6	Cluster-60183.74562,Cluster-60183.73803,Cluster-60183.188056,Cluster-60183.137049,Cluster-60183.14291,Cluster-60183.80273	9	Cluster-60183.147771,Cluster-60183.57024,Cluster-60183.178122,Cluster-60183.119735,Cluster-60183.142371,Cluster-56462.3,Cluster-60183.102223,Cluster-60183.118685,Cluster-60183.57023
GO:0008963	phospho-N-acetylmuramoyl-pentapeptide-transferase activity	molecular_function	0.20121	1	1	632	42	141360	1	Cluster-60183.171606	0
GO:0019843	rRNA binding	molecular_function	0.20123	1	2	632	206	141360	1	Cluster-60183.159768	1	Cluster-60183.230264
GO:0051223	regulation of protein transport	biological_process	0.20176	1	1	632	40	141360	1	Cluster-60183.178400	0
GO:0060341	regulation of cellular localization	biological_process	0.20176	1	1	632	40	141360	1	Cluster-60183.178400	0
GO:0070201	regulation of establishment of protein localization	biological_process	0.20176	1	1	632	40	141360	1	Cluster-60183.178400	0
GO:0005542	folic acid binding	molecular_function	0.2018	1	1	632	28	141360	0		1	Cluster-60183.137432
GO:0009132	nucleoside diphosphate metabolic process	biological_process	0.20258	1	6	632	936	141360	4	Cluster-60183.18864,Cluster-60183.121689,Cluster-60183.119813,Cluster-60183.140277	2	Cluster-60183.137378,Cluster-60183.115761
GO:0010215	cellulose microfibril organization	biological_process	0.20362	1	1	632	39	141360	0		1	Cluster-60183.146649
GO:0009814	defense response, incompatible interaction	biological_process	0.20454	1	1	632	66	141360	0		1	Cluster-60183.93938
GO:0032065	cortical protein anchoring	biological_process	0.20528	1	1	632	39	141360	1	Cluster-60183.22841	0
GO:0004520	endodeoxyribonuclease activity	molecular_function	0.2066	1	3	632	332	141360	2	Cluster-60183.121138,Cluster-60183.22250	1	Cluster-60183.93938
GO:0042537	benzene-containing compound metabolic process	biological_process	0.20664	1	4	632	484	141360	2	Cluster-60183.74562,Cluster-60183.41170	2	Cluster-60183.128206,Cluster-60183.140473
GO:0070726	cell wall assembly	biological_process	0.20666	1	1	632	40	141360	0		1	Cluster-60183.146649
GO:0071668	plant-type cell wall assembly	biological_process	0.20666	1	1	632	40	141360	0		1	Cluster-60183.146649
GO:0030291	protein serine/threonine kinase inhibitor activity	molecular_function	0.20697	1	1	632	49	141360	0		1	Cluster-60183.169711
GO:0005785	signal recognition particle receptor complex	cellular_component	0.20847	1	1	632	57	141360	0		1	Cluster-60183.88842
GO:0030198	extracellular matrix organization	biological_process	0.20968	1	1	632	42	141360	0		1	Cluster-60183.146649
GO:0043062	extracellular structure organization	biological_process	0.20968	1	1	632	42	141360	0		1	Cluster-60183.146649
GO:0004448	isocitrate dehydrogenase activity	molecular_function	0.20993	1	1	632	61	141360	0		1	Cluster-60183.82934
GO:0006012	galactose metabolic process	biological_process	0.21022	1	4	632	460	141360	0		4	Cluster-60183.163692,Cluster-60183.109645,Cluster-60183.112661,Cluster-60183.97753
GO:0043167	ion binding	molecular_function	0.21138	1	199	632	39508	141360	84	Cluster-60183.153371,Cluster-60183.177103,Cluster-60183.109660,Cluster-60183.57016,Cluster-60183.118522,Cluster-60183.144136,Cluster-60183.192441,Cluster-60183.125313,Cluster-60183.126075,Cluster-60183.110979,Cluster-60183.36137,Cluster-60183.65428,Cluster-60183.168912,Cluster-60183.96652,Cluster-60183.183397,Cluster-60183.119154,Cluster-60183.128492,Cluster-60183.179394,Cluster-60183.162140,Clus…	115	Cluster-60183.151781,Cluster-60183.126281,Cluster-60183.73852,Cluster-60183.87962,Cluster-60183.164033,Cluster-60183.137378,Cluster-60183.172874,Cluster-60183.52330,Cluster-60183.169682,Cluster-60183.96476,Cluster-60183.149919,Cluster-60183.119156,Cluster-60183.210864,Cluster-60183.131864,Cluster-60183.109325,Cluster-60183.71480,Cluster-60183.62375,Cluster-60183.116325,Cluster-60183.142371,Cluste…
GO:0009036	Type II site-specific deoxyribonuclease activity	molecular_function	0.21141	1	2	632	184	141360	2	Cluster-60183.22250,Cluster-60183.121138	0
GO:0009359	Type II site-specific deoxyribonuclease complex	cellular_component	0.21141	1	2	632	184	141360	2	Cluster-60183.121138,Cluster-60183.22250	0
GO:0015666	restriction endodeoxyribonuclease activity	molecular_function	0.21141	1	2	632	184	141360	2	Cluster-60183.121138,Cluster-60183.22250	0
GO:0002698	negative regulation of immune effector process	biological_process	0.21206	1	1	632	47	141360	1	Cluster-60183.137145	0
GO:0002832	negative regulation of response to biotic stimulus	biological_process	0.21206	1	1	632	47	141360	1	Cluster-60183.137145	0
GO:0030683	evasion or tolerance by virus of host immune response	biological_process	0.21206	1	1	632	47	141360	1	Cluster-60183.137145	0
GO:0043901	negative regulation of multi-organism process	biological_process	0.21206	1	1	632	47	141360	1	Cluster-60183.137145	0
GO:0050687	negative regulation of defense response to virus	biological_process	0.21206	1	1	632	47	141360	1	Cluster-60183.137145	0
GO:0008565	protein transporter activity	molecular_function	0.21249	1	5	632	617	141360	3	Cluster-60183.69577,Cluster-60183.71665,Cluster-60183.31305	2	Cluster-60183.138491,Cluster-60183.90458
GO:0010333	terpene synthase activity	molecular_function	0.21296	1	2	632	183	141360	0		2	Cluster-60183.50196,Cluster-60183.126966
GO:0006020	inositol metabolic process	biological_process	0.21317	1	2	632	265	141360	2	Cluster-60183.18864,Cluster-60183.119813	0
GO:0032880	regulation of protein localization	biological_process	0.21347	1	1	632	45	141360	1	Cluster-60183.178400	0
GO:0002683	negative regulation of immune system process	biological_process	0.21368	1	1	632	48	141360	1	Cluster-60183.137145	0
GO:0051276	chromosome organization	biological_process	0.21416	1	14	632	2189	141360	9	Cluster-60183.230853,Cluster-60183.121363,Cluster-60183.22841,Cluster-60183.114920,Cluster-60183.208656,Cluster-60183.121968,Cluster-60183.31305,Cluster-60183.121971,Cluster-60183.121966	5	Cluster-60183.119156,Cluster-60183.138491,Cluster-60183.173301,Cluster-60183.162342,Cluster-60183.138494
GO:0006576	cellular biogenic amine metabolic process	biological_process	0.21513	1	8	632	1191	141360	4	Cluster-60183.65428,Cluster-60183.74562,Cluster-60183.41170,Cluster-60183.188285	4	Cluster-60183.128206,Cluster-60183.25194,Cluster-60183.48362,Cluster-60183.140473
GO:0044106	cellular amine metabolic process	biological_process	0.21513	1	8	632	1191	141360	4	Cluster-60183.41170,Cluster-60183.188285,Cluster-60183.65428,Cluster-60183.74562	4	Cluster-60183.25194,Cluster-60183.48362,Cluster-60183.140473,Cluster-60183.128206
GO:0006461	protein complex assembly	biological_process	0.2155	1	15	632	2534	141360	8	Cluster-60183.114920,Cluster-60183.121968,Cluster-60183.31305,Cluster-60183.121966,Cluster-60183.121971,Cluster-60183.119154,Cluster-60183.146461,Cluster-60183.122940	7	Cluster-60183.36364,Cluster-60183.116479,Cluster-60183.104798,Cluster-60183.138494,Cluster-60183.97061,Cluster-60183.138491,Cluster-60183.80159
GO:0006534	cysteine metabolic process	biological_process	0.21588	1	2	632	185	141360	0		2	Cluster-60183.117757,Cluster-60183.117752
GO:0072341	modified amino acid binding	molecular_function	0.2159	1	1	632	33	141360	0		1	Cluster-60183.137432
GO:0006874	cellular calcium ion homeostasis	biological_process	0.21599	1	2	632	191	141360	0		2	Cluster-60183.144724,Cluster-60183.128865
GO:0055074	calcium ion homeostasis	biological_process	0.21599	1	2	632	191	141360	0		2	Cluster-60183.144724,Cluster-60183.128865
GO:0072503	cellular divalent inorganic cation homeostasis	biological_process	0.21599	1	2	632	191	141360	0		2	Cluster-60183.128865,Cluster-60183.144724
GO:0072507	divalent inorganic cation homeostasis	biological_process	0.21599	1	2	632	191	141360	0		2	Cluster-60183.128865,Cluster-60183.144724
GO:0006732	coenzyme metabolic process	biological_process	0.21647	1	20	632	3509	141360	9	Cluster-60183.73803,Cluster-60183.74562,Cluster-60183.119813,Cluster-60183.14291,Cluster-60183.121689,Cluster-60183.137049,Cluster-60183.188056,Cluster-60183.123352,Cluster-60183.18864	11	Cluster-60183.178122,Cluster-60183.57024,Cluster-60183.137378,Cluster-60183.115761,Cluster-60183.57023,Cluster-53771.0,Cluster-60183.102223,Cluster-60183.142371,Cluster-56462.3,Cluster-60183.147771,Cluster-60183.48362
GO:0006787	porphyrin-containing compound catabolic process	biological_process	0.21827	1	2	632	178	141360	1	Cluster-60183.132922	1	Cluster-60183.50068
GO:0033015	tetrapyrrole catabolic process	biological_process	0.21827	1	2	632	178	141360	1	Cluster-60183.132922	1	Cluster-60183.50068
GO:0003906	DNA-(apurinic or apyrimidinic site) lyase activity	molecular_function	0.21896	1	1	632	51	141360	0		1	Cluster-60183.93938
GO:0042278	purine nucleoside metabolic process	biological_process	0.21928	1	21	632	3840	141360	10	Cluster-60183.119813,Cluster-60183.145183,Cluster-60183.196365,Cluster-60183.121689,Cluster-60183.137049,Cluster-60183.118522,Cluster-60183.182267,Cluster-60183.83665,Cluster-60183.18864,Cluster-60183.118187	11	Cluster-53771.0,Cluster-60183.203004,Cluster-60183.89128,Cluster-60183.52330,Cluster-60183.162442,Cluster-60183.178122,Cluster-60183.115761,Cluster-60183.137378,Cluster-60183.126753,Cluster-60183.142371,Cluster-60183.123936
GO:0046128	purine ribonucleoside metabolic process	biological_process	0.21928	1	21	632	3840	141360	10	Cluster-60183.83665,Cluster-60183.18864,Cluster-60183.182267,Cluster-60183.118522,Cluster-60183.118187,Cluster-60183.121689,Cluster-60183.137049,Cluster-60183.196365,Cluster-60183.145183,Cluster-60183.119813	11	Cluster-60183.142371,Cluster-60183.123936,Cluster-60183.89128,Cluster-53771.0,Cluster-60183.203004,Cluster-60183.137378,Cluster-60183.115761,Cluster-60183.126753,Cluster-60183.178122,Cluster-60183.162442,Cluster-60183.52330
GO:0015980	energy derivation by oxidation of organic compounds	biological_process	0.21961	1	11	632	1812	141360	5	Cluster-60183.188056,Cluster-60183.145993,Cluster-60183.196365,Cluster-60183.137049,Cluster-60183.83665	6	Cluster-60183.162442,Cluster-60183.227177,Cluster-60183.178122,Cluster-60183.203004,Cluster-60183.82934,Cluster-60183.89128
GO:0018202	peptidyl-histidine modification	biological_process	0.21998	1	1	632	53	141360	0		1	Cluster-60183.187268
GO:0006541	glutamine metabolic process	biological_process	0.22002	1	2	632	210	141360	1	Cluster-60183.164943	1	Cluster-60183.143539
GO:0009832	plant-type cell wall biogenesis	biological_process	0.22014	1	1	632	45	141360	0		1	Cluster-60183.146649
GO:0009654	photosystem II oxygen evolving complex	cellular_component	0.22117	1	2	632	223	141360	1	Cluster-60183.166827	1	Cluster-60183.122019
GO:0033218	amide binding	molecular_function	0.22196	1	2	632	166	141360	0		2	Cluster-60183.137432,Cluster-60183.120494
GO:0070271	protein complex biogenesis	biological_process	0.22508	1	15	632	2555	141360	8	Cluster-60183.146461,Cluster-60183.119154,Cluster-60183.122940,Cluster-60183.114920,Cluster-60183.31305,Cluster-60183.121968,Cluster-60183.121966,Cluster-60183.121971	7	Cluster-60183.97061,Cluster-60183.138491,Cluster-60183.80159,Cluster-60183.36364,Cluster-60183.116479,Cluster-60183.104798,Cluster-60183.138494
GO:0015923	mannosidase activity	molecular_function	0.2261	1	2	632	165	141360	0		2	Cluster-60183.129086,Cluster-60183.129087
GO:0043021	ribonucleoprotein complex binding	molecular_function	0.22617	1	2	632	202	141360	0		2	Cluster-60183.120494,Cluster-60183.88842
GO:0030896	checkpoint clamp complex	cellular_component	0.2262	1	1	632	46	141360	0		1	Cluster-60183.141247
GO:0070461	SAGA-type complex	cellular_component	0.22702	1	1	632	65	141360	1	Cluster-60183.132922	0
GO:0032102	negative regulation of response to external stimulus	biological_process	0.22806	1	1	632	55	141360	1	Cluster-60183.137145	0
GO:0015097	mercury ion transmembrane transporter activity	molecular_function	0.22873	1	1	632	46	141360	1	Cluster-60183.60506	0
GO:0015694	mercury ion transport	biological_process	0.22873	1	1	632	46	141360	1	Cluster-60183.60506	0
GO:0046689	response to mercury ion	biological_process	0.22873	1	1	632	46	141360	1	Cluster-60183.60506	0
GO:0050787	detoxification of mercury ion	biological_process	0.22873	1	1	632	46	141360	1	Cluster-60183.60506	0
GO:0016861	intramolecular oxidoreductase activity, interconverting aldoses and ketoses	molecular_function	0.23026	1	2	632	199	141360	1	Cluster-60183.162140	1	Cluster-60183.173440
GO:0043234	protein complex	cellular_component	0.23028	1	110	632	21335	141360	58	Cluster-60183.147375,Cluster-60183.118187,Cluster-60183.22841,Cluster-60183.121138,Cluster-60183.121968,Cluster-60183.93874,Cluster-60183.160167,Cluster-60183.52045,Cluster-60183.108217,Cluster-60183.75033,Cluster-60183.101386,Cluster-60183.192738,Cluster-60183.137049,Cluster-60183.127223,Cluster-60183.160168,Cluster-60183.129743,Cluster-60183.143271,Cluster-60183.182267,Cluster-60183.121971,Clus…	52	Cluster-60183.187268,Cluster-60183.117218,Cluster-60183.120412,Cluster-60183.121787,Cluster-60183.88842,Cluster-60183.109645,Cluster-60183.74463,Cluster-60183.138494,Cluster-60183.130802,Cluster-60183.90898,Cluster-60183.68350,Cluster-60183.120169,Cluster-60183.138491,Cluster-60183.154565,Cluster-60183.112661,Cluster-60183.163692,Cluster-60183.159253,Cluster-60183.221902,Cluster-60183.8170,Cluste…
GO:0016877	ligase activity, forming carbon-sulfur bonds	molecular_function	0.23048	1	2	632	179	141360	2	Cluster-60183.146461,Cluster-60183.119154	0
GO:0034457	Mpp10 complex	cellular_component	0.23086	1	1	632	52	141360	0		1	Cluster-60183.88842
GO:0046655	folic acid metabolic process	biological_process	0.2309	1	2	632	190	141360	1	Cluster-60183.188056	1	Cluster-60183.102223
GO:0046656	folic acid biosynthetic process	biological_process	0.2309	1	2	632	190	141360	1	Cluster-60183.188056	1	Cluster-60183.102223
GO:0006084	acetyl-CoA metabolic process	biological_process	0.23105	1	1	632	63	141360	1	Cluster-60183.123352	0
GO:0015886	heme transport	biological_process	0.23162	1	2	632	176	141360	1	Cluster-60183.145183	1	Cluster-60183.35759
GO:1901678	iron coordination entity transport	biological_process	0.23162	1	2	632	176	141360	1	Cluster-60183.145183	1	Cluster-60183.35759
GO:0010277	chlorophyllide a oxygenase [overall] activity	molecular_function	0.23193	1	1	632	58	141360	1	Cluster-60183.192441	0
GO:0044255	cellular lipid metabolic process	biological_process	0.23263	1	25	632	4255	141360	8	Cluster-60183.74562,Cluster-60183.160167,Cluster-60183.127747,Cluster-60183.127739,Cluster-60183.123352,Cluster-60183.126319,Cluster-60183.81796,Cluster-60183.160168	17	Cluster-60183.130717,Cluster-60183.112661,Cluster-53771.0,Cluster-60183.91792,Cluster-60183.140473,Cluster-60183.90898,Cluster-60183.103662,Cluster-60183.90900,Cluster-60183.52330,Cluster-60183.137432,Cluster-60183.152870,Cluster-60183.151781,Cluster-60183.98970,Cluster-60183.163692,Cluster-60183.109645,Cluster-60183.50068,Cluster-60183.182593
GO:0005315	inorganic phosphate transmembrane transporter activity	molecular_function	0.23273	1	1	632	57	141360	0		1	Cluster-60183.73209
GO:0004526	ribonuclease P activity	molecular_function	0.23366	1	1	632	65	141360	1	Cluster-60183.75033	0
GO:0005774	vacuolar membrane	cellular_component	0.23414	1	2	632	184	141360	1	Cluster-60183.73294	1	Cluster-60183.175710
GO:0044437	vacuolar part	cellular_component	0.23414	1	2	632	184	141360	1	Cluster-60183.73294	1	Cluster-60183.175710
GO:0009307	DNA restriction-modification system	biological_process	0.23487	1	2	632	197	141360	2	Cluster-60183.121138,Cluster-60183.22250	0
GO:0044355	clearance of foreign intracellular DNA	biological_process	0.23487	1	2	632	197	141360	2	Cluster-60183.22250,Cluster-60183.121138	0
GO:0043015	gamma-tubulin binding	molecular_function	0.23574	1	1	632	55	141360	1	Cluster-60183.137145	0
GO:0007129	synapsis	biological_process	0.23637	1	1	632	54	141360	0		1	Cluster-60183.119156
GO:0007130	synaptonemal complex assembly	biological_process	0.23637	1	1	632	54	141360	0		1	Cluster-60183.119156
GO:0045143	homologous chromosome segregation	biological_process	0.23637	1	1	632	54	141360	0		1	Cluster-60183.119156
GO:0070192	chromosome organization involved in meiosis	biological_process	0.23637	1	1	632	54	141360	0		1	Cluster-60183.119156
GO:0070193	synaptonemal complex organization	biological_process	0.23637	1	1	632	54	141360	0		1	Cluster-60183.119156
GO:0016053	organic acid biosynthetic process	biological_process	0.23684	1	17	632	2918	141360	7	Cluster-60183.188056,Cluster-60183.160168,Cluster-60183.126319,Cluster-60183.119154,Cluster-60183.160167,Cluster-60183.74562,Cluster-60183.146461	10	Cluster-60183.142371,Cluster-60183.48362,Cluster-60183.90900,Cluster-60183.52330,Cluster-60183.90898,Cluster-60183.57024,Cluster-60183.91792,Cluster-60183.57023,Cluster-60183.140473,Cluster-60183.102223
GO:0046394	carboxylic acid biosynthetic process	biological_process	0.23684	1	17	632	2918	141360	7	Cluster-60183.74562,Cluster-60183.160167,Cluster-60183.146461,Cluster-60183.126319,Cluster-60183.188056,Cluster-60183.160168,Cluster-60183.119154	10	Cluster-60183.90898,Cluster-60183.57024,Cluster-60183.90900,Cluster-60183.52330,Cluster-60183.102223,Cluster-60183.91792,Cluster-60183.57023,Cluster-60183.140473,Cluster-60183.142371,Cluster-60183.48362
GO:0019566	arabinose metabolic process	biological_process	0.23703	1	1	632	56	141360	1	Cluster-60183.188056	0
GO:0046373	L-arabinose metabolic process	biological_process	0.23703	1	1	632	56	141360	1	Cluster-60183.188056	0
GO:0032182	ubiquitin-like protein binding	molecular_function	0.23744	1	2	632	176	141360	1	Cluster-60183.141853	1	Cluster-60183.77927
GO:0031555	transcriptional attenuation	biological_process	0.23807	1	1	632	56	141360	1	Cluster-60183.204641	0
GO:0031556	transcriptional attenuation by ribosome	biological_process	0.23807	1	1	632	56	141360	1	Cluster-60183.204641	0
GO:0019201	nucleotide kinase activity	molecular_function	0.23819	1	3	632	330	141360	1	Cluster-60183.145183	2	Cluster-60183.123936,Cluster-60183.142371
GO:0046556	alpha-L-arabinofuranosidase activity	molecular_function	0.23877	1	1	632	57	141360	1	Cluster-60183.188056	0
GO:0016597	amino acid binding	molecular_function	0.23881	1	3	632	310	141360	1	Cluster-60183.134823	2	Cluster-60183.149919,Cluster-60183.137432
GO:0051052	regulation of DNA metabolic process	biological_process	0.24057	1	2	632	187	141360	0		2	Cluster-60183.111782,Cluster-60183.177689
GO:0018149	peptide cross-linking	biological_process	0.24287	1	1	632	43	141360	0		1	Cluster-60183.211228
GO:0006687	glycosphingolipid metabolic process	biological_process	0.24298	1	3	632	314	141360	0		3	Cluster-60183.163692,Cluster-60183.112661,Cluster-60183.109645
GO:0020012	evasion or tolerance of host immune response	biological_process	0.24326	1	1	632	55	141360	1	Cluster-60183.137145	0
GO:0051805	evasion or tolerance of immune response of other organism involved in symbiotic interaction	biological_process	0.24326	1	1	632	55	141360	1	Cluster-60183.137145	0
GO:0052564	response to immune response of other organism involved in symbiotic interaction	biological_process	0.24326	1	1	632	55	141360	1	Cluster-60183.137145	0
GO:0052572	response to host immune response	biological_process	0.24326	1	1	632	55	141360	1	Cluster-60183.137145	0
GO:0044452	nucleolar part	cellular_component	0.24327	1	1	632	58	141360	0		1	Cluster-60183.88842
GO:0042651	thylakoid membrane	cellular_component	0.24375	1	3	632	431	141360	1	Cluster-60183.166827	2	Cluster-60183.122019,Cluster-60183.116325
GO:0006739	NADP metabolic process	biological_process	0.24488	1	6	632	954	141360	4	Cluster-60183.73803,Cluster-60183.18864,Cluster-60183.121689,Cluster-60183.119813	2	Cluster-60183.147771,Cluster-60183.48362
GO:0022836	gated channel activity	molecular_function	0.24516	1	6	632	830	141360	1	Cluster-60183.115585	5	Cluster-60183.71480,Cluster-60183.120760,Cluster-60183.164356,Cluster-60183.128865,Cluster-60183.125583
GO:0009916	alternative oxidase activity	molecular_function	0.2458	1	1	632	57	141360	1	Cluster-60183.14291	0
GO:0009186	deoxyribonucleoside diphosphate metabolic process	biological_process	0.24606	1	1	632	53	141360	1	Cluster-60183.140277	0
GO:0002697	regulation of immune effector process	biological_process	0.24656	1	1	632	57	141360	1	Cluster-60183.137145	0
GO:0050688	regulation of defense response to virus	biological_process	0.24656	1	1	632	57	141360	1	Cluster-60183.137145	0
GO:0050690	regulation of defense response to virus by virus	biological_process	0.24656	1	1	632	57	141360	1	Cluster-60183.137145	0
GO:0006890	retrograde vesicle-mediated transport, Golgi to ER	biological_process	0.24744	1	1	632	46	141360	0		1	Cluster-60183.151441
GO:0043094	cellular metabolic compound salvage	biological_process	0.24744	1	1	632	85	141360	1	Cluster-60183.145183	0
GO:0072329	monocarboxylic acid catabolic process	biological_process	0.24748	1	1	632	64	141360	0		1	Cluster-60183.173440
GO:0019083	viral transcription	biological_process	0.24758	1	2	632	182	141360	1	Cluster-60183.208257	1	Cluster-60183.73209
GO:0051260	protein homooligomerization	biological_process	0.24901	1	1	632	54	141360	0		1	Cluster-60183.80159
GO:0045088	regulation of innate immune response	biological_process	0.25043	1	1	632	71	141360	0		1	Cluster-60183.93938
GO:0030686	90S preribosome	cellular_component	0.25086	1	1	632	60	141360	0		1	Cluster-60183.88842
GO:0009119	ribonucleoside metabolic process	biological_process	0.25169	1	21	632	3939	141360	10	Cluster-60183.118187,Cluster-60183.83665,Cluster-60183.18864,Cluster-60183.118522,Cluster-60183.182267,Cluster-60183.121689,Cluster-60183.137049,Cluster-60183.119813,Cluster-60183.196365,Cluster-60183.145183	11	Cluster-60183.142371,Cluster-60183.123936,Cluster-60183.178122,Cluster-60183.137378,Cluster-60183.115761,Cluster-60183.126753,Cluster-60183.52330,Cluster-60183.162442,Cluster-60183.89128,Cluster-53771.0,Cluster-60183.203004
GO:0061687	detoxification of inorganic compound	biological_process	0.25174	1	1	632	54	141360	1	Cluster-60183.60506	0
GO:0042132	fructose 1,6-bisphosphate 1-phosphatase activity	molecular_function	0.25177	1	1	632	82	141360	1	Cluster-60183.121689	0
GO:0005801	cis-Golgi network	cellular_component	0.25275	1	2	632	204	141360	2	Cluster-60183.119154,Cluster-60183.146461	0
GO:0005543	phospholipid binding	molecular_function	0.25313	1	4	632	495	141360	2	Cluster-60183.22841,Cluster-60183.108217	2	Cluster-60183.105471,Cluster-60183.167703
GO:0098803	respiratory chain complex	cellular_component	0.25447	1	4	632	623	141360	1	Cluster-60183.83665	3	Cluster-60183.89128,Cluster-60183.203004,Cluster-60183.162442
GO:0000988	transcription factor activity, protein binding	molecular_function	0.25491	1	8	632	1222	141360	5	Cluster-60183.159257,Cluster-60183.80273,Cluster-60183.115753,Cluster-60183.132922,Cluster-60183.81518	3	Cluster-60183.159253,Cluster-60183.120169,Cluster-60183.81509
GO:0006733	oxidoreduction coenzyme metabolic process	biological_process	0.25567	1	11	632	1897	141360	6	Cluster-60183.73803,Cluster-60183.18864,Cluster-60183.14291,Cluster-60183.121689,Cluster-60183.137049,Cluster-60183.119813	5	Cluster-60183.178122,Cluster-60183.137378,Cluster-60183.115761,Cluster-60183.147771,Cluster-60183.48362
GO:0005578	proteinaceous extracellular matrix	cellular_component	0.25625	1	4	632	525	141360	2	Cluster-60183.118187,Cluster-60183.153371	2	Cluster-60183.158607,Cluster-60183.150355
GO:0018193	peptidyl-amino acid modification	biological_process	0.2565	1	5	632	755	141360	3	Cluster-60183.107615,Cluster-60183.43977,Cluster-60183.180174	2	Cluster-60183.102609,Cluster-60183.187268
GO:0042407	cristae formation	biological_process	0.2584	1	1	632	53	141360	1	Cluster-60183.178400	0
GO:0044284	mitochondrial crista junction	cellular_component	0.2584	1	1	632	53	141360	1	Cluster-60183.178400	0
GO:0061617	MICOS complex	cellular_component	0.2584	1	1	632	53	141360	1	Cluster-60183.178400	0
GO:0015932	nucleobase-containing compound transmembrane transporter activity	molecular_function	0.2591	1	2	632	208	141360	1	Cluster-60183.3524	1	Cluster-60183.80335
GO:0051187	cofactor catabolic process	biological_process	0.25921	1	2	632	196	141360	1	Cluster-60183.132922	1	Cluster-60183.50068
GO:0016838	carbon-oxygen lyase activity, acting on phosphates	molecular_function	0.2596	1	2	632	210	141360	0		2	Cluster-60183.126966,Cluster-60183.50196
GO:0006952	defense response	biological_process	0.26036	1	13	632	2688	141360	6	Cluster-60183.121138,Cluster-60183.22250,Cluster-60183.124763,Cluster-60183.141330,Cluster-60183.137145,Cluster-60183.105972	7	Cluster-60183.138788,Cluster-60183.62820,Cluster-60183.128206,Cluster-60183.93938,Cluster-60183.129086,Cluster-60183.124761,Cluster-60183.202868
GO:0009116	nucleoside metabolic process	biological_process	0.26116	1	22	632	4155	141360	10	Cluster-60183.182267,Cluster-60183.118522,Cluster-60183.83665,Cluster-60183.18864,Cluster-60183.118187,Cluster-60183.196365,Cluster-60183.145183,Cluster-60183.119813,Cluster-60183.137049,Cluster-60183.121689	12	Cluster-60183.123936,Cluster-60183.142371,Cluster-53771.0,Cluster-60183.203004,Cluster-60183.89128,Cluster-60183.122399,Cluster-60183.162442,Cluster-60183.52330,Cluster-60183.126753,Cluster-60183.137378,Cluster-60183.115761,Cluster-60183.178122
GO:0004869	cysteine-type endopeptidase inhibitor activity	molecular_function	0.26225	1	1	632	80	141360	1	Cluster-60183.114421	0
GO:0004435	phosphatidylinositol phospholipase C activity	molecular_function	0.26263	1	1	632	70	141360	0		1	Cluster-60183.98970
GO:0046339	diacylglycerol metabolic process	biological_process	0.26263	1	1	632	70	141360	0		1	Cluster-60183.98970
GO:0006096	glycolytic process	biological_process	0.26266	1	5	632	819	141360	3	Cluster-60183.18864,Cluster-60183.121689,Cluster-60183.119813	2	Cluster-60183.137378,Cluster-60183.115761
GO:0006757	ATP generation from ADP	biological_process	0.26266	1	5	632	819	141360	3	Cluster-60183.119813,Cluster-60183.18864,Cluster-60183.121689	2	Cluster-60183.137378,Cluster-60183.115761
GO:0004064	arylesterase activity	molecular_function	0.26325	1	1	632	58	141360	0		1	Cluster-60183.162342
GO:0004842	ubiquitin-protein transferase activity	molecular_function	0.26328	1	9	632	1347	141360	3	Cluster-60183.177103,Cluster-60183.192738,Cluster-60183.43721	6	Cluster-60183.68350,Cluster-60183.120412,Cluster-60183.118381,Cluster-60183.74463,Cluster-60183.58604,Cluster-60183.8170
GO:0019787	ubiquitin-like protein transferase activity	molecular_function	0.26328	1	9	632	1347	141360	3	Cluster-60183.192738,Cluster-60183.177103,Cluster-60183.43721	6	Cluster-60183.120412,Cluster-60183.68350,Cluster-60183.118381,Cluster-60183.74463,Cluster-60183.58604,Cluster-60183.8170
GO:0009135	purine nucleoside diphosphate metabolic process	biological_process	0.26413	1	5	632	821	141360	3	Cluster-60183.119813,Cluster-60183.18864,Cluster-60183.121689	2	Cluster-60183.115761,Cluster-60183.137378
GO:0009179	purine ribonucleoside diphosphate metabolic process	biological_process	0.26413	1	5	632	821	141360	3	Cluster-60183.121689,Cluster-60183.18864,Cluster-60183.119813	2	Cluster-60183.115761,Cluster-60183.137378
GO:0009185	ribonucleoside diphosphate metabolic process	biological_process	0.26413	1	5	632	821	141360	3	Cluster-60183.121689,Cluster-60183.18864,Cluster-60183.119813	2	Cluster-60183.115761,Cluster-60183.137378
GO:0046031	ADP metabolic process	biological_process	0.26413	1	5	632	821	141360	3	Cluster-60183.119813,Cluster-60183.18864,Cluster-60183.121689	2	Cluster-60183.137378,Cluster-60183.115761
GO:0009187	cyclic nucleotide metabolic process	biological_process	0.26508	1	1	632	66	141360	0		1	Cluster-60183.120374
GO:0004618	phosphoglycerate kinase activity	molecular_function	0.26512	1	1	632	85	141360	0		1	Cluster-60183.115761
GO:0005746	mitochondrial respiratory chain	cellular_component	0.2654	1	2	632	258	141360	0		2	Cluster-60183.162442,Cluster-60183.89128
GO:0035556	intracellular signal transduction	biological_process	0.26617	1	17	632	2893	141360	9	Cluster-60183.190171,Cluster-60183.65428,Cluster-60183.48966,Cluster-60183.72671,Cluster-60183.141515,Cluster-60183.52384,Cluster-60183.188285,Cluster-60183.208257,Cluster-60183.66565	8	Cluster-60183.187268,Cluster-60183.98970,Cluster-60183.140047,Cluster-60183.148166,Cluster-60183.117816,Cluster-60183.172874,Cluster-60183.149357,Cluster-60183.25194
GO:0006638	neutral lipid metabolic process	biological_process	0.26696	1	1	632	72	141360	0		1	Cluster-60183.98970
GO:0006639	acylglycerol metabolic process	biological_process	0.26696	1	1	632	72	141360	0		1	Cluster-60183.98970
GO:0031301	integral component of organelle membrane	cellular_component	0.26743	1	5	632	702	141360	3	Cluster-60183.162140,Cluster-60183.178400,Cluster-60183.106202	2	Cluster-60183.127625,Cluster-60183.144724
GO:0051705	multi-organism behavior	biological_process	0.26771	1	1	632	67	141360	1	Cluster-60183.135292	0
GO:0006778	porphyrin-containing compound metabolic process	biological_process	0.26844	1	6	632	871	141360	3	Cluster-60183.183397,Cluster-60183.80273,Cluster-60183.132922	3	Cluster-60183.119735,Cluster-60183.118685,Cluster-60183.50068
GO:0006000	fructose metabolic process	biological_process	0.27002	1	4	632	624	141360	4	Cluster-60183.121689,Cluster-60183.18864,Cluster-60183.162140,Cluster-60183.119813	0
GO:0065003	macromolecular complex assembly	biological_process	0.27046	1	15	632	2664	141360	8	Cluster-60183.119154,Cluster-60183.146461,Cluster-60183.122940,Cluster-60183.121966,Cluster-60183.121971,Cluster-60183.114920,Cluster-60183.31305,Cluster-60183.121968	7	Cluster-60183.97061,Cluster-60183.138491,Cluster-60183.80159,Cluster-60183.138494,Cluster-60183.36364,Cluster-60183.116479,Cluster-60183.104798
GO:0007007	inner mitochondrial membrane organization	biological_process	0.27157	1	1	632	59	141360	1	Cluster-60183.178400	0
GO:0048583	regulation of response to stimulus	biological_process	0.27194	1	5	632	738	141360	2	Cluster-60183.137145,Cluster-60183.170560	3	Cluster-60183.93938,Cluster-60183.111782,Cluster-60183.40409
GO:0044391	ribosomal subunit	cellular_component	0.27293	1	2	632	331	141360	2	Cluster-60183.180248,Cluster-60183.121138	0
GO:0005829	cytosol	cellular_component	0.2737	1	5	632	810	141360	4	Cluster-60183.126319,Cluster-60183.160167,Cluster-57477.0,Cluster-60183.160168	1	Cluster-60183.91792
GO:0033227	dsRNA transport	biological_process	0.27382	1	1	632	62	141360	0		1	Cluster-60183.80335
GO:0051032	nucleic acid transmembrane transporter activity	molecular_function	0.27382	1	1	632	62	141360	0		1	Cluster-60183.80335
GO:0051033	RNA transmembrane transporter activity	molecular_function	0.27382	1	1	632	62	141360	0		1	Cluster-60183.80335
GO:0006304	DNA modification	biological_process	0.27405	1	3	632	373	141360	2	Cluster-60183.22250,Cluster-60183.121138	1	Cluster-60183.177689
GO:0016776	phosphotransferase activity, phosphate group as acceptor	molecular_function	0.27435	1	2	632	226	141360	1	Cluster-60183.145183	1	Cluster-60183.123936
GO:0016538	cyclin-dependent protein serine/threonine kinase regulator activity	molecular_function	0.27446	1	1	632	57	141360	0		1	Cluster-60183.169711
GO:0046496	nicotinamide nucleotide metabolic process	biological_process	0.27465	1	8	632	1402	141360	4	Cluster-60183.73803,Cluster-60183.119813,Cluster-60183.18864,Cluster-60183.121689	4	Cluster-60183.147771,Cluster-60183.115761,Cluster-60183.137378,Cluster-60183.48362
GO:0030258	lipid modification	biological_process	0.27813	1	3	632	392	141360	2	Cluster-60183.81796,Cluster-60183.127739	1	Cluster-60183.152870
GO:0005761	mitochondrial ribosome	cellular_component	0.27815	1	1	632	81	141360	1	Cluster-60183.180248	0
GO:0071822	protein complex subunit organization	biological_process	0.27843	1	16	632	2890	141360	9	Cluster-60183.31305,Cluster-60183.121971,Cluster-60183.121966,Cluster-60183.204641,Cluster-60183.146461,Cluster-60183.122940,Cluster-60183.121968,Cluster-60183.114920,Cluster-60183.119154	7	Cluster-60183.138494,Cluster-60183.138491,Cluster-60183.97061,Cluster-60183.116479,Cluster-60183.104798,Cluster-60183.36364,Cluster-60183.80159
GO:0016853	isomerase activity	molecular_function	0.27869	1	11	632	1897	141360	5	Cluster-60183.162140,Cluster-60183.43977,Cluster-60183.180174,Cluster-60183.40188,Cluster-60183.107615	6	Cluster-60183.75224,Cluster-54392.3,Cluster-60183.102609,Cluster-60183.126281,Cluster-60183.173440,Cluster-60183.157650
GO:0004013	adenosylhomocysteinase activity	molecular_function	0.27987	1	1	632	73	141360	1	Cluster-60183.125979	0
GO:0016801	hydrolase activity, acting on ether bonds	molecular_function	0.27987	1	1	632	73	141360	1	Cluster-60183.125979	0
GO:0016802	trialkylsulfonium hydrolase activity	molecular_function	0.27987	1	1	632	73	141360	1	Cluster-60183.125979	0
GO:0071704	organic substance metabolic process	biological_process	0.28012	1	308	632	64412	141360	122	Cluster-60183.224688,Cluster-60183.208257,Cluster-60183.107615,Cluster-60183.56101,Cluster-60183.117563,Cluster-60183.64721,Cluster-60183.115753,Cluster-60183.159257,Cluster-60183.115585,Cluster-60183.126319,Cluster-60183.149133,Cluster-60183.164943,Cluster-60183.112812,Cluster-60183.81882,Cluster-60183.125442,Cluster-60183.24618,Cluster-60183.14291,Cluster-60183.188056,Cluster-60183.139335,Clust…	186	Cluster-60183.141638,Cluster-60183.113256,Cluster-60183.203004,Cluster-60183.68252,Cluster-60183.125797,Cluster-60183.129086,Cluster-60183.42572,Cluster-60183.111782,Cluster-60183.36364,Cluster-60183.148166,Cluster-60183.79037,Cluster-60183.102609,Cluster-60183.113527,Cluster-60183.162342,Cluster-53771.0,Cluster-60183.91935,Cluster-60183.80335,Cluster-60183.827,Cluster-60183.102986,Cluster-60183.…
GO:0000165	MAPK cascade	biological_process	0.28042	1	1	632	76	141360	0		1	Cluster-60183.148166
GO:0008915	lipid-A-disaccharide synthase activity	molecular_function	0.28066	1	1	632	64	141360	0		1	Cluster-60183.130717
GO:0016849	phosphorus-oxygen lyase activity	molecular_function	0.28081	1	1	632	73	141360	0		1	Cluster-60183.120374
GO:0071804	cellular potassium ion transport	biological_process	0.28173	1	2	632	199	141360	1	Cluster-60183.75033	1	Cluster-60183.196640
GO:0071805	potassium ion transmembrane transport	biological_process	0.28173	1	2	632	199	141360	1	Cluster-60183.75033	1	Cluster-60183.196640
GO:0006364	rRNA processing	biological_process	0.28219	1	5	632	805	141360	0		5	Cluster-60183.125583,Cluster-60183.141615,Cluster-60183.88842,Cluster-60183.99297,Cluster-60183.120760
GO:0033865	nucleoside bisphosphate metabolic process	biological_process	0.28239	1	2	632	212	141360	0		2	Cluster-53771.0,Cluster-60183.142371
GO:0033875	ribonucleoside bisphosphate metabolic process	biological_process	0.28239	1	2	632	212	141360	0		2	Cluster-60183.142371,Cluster-53771.0
GO:0034032	purine nucleoside bisphosphate metabolic process	biological_process	0.28239	1	2	632	212	141360	0		2	Cluster-53771.0,Cluster-60183.142371
GO:0019049	evasion or tolerance of host defenses by virus	biological_process	0.28329	1	1	632	67	141360	1	Cluster-60183.137145	0
GO:0006480	N-terminal protein amino acid methylation	biological_process	0.28381	1	1	632	62	141360	0		1	Cluster-60183.99281
GO:0019362	pyridine nucleotide metabolic process	biological_process	0.28392	1	8	632	1416	141360	4	Cluster-60183.73803,Cluster-60183.121689,Cluster-60183.18864,Cluster-60183.119813	4	Cluster-60183.147771,Cluster-60183.115761,Cluster-60183.137378,Cluster-60183.48362
GO:0019219	regulation of nucleobase-containing compound metabolic process	biological_process	0.28438	1	55	632	10577	141360	25	Cluster-60183.48966,Cluster-60183.49583,Cluster-60183.204639,Cluster-60183.208257,Cluster-60183.22250,Cluster-60183.146461,Cluster-60183.204641,Cluster-60183.113255,Cluster-60183.65428,Cluster-60183.22841,Cluster-60183.81518,Cluster-60183.112598,Cluster-60183.149133,Cluster-60183.119154,Cluster-60183.80273,Cluster-60183.94485,Cluster-60183.18864,Cluster-60183.52045,Cluster-60183.31305,Cluster-601…	30	Cluster-60183.111782,Cluster-60183.81543,Cluster-60183.81509,Cluster-60183.159253,Cluster-60183.79037,Cluster-60183.138493,Cluster-60183.113256,Cluster-60183.201681,Cluster-60183.103662,Cluster-60183.85118,Cluster-60183.112722,Cluster-60183.102503,Cluster-60183.177689,Cluster-60183.163210,Cluster-60183.209918,Cluster-60183.136934,Cluster-60183.73209,Cluster-60183.138499,Cluster-60183.163211,Clust…
GO:0000154	rRNA modification	biological_process	0.2844	1	2	632	190	141360	0		2	Cluster-60183.125583,Cluster-60183.120760
GO:0045132	meiotic chromosome segregation	biological_process	0.28544	1	1	632	69	141360	0		1	Cluster-60183.119156
GO:0007169	transmembrane receptor protein tyrosine kinase signaling pathway	biological_process	0.28569	1	1	632	71	141360	1	Cluster-60183.224688	0
GO:0016072	rRNA metabolic process	biological_process	0.28648	1	5	632	811	141360	0		5	Cluster-60183.88842,Cluster-60183.141615,Cluster-60183.125583,Cluster-60183.99297,Cluster-60183.120760
GO:0005875	microtubule associated complex	cellular_component	0.28754	1	5	632	707	141360	4	Cluster-60183.121363,Cluster-60183.57016,Cluster-60183.137145,Cluster-60183.22841	1	Cluster-60183.130802
GO:0031348	negative regulation of defense response	biological_process	0.28803	1	1	632	73	141360	1	Cluster-60183.137145	0
GO:0070469	respiratory chain	cellular_component	0.28809	1	4	632	664	141360	1	Cluster-60183.83665	3	Cluster-60183.89128,Cluster-60183.203004,Cluster-60183.162442
GO:0000313	organellar ribosome	cellular_component	0.28829	1	1	632	85	141360	1	Cluster-60183.180248	0
GO:0042470	melanosome	cellular_component	0.28862	1	1	632	72	141360	0		1	Cluster-60183.121787
GO:0048770	pigment granule	cellular_component	0.28862	1	1	632	72	141360	0		1	Cluster-60183.121787
GO:1901657	glycosyl compound metabolic process	biological_process	0.28984	1	22	632	4258	141360	10	Cluster-60183.121689,Cluster-60183.137049,Cluster-60183.196365,Cluster-60183.145183,Cluster-60183.119813,Cluster-60183.118187,Cluster-60183.83665,Cluster-60183.18864,Cluster-60183.182267,Cluster-60183.118522	12	Cluster-60183.115761,Cluster-60183.137378,Cluster-60183.126753,Cluster-60183.178122,Cluster-60183.162442,Cluster-60183.52330,Cluster-60183.89128,Cluster-60183.122399,Cluster-53771.0,Cluster-60183.203004,Cluster-60183.142371,Cluster-60183.123936
GO:0012510	trans-Golgi network transport vesicle membrane	cellular_component	0.28987	1	1	632	68	141360	0		1	Cluster-60183.141200
GO:0030125	clathrin vesicle coat	cellular_component	0.28987	1	1	632	68	141360	0		1	Cluster-60183.141200
GO:0030130	clathrin coat of trans-Golgi network vesicle	cellular_component	0.28987	1	1	632	68	141360	0		1	Cluster-60183.141200
GO:0030136	clathrin-coated vesicle	cellular_component	0.28987	1	1	632	68	141360	0		1	Cluster-60183.141200
GO:0030140	trans-Golgi network transport vesicle	cellular_component	0.28987	1	1	632	68	141360	0		1	Cluster-60183.141200
GO:0030665	clathrin-coated vesicle membrane	cellular_component	0.28987	1	1	632	68	141360	0		1	Cluster-60183.141200
GO:0098754	detoxification	biological_process	0.29118	1	1	632	67	141360	1	Cluster-60183.60506	0
GO:0031225	anchored component of membrane	cellular_component	0.29175	1	1	632	71	141360	0		1	Cluster-60183.146649
GO:0042301	phosphate ion binding	molecular_function	0.29243	1	1	632	62	141360	0		1	Cluster-60183.71480
GO:0005343	organic acid:sodium symporter activity	molecular_function	0.29276	1	1	632	67	141360	0		1	Cluster-60183.81543
GO:0008519	ammonium transmembrane transporter activity	molecular_function	0.2931	1	1	632	77	141360	1	Cluster-60183.121967	0
GO:0009308	amine metabolic process	biological_process	0.29571	1	8	632	1332	141360	4	Cluster-60183.65428,Cluster-60183.74562,Cluster-60183.41170,Cluster-60183.188285	4	Cluster-60183.128206,Cluster-60183.48362,Cluster-60183.140473,Cluster-60183.25194
GO:0033644	host cell membrane	cellular_component	0.29841	1	2	632	224	141360	0		2	Cluster-60183.120760,Cluster-60183.125583
GO:0031304	intrinsic component of mitochondrial inner membrane	cellular_component	0.29977	1	1	632	67	141360	1	Cluster-60183.178400	0
GO:0031305	integral component of mitochondrial inner membrane	cellular_component	0.29977	1	1	632	67	141360	1	Cluster-60183.178400	0
GO:0032592	integral component of mitochondrial membrane	cellular_component	0.29977	1	1	632	67	141360	1	Cluster-60183.178400	0
GO:0098573	intrinsic component of mitochondrial membrane	cellular_component	0.29977	1	1	632	67	141360	1	Cluster-60183.178400	0
GO:2001141	regulation of RNA biosynthetic process	biological_process	0.29996	1	51	632	9830	141360	24	Cluster-60183.94485,Cluster-60183.18864,Cluster-60183.80273,Cluster-60183.149133,Cluster-60183.119154,Cluster-60183.22841,Cluster-60183.112598,Cluster-60183.81518,Cluster-60183.113255,Cluster-60183.65428,Cluster-60183.159257,Cluster-60183.162140,Cluster-60183.64721,Cluster-60183.178255,Cluster-60183.115753,Cluster-60183.31305,Cluster-60183.52045,Cluster-60183.204639,Cluster-60183.49583,Cluster-60…	27	Cluster-60183.163211,Cluster-60183.73209,Cluster-60183.136934,Cluster-60183.138499,Cluster-60183.209918,Cluster-60183.163210,Cluster-60183.123100,Cluster-60183.80335,Cluster-60183.154565,Cluster-60183.138498,Cluster-60183.91935,Cluster-60183.120169,Cluster-60183.138491,Cluster-60183.115761,Cluster-60183.150355,Cluster-60183.138494,Cluster-60183.79037,Cluster-60183.138493,Cluster-60183.159253,Clus…
GO:0006165	nucleoside diphosphate phosphorylation	biological_process	0.30024	1	5	632	881	141360	3	Cluster-60183.18864,Cluster-60183.121689,Cluster-60183.119813	2	Cluster-60183.115761,Cluster-60183.137378
GO:0006550	isoleucine catabolic process	biological_process	0.30392	1	3	632	399	141360	2	Cluster-60183.74562,Cluster-60183.123352	1	Cluster-60183.140473
GO:0006552	leucine catabolic process	biological_process	0.30392	1	3	632	399	141360	2	Cluster-60183.123352,Cluster-60183.74562	1	Cluster-60183.140473
GO:0006574	valine catabolic process	biological_process	0.30392	1	3	632	399	141360	2	Cluster-60183.74562,Cluster-60183.123352	1	Cluster-60183.140473
GO:0009083	branched-chain amino acid catabolic process	biological_process	0.30392	1	3	632	399	141360	2	Cluster-60183.74562,Cluster-60183.123352	1	Cluster-60183.140473
GO:0050661	NADP binding	molecular_function	0.30399	1	3	632	415	141360	0		3	Cluster-53771.0,Cluster-60183.117556,Cluster-60183.113926
GO:0031365	N-terminal protein amino acid modification	biological_process	0.30439	1	1	632	70	141360	0		1	Cluster-60183.99281
GO:0072525	pyridine-containing compound biosynthetic process	biological_process	0.30485	1	2	632	237	141360	1	Cluster-60183.73803	1	Cluster-60183.147771
GO:0006665	sphingolipid metabolic process	biological_process	0.30565	1	3	632	358	141360	0		3	Cluster-60183.163692,Cluster-60183.109645,Cluster-60183.112661
GO:1990267	response to transition metal nanoparticle	biological_process	0.30618	1	1	632	74	141360	1	Cluster-60183.60506	0
GO:0044218	other organism cell membrane	cellular_component	0.30715	1	2	632	230	141360	0		2	Cluster-60183.125583,Cluster-60183.120760
GO:0044279	other organism membrane	cellular_component	0.30715	1	2	632	230	141360	0		2	Cluster-60183.125583,Cluster-60183.120760
GO:0004629	phospholipase C activity	molecular_function	0.30845	1	1	632	86	141360	0		1	Cluster-60183.98970
GO:0004536	deoxyribonuclease activity	molecular_function	0.30947	1	5	632	775	141360	4	Cluster-60183.127223,Cluster-60183.101386,Cluster-60183.22250,Cluster-60183.121138	1	Cluster-60183.93938
GO:0006308	DNA catabolic process	biological_process	0.30968	1	5	632	784	141360	4	Cluster-60183.101386,Cluster-60183.127223,Cluster-60183.121138,Cluster-60183.22250	1	Cluster-60183.93938
GO:0008287	protein serine/threonine phosphatase complex	cellular_component	0.31012	1	2	632	214	141360	1	Cluster-60183.193576	1	Cluster-60183.221902
GO:1903293	phosphatase complex	cellular_component	0.31012	1	2	632	214	141360	1	Cluster-60183.193576	1	Cluster-60183.221902
GO:0007050	cell cycle arrest	biological_process	0.31016	1	1	632	71	141360	0		1	Cluster-60183.169711
GO:0031554	regulation of DNA-templated transcription, termination	biological_process	0.31039	1	1	632	74	141360	1	Cluster-60183.204641	0
GO:0007276	gamete generation	biological_process	0.31073	1	2	632	262	141360	0		2	Cluster-60183.114962,Cluster-60183.119156
GO:0032774	RNA biosynthetic process	biological_process	0.3127	1	63	632	12404	141360	29	Cluster-60183.67182,Cluster-60183.48966,Cluster-60183.204639,Cluster-60183.49583,Cluster-60183.139546,Cluster-60183.22250,Cluster-60183.208257,Cluster-60183.204641,Cluster-60183.146461,Cluster-60183.22841,Cluster-60183.112598,Cluster-60183.81518,Cluster-60183.113255,Cluster-60183.118187,Cluster-60183.65428,Cluster-60183.18864,Cluster-60183.94485,Cluster-60183.80273,Cluster-60183.220010,Cluster-60…	34	Cluster-60183.36364,Cluster-60183.81543,Cluster-60183.81509,Cluster-60183.109721,Cluster-60183.79037,Cluster-60183.138493,Cluster-60183.159253,Cluster-60183.85118,Cluster-60183.112722,Cluster-60183.103662,Cluster-60183.201681,Cluster-60183.9629,Cluster-60183.113256,Cluster-60183.102503,Cluster-60183.165179,Cluster-60183.136934,Cluster-60183.73209,Cluster-60183.138499,Cluster-60183.102986,Cluster-…
GO:0030677	ribonuclease P complex	cellular_component	0.31325	1	1	632	86	141360	1	Cluster-60183.75033	0
GO:0030203	glycosaminoglycan metabolic process	biological_process	0.31352	1	4	632	554	141360	1	Cluster-60183.171606	3	Cluster-60183.163692,Cluster-60183.112661,Cluster-60183.109645
GO:0015926	glucosidase activity	molecular_function	0.31408	1	1	632	79	141360	0		1	Cluster-60183.153665
GO:0051181	cofactor transport	biological_process	0.31604	1	2	632	208	141360	1	Cluster-60183.145183	1	Cluster-60183.35759
GO:0019238	cyclohydrolase activity	molecular_function	0.31688	1	1	632	75	141360	0		1	Cluster-60183.102223
GO:0019104	DNA N-glycosylase activity	molecular_function	0.31744	1	1	632	77	141360	0		1	Cluster-60183.93938
GO:0008610	lipid biosynthetic process	biological_process	0.31824	1	18	632	3215	141360	8	Cluster-60183.160168,Cluster-60183.126319,Cluster-60183.123352,Cluster-60183.127747,Cluster-60183.124128,Cluster-60183.127739,Cluster-60183.160167,Cluster-60183.74562	10	Cluster-60183.102986,Cluster-60183.151781,Cluster-60183.137432,Cluster-60183.90900,Cluster-60183.52330,Cluster-60183.90898,Cluster-60183.91792,Cluster-53771.0,Cluster-60183.140473,Cluster-60183.130717
GO:0005905	coated pit	cellular_component	0.32062	1	1	632	80	141360	0		1	Cluster-60183.141200
GO:0030132	clathrin coat of coated pit	cellular_component	0.32062	1	1	632	80	141360	0		1	Cluster-60183.141200
GO:0000156	phosphorelay response regulator activity	molecular_function	0.32065	1	1	632	82	141360	1	Cluster-60183.48966	0
GO:0016709	oxidoreductase activity, acting on paired donors, with incorporation or reduction of molecular oxygen, NAD(P)H as one donor, and incorporation of one atom of oxygen	molecular_function	0.32068	1	2	632	228	141360	0		2	Cluster-60183.113926,Cluster-60183.117556
GO:0006664	glycolipid metabolic process	biological_process	0.32135	1	7	632	1029	141360	2	Cluster-60183.127739,Cluster-60183.127747	5	Cluster-60183.112661,Cluster-60183.103662,Cluster-60183.109645,Cluster-60183.130717,Cluster-60183.163692
GO:0016893	endonuclease activity, active with either ribo- or deoxyribonucleic acids and producing 5'-phosphomonoesters	molecular_function	0.32463	1	4	632	589	141360	3	Cluster-60183.75033,Cluster-60183.121138,Cluster-60183.22250	1	Cluster-60183.94703
GO:0030154	cell differentiation	biological_process	0.32537	1	4	632	638	141360	1	Cluster-60183.34470	3	Cluster-60183.51146,Cluster-60183.30225,Cluster-60183.147209
GO:0004860	protein kinase inhibitor activity	molecular_function	0.32582	1	1	632	83	141360	0		1	Cluster-60183.169711
GO:0019210	kinase inhibitor activity	molecular_function	0.32582	1	1	632	83	141360	0		1	Cluster-60183.169711
GO:0000075	cell cycle checkpoint	biological_process	0.32586	1	2	632	242	141360	1	Cluster-60183.22841	1	Cluster-60183.141247
GO:0070647	protein modification by small protein conjugation or removal	biological_process	0.32712	1	11	632	1781	141360	4	Cluster-60183.22841,Cluster-60183.43721,Cluster-60183.192738,Cluster-60183.177103	7	Cluster-60183.118381,Cluster-60183.120412,Cluster-60183.68350,Cluster-60183.77927,Cluster-60183.8170,Cluster-60183.58604,Cluster-60183.74463
GO:0000159	protein phosphatase type 2A complex	cellular_component	0.32714	1	1	632	72	141360	0		1	Cluster-60183.221902
GO:0008601	protein phosphatase type 2A regulator activity	molecular_function	0.32714	1	1	632	72	141360	0		1	Cluster-60183.221902
GO:0016774	phosphotransferase activity, carboxyl group as acceptor	molecular_function	0.3279	1	1	632	104	141360	0		1	Cluster-60183.115761
GO:0019203	carbohydrate phosphatase activity	molecular_function	0.32847	1	1	632	105	141360	1	Cluster-60183.121689	0
GO:0050308	sugar-phosphatase activity	molecular_function	0.32847	1	1	632	105	141360	1	Cluster-60183.121689	0
GO:0002682	regulation of immune system process	biological_process	0.32879	1	2	632	243	141360	1	Cluster-60183.137145	1	Cluster-60183.93938
GO:0016054	organic acid catabolic process	biological_process	0.33004	1	6	632	955	141360	3	Cluster-60183.74562,Cluster-60183.41170,Cluster-60183.123352	3	Cluster-60183.173440,Cluster-60183.128206,Cluster-60183.140473
GO:0046395	carboxylic acid catabolic process	biological_process	0.33004	1	6	632	955	141360	3	Cluster-60183.123352,Cluster-60183.41170,Cluster-60183.74562	3	Cluster-60183.140473,Cluster-60183.128206,Cluster-60183.173440
GO:0006081	cellular aldehyde metabolic process	biological_process	0.33065	1	7	632	1299	141360	4	Cluster-60183.119813,Cluster-60183.188056,Cluster-60183.18864,Cluster-60183.121689	3	Cluster-60183.48362,Cluster-60183.57023,Cluster-60183.57024
GO:0004814	arginine-tRNA ligase activity	molecular_function	0.33123	1	1	632	95	141360	1	Cluster-60183.143271	0
GO:0006420	arginyl-tRNA aminoacylation	biological_process	0.33123	1	1	632	95	141360	1	Cluster-60183.143271	0
GO:0042398	cellular modified amino acid biosynthetic process	biological_process	0.33289	1	6	632	986	141360	2	Cluster-60183.74562,Cluster-60183.188056	4	Cluster-60183.102223,Cluster-60183.57024,Cluster-60183.142371,Cluster-60183.57023
GO:0000160	phosphorelay signal transduction system	biological_process	0.3362	1	4	632	593	141360	2	Cluster-60183.52384,Cluster-60183.48966	2	Cluster-60183.140047,Cluster-60183.187268
GO:0016667	oxidoreductase activity, acting on a sulfur group of donors	molecular_function	0.33743	1	5	632	822	141360	4	Cluster-60183.141515,Cluster-60183.98393,Cluster-60183.98550,Cluster-60183.141853	1	Cluster-60183.118600
GO:0004140	dephospho-CoA kinase activity	molecular_function	0.33765	1	1	632	82	141360	0		1	Cluster-60183.142371
GO:0051094	positive regulation of developmental process	biological_process	0.33796	1	1	632	80	141360	1	Cluster-60183.34470	0
GO:0031406	carboxylic acid binding	molecular_function	0.33811	1	3	632	384	141360	1	Cluster-60183.134823	2	Cluster-60183.137432,Cluster-60183.149919
GO:0043177	organic acid binding	molecular_function	0.33811	1	3	632	384	141360	1	Cluster-60183.134823	2	Cluster-60183.149919,Cluster-60183.137432
GO:1902494	catalytic complex	cellular_component	0.33927	1	41	632	7668	141360	23	Cluster-60183.101386,Cluster-60183.192738,Cluster-60183.137049,Cluster-60183.127223,Cluster-60183.166827,Cluster-60183.75033,Cluster-60183.112598,Cluster-60183.121138,Cluster-60183.22841,Cluster-60183.118187,Cluster-60183.65428,Cluster-57477.0,Cluster-60183.147375,Cluster-60183.43721,Cluster-60183.132922,Cluster-60183.22250,Cluster-60183.137145,Cluster-60183.121831,Cluster-60183.138354,Cluster-60…	18	Cluster-60183.68350,Cluster-60183.90898,Cluster-60183.118381,Cluster-60183.113527,Cluster-60183.90900,Cluster-60183.112661,Cluster-60183.120412,Cluster-60183.109645,Cluster-60183.50068,Cluster-60183.187268,Cluster-60183.74463,Cluster-60183.122019,Cluster-60183.163692,Cluster-60183.109721,Cluster-60183.58604,Cluster-60183.79037,Cluster-60183.221902,Cluster-60183.8170
GO:0016929	SUMO-specific protease activity	molecular_function	0.33938	1	1	632	68	141360	0		1	Cluster-60183.77927
GO:0032183	SUMO binding	molecular_function	0.33938	1	1	632	68	141360	0		1	Cluster-60183.77927
GO:0070122	isopeptidase activity	molecular_function	0.33938	1	1	632	68	141360	0		1	Cluster-60183.77927
GO:0070138	ubiquitin-like protein-specific isopeptidase activity	molecular_function	0.33938	1	1	632	68	141360	0		1	Cluster-60183.77927
GO:0070140	SUMO-specific isopeptidase activity	molecular_function	0.33938	1	1	632	68	141360	0		1	Cluster-60183.77927
GO:0044237	cellular metabolic process	biological_process	0.34088	1	282	632	59357	141360	115	Cluster-60183.178255,Cluster-60183.162140,Cluster-60183.166827,Cluster-60183.106139,Cluster-60183.65428,Cluster-60183.127747,Cluster-60183.127739,Cluster-60183.183397,Cluster-60183.220010,Cluster-60183.119154,Cluster-60183.139546,Cluster-60183.29356,Cluster-60183.17062,Cluster-60183.125979,Cluster-60183.125313,Cluster-60183.126075,Cluster-60183.177103,Cluster-60183.83665,Cluster-60183.118522,Clus…	167	Cluster-60183.116056,Cluster-44033.0,Cluster-60183.117757,Cluster-60183.124273,Cluster-60183.118381,Cluster-60183.169969,Cluster-60183.57023,Cluster-60183.118511,Cluster-60183.116325,Cluster-56462.3,Cluster-60183.137378,Cluster-60183.169682,Cluster-60183.143539,Cluster-60183.119156,Cluster-60183.78771,Cluster-60183.131864,Cluster-60183.98970,Cluster-60183.164033,Cluster-60183.57024,Cluster-60183.…
GO:0008375	acetylglucosaminyltransferase activity	molecular_function	0.34155	1	2	632	255	141360	1	Cluster-60183.123808	1	Cluster-60183.128206
GO:0005732	small nucleolar ribonucleoprotein complex	cellular_component	0.34275	1	1	632	90	141360	0		1	Cluster-60183.88842
GO:0098772	molecular function regulator	molecular_function	0.34287	1	15	632	2773	141360	2	Cluster-60183.114421,Cluster-60183.137049	13	Cluster-60183.169711,Cluster-60183.83744,Cluster-60183.139132,Cluster-60183.144724,Cluster-60183.172313,Cluster-60183.57934,Cluster-60183.105083,Cluster-60183.221902,Cluster-60183.105081,Cluster-60183.105531,Cluster-60183.62435,Cluster-60183.85329,Cluster-60183.105899
GO:0006817	phosphate ion transport	biological_process	0.34337	1	1	632	95	141360	0		1	Cluster-60183.73209
GO:0019205	nucleobase-containing compound kinase activity	molecular_function	0.34362	1	3	632	438	141360	1	Cluster-60183.145183	2	Cluster-60183.123936,Cluster-60183.142371
GO:0007178	transmembrane receptor protein serine/threonine kinase signaling pathway	biological_process	0.34412	1	1	632	81	141360	0		1	Cluster-60183.148166
GO:0008661	1-deoxy-D-xylulose-5-phosphate synthase activity	molecular_function	0.34438	1	1	632	76	141360	0		1	Cluster-60183.151781
GO:0030430	host cell cytoplasm	cellular_component	0.34752	1	1	632	83	141360	1	Cluster-60183.140277	0
GO:0000077	DNA damage checkpoint	biological_process	0.34799	1	1	632	90	141360	0		1	Cluster-60183.141247
GO:0031570	DNA integrity checkpoint	biological_process	0.34799	1	1	632	90	141360	0		1	Cluster-60183.141247
GO:0008384	IkappaB kinase activity	molecular_function	0.34817	1	1	632	68	141360	1	Cluster-57477.0	0
GO:0008385	IkappaB kinase complex	cellular_component	0.34817	1	1	632	68	141360	1	Cluster-57477.0	0
GO:0030337	DNA polymerase processivity factor activity	molecular_function	0.34828	1	1	632	77	141360	1	Cluster-60183.137049	0
GO:0019725	cellular homeostasis	biological_process	0.3483	1	6	632	1100	141360	3	Cluster-60183.98550,Cluster-60183.98393,Cluster-60183.141853	3	Cluster-60183.144724,Cluster-60183.128865,Cluster-60183.118600
GO:0051252	regulation of RNA metabolic process	biological_process	0.34916	1	53	632	10436	141360	25	Cluster-60183.159257,Cluster-60183.162140,Cluster-60183.75033,Cluster-60183.115753,Cluster-60183.64721,Cluster-60183.178255,Cluster-60183.31305,Cluster-60183.52045,Cluster-60183.18864,Cluster-60183.94485,Cluster-60183.80273,Cluster-60183.119154,Cluster-60183.149133,Cluster-60183.112598,Cluster-60183.81518,Cluster-60183.22841,Cluster-60183.65428,Cluster-60183.113255,Cluster-60183.204641,Cluster-60…	28	Cluster-60183.138498,Cluster-60183.123100,Cluster-60183.154565,Cluster-60183.80335,Cluster-60183.120169,Cluster-60183.91935,Cluster-60183.138491,Cluster-60183.94703,Cluster-60183.150355,Cluster-60183.115761,Cluster-60183.138494,Cluster-60183.163211,Cluster-60183.138499,Cluster-60183.136934,Cluster-60183.73209,Cluster-60183.209918,Cluster-60183.163210,Cluster-60183.102503,Cluster-60183.85118,Clust…
GO:0005234	extracellular-glutamate-gated ion channel activity	molecular_function	0.35075	1	1	632	84	141360	0		1	Cluster-60183.164356
GO:0033178	proton-transporting two-sector ATPase complex, catalytic domain	cellular_component	0.35079	1	3	632	441	141360	2	Cluster-60183.182267,Cluster-60183.73294	1	Cluster-60183.175710
GO:0006568	tryptophan metabolic process	biological_process	0.35083	1	5	632	807	141360	2	Cluster-60183.41170,Cluster-60183.74562	3	Cluster-60183.128206,Cluster-60183.48362,Cluster-60183.140473
GO:0006586	indolalkylamine metabolic process	biological_process	0.35083	1	5	632	807	141360	2	Cluster-60183.41170,Cluster-60183.74562	3	Cluster-60183.128206,Cluster-60183.140473,Cluster-60183.48362
GO:0006875	cellular metal ion homeostasis	biological_process	0.35136	1	2	632	281	141360	0		2	Cluster-60183.144724,Cluster-60183.128865
GO:0030030	cell projection organization	biological_process	0.35171	1	3	632	420	141360	0		3	Cluster-60183.162342,Cluster-60183.120169,Cluster-60183.147209
GO:0072524	pyridine-containing compound metabolic process	biological_process	0.35431	1	8	632	1532	141360	4	Cluster-60183.73803,Cluster-60183.18864,Cluster-60183.121689,Cluster-60183.119813	4	Cluster-60183.147771,Cluster-60183.115761,Cluster-60183.137378,Cluster-60183.48362
GO:0030682	evasion or tolerance of host defense response	biological_process	0.35587	1	1	632	100	141360	1	Cluster-60183.137145	0
GO:0051807	evasion or tolerance of defense response of other organism involved in symbiotic interaction	biological_process	0.35587	1	1	632	100	141360	1	Cluster-60183.137145	0
GO:0045786	negative regulation of cell cycle	biological_process	0.35619	1	2	632	248	141360	1	Cluster-60183.22841	1	Cluster-60183.169711
GO:0023014	signal transduction by protein phosphorylation	biological_process	0.35637	1	1	632	96	141360	0		1	Cluster-60183.148166
GO:0016787	hydrolase activity	molecular_function	0.35725	1	127	632	25580	141360	58	Cluster-60183.149125,Cluster-60183.127223,Cluster-60183.101386,Cluster-60183.105420,Cluster-60183.66565,Cluster-60183.75033,Cluster-60183.52074,Cluster-60183.126074,Cluster-60183.209219,Cluster-60183.78379,Cluster-60183.188285,Cluster-60183.107409,Cluster-60183.121138,Cluster-60183.208656,Cluster-60183.118187,Cluster-60183.14291,Cluster-60183.204641,Cluster-60183.24618,Cluster-60183.121689,Cluste…	69	Cluster-60183.112661,Cluster-60183.164354,Cluster-60183.30225,Cluster-60183.94703,Cluster-60183.119739,Cluster-60183.157650,Cluster-60183.130802,Cluster-60183.121233,Cluster-60183.117816,Cluster-60183.117752,Cluster-60183.98340,Cluster-60183.24619,Cluster-60183.62435,Cluster-60183.88842,Cluster-60183.109645,Cluster-60183.182591,Cluster-60183.121230,Cluster-60183.95631,Cluster-60183.187268,Cluster…
GO:0048609	multicellular organismal reproductive process	biological_process	0.35776	1	2	632	292	141360	0		2	Cluster-60183.119156,Cluster-60183.114962
GO:0016830	carbon-carbon lyase activity	molecular_function	0.35777	1	7	632	1234	141360	4	Cluster-60183.121363,Cluster-60183.119813,Cluster-60183.18864,Cluster-60183.144136	3	Cluster-60183.156613,Cluster-60183.81123,Cluster-60183.81128
GO:0019321	pentose metabolic process	biological_process	0.35854	1	1	632	89	141360	1	Cluster-60183.188056	0
GO:0055065	metal ion homeostasis	biological_process	0.3586	1	2	632	287	141360	0		2	Cluster-60183.128865,Cluster-60183.144724
GO:0006643	membrane lipid metabolic process	biological_process	0.35865	1	7	632	1073	141360	2	Cluster-60183.127747,Cluster-60183.127739	5	Cluster-60183.163692,Cluster-60183.112661,Cluster-60183.103662,Cluster-60183.109645,Cluster-60183.130717
GO:0007131	reciprocal meiotic recombination	biological_process	0.35876	1	1	632	94	141360	0		1	Cluster-60183.119156
GO:0035825	reciprocal DNA recombination	biological_process	0.35876	1	1	632	94	141360	0		1	Cluster-60183.119156
GO:0006120	mitochondrial electron transport, NADH to ubiquinone	biological_process	0.36034	1	3	632	420	141360	2	Cluster-60183.137049,Cluster-60183.196365	1	Cluster-60183.178122
GO:0016888	endodeoxyribonuclease activity, producing 5'-phosphomonoesters	molecular_function	0.36163	1	2	632	268	141360	2	Cluster-60183.22250,Cluster-60183.121138	0
GO:0044238	primary metabolic process	biological_process	0.36518	1	292	632	61553	141360	112	Cluster-57477.0,Cluster-60183.112598,Cluster-60183.43721,Cluster-60183.94485,Cluster-60183.18864,Cluster-60183.80273,Cluster-60183.91141,Cluster-60183.73803,Cluster-60183.31305,Cluster-60183.74562,Cluster-60183.126078,Cluster-60183.112006,Cluster-60183.96963,Cluster-60183.193576,Cluster-60183.52384,Cluster-60183.204639,Cluster-60183.120384,Cluster-60183.147375,Cluster-60183.22841,Cluster-60183.10…	180	Cluster-60183.163210,Cluster-60183.136934,Cluster-60183.173301,Cluster-60183.155686,Cluster-60183.142753,Cluster-60183.82934,Cluster-60183.165252,Cluster-60183.172786,Cluster-60183.120374,Cluster-60183.115761,Cluster-60183.173440,Cluster-60183.141664,Cluster-60183.81509,Cluster-60183.142751,Cluster-60183.81543,Cluster-60183.172313,Cluster-60183.211228,Cluster-60183.9629,Cluster-60183.201681,Clust…
GO:0006928	movement of cell or subcellular component	biological_process	0.36529	1	8	632	1317	141360	3	Cluster-60183.57016,Cluster-60183.121363,Cluster-60183.31305	5	Cluster-60183.138491,Cluster-60183.147209,Cluster-60183.138494,Cluster-60183.130802,Cluster-60183.96476
GO:0008173	RNA methyltransferase activity	molecular_function	0.36647	1	3	632	438	141360	1	Cluster-60183.93165	2	Cluster-60183.125583,Cluster-60183.120760
GO:0006637	acyl-CoA metabolic process	biological_process	0.36691	1	1	632	103	141360	1	Cluster-60183.123352	0
GO:0035383	thioester metabolic process	biological_process	0.36691	1	1	632	103	141360	1	Cluster-60183.123352	0
GO:0044780	bacterial-type flagellum assembly	biological_process	0.36702	1	1	632	84	141360	0		1	Cluster-60183.120169
GO:1902554	serine/threonine protein kinase complex	cellular_component	0.36828	1	1	632	77	141360	1	Cluster-57477.0	0
GO:0005773	vacuole	cellular_component	0.36928	1	2	632	285	141360	1	Cluster-60183.73294	1	Cluster-60183.175710
GO:0001503	ossification	biological_process	0.37077	1	1	632	102	141360	1	Cluster-60183.190171	0
GO:0004549	tRNA-specific ribonuclease activity	molecular_function	0.37119	1	1	632	101	141360	1	Cluster-60183.75033	0
GO:0044282	small molecule catabolic process	biological_process	0.3718	1	6	632	1003	141360	3	Cluster-60183.74562,Cluster-60183.41170,Cluster-60183.123352	3	Cluster-60183.173440,Cluster-60183.140473,Cluster-60183.128206
GO:0017016	Ras GTPase binding	molecular_function	0.37317	1	2	632	212	141360	1	Cluster-60183.73294	1	Cluster-60183.175710
GO:0031267	small GTPase binding	molecular_function	0.37317	1	2	632	212	141360	1	Cluster-60183.73294	1	Cluster-60183.175710
GO:0051020	GTPase binding	molecular_function	0.37317	1	2	632	212	141360	1	Cluster-60183.73294	1	Cluster-60183.175710
GO:0009306	protein secretion	biological_process	0.37415	1	2	632	244	141360	1	Cluster-60183.178400	1	Cluster-60183.86074
GO:0005784	Sec61 translocon complex	cellular_component	0.37425	1	1	632	94	141360	1	Cluster-60183.162140	0
GO:0071256	translocon complex	cellular_component	0.37425	1	1	632	94	141360	1	Cluster-60183.162140	0
GO:0031647	regulation of protein stability	biological_process	0.37569	1	1	632	92	141360	0		1	Cluster-60183.71480
GO:0050821	protein stabilization	biological_process	0.37569	1	1	632	92	141360	0		1	Cluster-60183.71480
GO:0019080	viral gene expression	biological_process	0.37574	1	2	632	248	141360	1	Cluster-60183.208257	1	Cluster-60183.73209
GO:1903509	liposaccharide metabolic process	biological_process	0.37718	1	7	632	1095	141360	2	Cluster-60183.127747,Cluster-60183.127739	5	Cluster-60183.163692,Cluster-60183.109645,Cluster-60183.103662,Cluster-60183.130717,Cluster-60183.112661
GO:0006094	gluconeogenesis	biological_process	0.37761	1	5	632	942	141360	3	Cluster-60183.18864,Cluster-60183.121689,Cluster-60183.119813	2	Cluster-60183.115761,Cluster-60183.137378
GO:0019199	transmembrane receptor protein kinase activity	molecular_function	0.37798	1	1	632	95	141360	1	Cluster-60183.224688	0
GO:0019319	hexose biosynthetic process	biological_process	0.3789	1	5	632	944	141360	3	Cluster-60183.121689,Cluster-60183.18864,Cluster-60183.119813	2	Cluster-60183.115761,Cluster-60183.137378
GO:0005231	excitatory extracellular ligand-gated ion channel activity	molecular_function	0.37921	1	1	632	97	141360	0		1	Cluster-60183.164356
GO:0010639	negative regulation of organelle organization	biological_process	0.37977	1	2	632	264	141360	1	Cluster-60183.22841	1	Cluster-60183.120169
GO:0046364	monosaccharide biosynthetic process	biological_process	0.38001	1	5	632	945	141360	3	Cluster-60183.121689,Cluster-60183.18864,Cluster-60183.119813	2	Cluster-60183.115761,Cluster-60183.137378
GO:0005789	endoplasmic reticulum membrane	cellular_component	0.38006	1	8	632	1487	141360	4	Cluster-60183.106202,Cluster-60183.162140,Cluster-60183.121831,Cluster-60183.152957	4	Cluster-60183.88842,Cluster-60183.144724,Cluster-60183.127625,Cluster-60183.117556
GO:0006351	transcription, DNA-templated	biological_process	0.3801	1	61	632	12278	141360	28	Cluster-60183.81518,Cluster-60183.112598,Cluster-60183.22841,Cluster-60183.65428,Cluster-60183.118187,Cluster-60183.113255,Cluster-60183.80273,Cluster-60183.18864,Cluster-60183.94485,Cluster-60183.119154,Cluster-60183.149133,Cluster-60183.220010,Cluster-60183.31305,Cluster-60183.178255,Cluster-60183.115753,Cluster-60183.64721,Cluster-60183.52045,Cluster-60183.93874,Cluster-60183.159257,Cluster-60…	33	Cluster-60183.138499,Cluster-60183.136934,Cluster-60183.163210,Cluster-60183.209918,Cluster-60183.102986,Cluster-60183.163211,Cluster-60183.150355,Cluster-60183.154032,Cluster-60183.115761,Cluster-60183.124273,Cluster-60183.138494,Cluster-60183.138498,Cluster-60183.80335,Cluster-60183.154565,Cluster-60183.123100,Cluster-60183.138491,Cluster-60183.91935,Cluster-60183.120169,Cluster-60183.81509,Clu…
GO:0097659	nucleic acid-templated transcription	biological_process	0.3801	1	61	632	12278	141360	28	Cluster-60183.118187,Cluster-60183.65428,Cluster-60183.113255,Cluster-60183.112598,Cluster-60183.81518,Cluster-60183.22841,Cluster-60183.119154,Cluster-60183.149133,Cluster-60183.220010,Cluster-60183.18864,Cluster-60183.94485,Cluster-60183.80273,Cluster-60183.52045,Cluster-60183.93874,Cluster-60183.178255,Cluster-60183.64721,Cluster-60183.115753,Cluster-60183.31305,Cluster-60183.162140,Cluster-60…	33	Cluster-60183.209918,Cluster-60183.102986,Cluster-60183.163210,Cluster-60183.138499,Cluster-60183.136934,Cluster-60183.163211,Cluster-60183.124273,Cluster-60183.138494,Cluster-60183.150355,Cluster-60183.154032,Cluster-60183.115761,Cluster-60183.91935,Cluster-60183.120169,Cluster-60183.138491,Cluster-60183.138498,Cluster-60183.123100,Cluster-60183.154565,Cluster-60183.80335,Cluster-60183.109721,Cl…
GO:0004525	ribonuclease III activity	molecular_function	0.38014	1	1	632	67	141360	0		1	Cluster-60183.94703
GO:0032296	double-stranded RNA-specific ribonuclease activity	molecular_function	0.38014	1	1	632	67	141360	0		1	Cluster-60183.94703
GO:0006873	cellular ion homeostasis	biological_process	0.38117	1	2	632	306	141360	0		2	Cluster-60183.144724,Cluster-60183.128865
GO:0030003	cellular cation homeostasis	biological_process	0.38117	1	2	632	306	141360	0		2	Cluster-60183.128865,Cluster-60183.144724
GO:0015296	anion:cation symporter activity	molecular_function	0.38175	1	1	632	95	141360	0		1	Cluster-60183.81543
GO:0000145	exocyst	cellular_component	0.38342	1	2	632	287	141360	1	Cluster-60183.129743	1	Cluster-60183.185378
GO:0008242	omega peptidase activity	molecular_function	0.38497	1	1	632	94	141360	1	Cluster-60183.164943	0
GO:0050790	regulation of catalytic activity	biological_process	0.38622	1	7	632	1212	141360	1	Cluster-60183.22841	6	Cluster-60183.169711,Cluster-60183.95631,Cluster-60183.105531,Cluster-60183.139132,Cluster-60183.86074,Cluster-60183.172313
GO:0043650	dicarboxylic acid biosynthetic process	biological_process	0.39065	1	2	632	271	141360	1	Cluster-60183.188056	1	Cluster-60183.102223
GO:0016744	transferase activity, transferring aldehyde or ketonic groups	molecular_function	0.39082	1	1	632	92	141360	0		1	Cluster-60183.151781
GO:0055082	cellular chemical homeostasis	biological_process	0.3909	1	2	632	316	141360	0		2	Cluster-60183.144724,Cluster-60183.128865
GO:0009395	phospholipid catabolic process	biological_process	0.39111	1	2	632	260	141360	0		2	Cluster-60183.98970,Cluster-60183.137432
GO:1901677	phosphate transmembrane transporter activity	molecular_function	0.39131	1	1	632	108	141360	0		1	Cluster-60183.73209
GO:0008168	methyltransferase activity	molecular_function	0.39225	1	15	632	2881	141360	9	Cluster-60183.106139,Cluster-60183.81796,Cluster-60183.114421,Cluster-60183.166053,Cluster-60183.106117,Cluster-60183.93165,Cluster-60183.118522,Cluster-60183.95605,Cluster-60183.80273	6	Cluster-60183.99297,Cluster-60183.151146,Cluster-60183.120760,Cluster-60183.99281,Cluster-60183.125583,Cluster-60183.141615
GO:0000096	sulfur amino acid metabolic process	biological_process	0.39252	1	3	632	498	141360	1	Cluster-60183.125979	2	Cluster-60183.117757,Cluster-60183.117752
GO:0070569	uridylyltransferase activity	molecular_function	0.39408	1	1	632	109	141360	0		1	Cluster-60183.97753
GO:0009245	lipid A biosynthetic process	biological_process	0.39568	1	1	632	102	141360	0		1	Cluster-60183.130717
GO:0046493	lipid A metabolic process	biological_process	0.39568	1	1	632	102	141360	0		1	Cluster-60183.130717
GO:1901269	lipooligosaccharide metabolic process	biological_process	0.39568	1	1	632	102	141360	0		1	Cluster-60183.130717
GO:1901271	lipooligosaccharide biosynthetic process	biological_process	0.39568	1	1	632	102	141360	0		1	Cluster-60183.130717
GO:0042967	acyl-carrier-protein biosynthetic process	biological_process	0.39627	1	6	632	1009	141360	3	Cluster-60183.160168,Cluster-60183.160167,Cluster-60183.126319	3	Cluster-60183.141664,Cluster-60183.91792,Cluster-60183.78771
GO:0006355	regulation of transcription, DNA-templated	biological_process	0.39754	1	49	632	9782	141360	23	Cluster-60183.204639,Cluster-60183.49583,Cluster-60183.48966,Cluster-60183.146461,Cluster-60183.204641,Cluster-60183.22250,Cluster-60183.149133,Cluster-60183.119154,Cluster-60183.18864,Cluster-60183.94485,Cluster-60183.80273,Cluster-60183.113255,Cluster-60183.65428,Cluster-60183.22841,Cluster-60183.112598,Cluster-60183.81518,Cluster-60183.162140,Cluster-60183.159257,Cluster-60183.52045,Cluster-60…	26	Cluster-60183.159253,Cluster-60183.79037,Cluster-60183.138493,Cluster-60183.81543,Cluster-60183.81509,Cluster-60183.102503,Cluster-60183.201681,Cluster-60183.113256,Cluster-60183.85118,Cluster-60183.112722,Cluster-60183.103662,Cluster-60183.163211,Cluster-60183.209918,Cluster-60183.163210,Cluster-60183.136934,Cluster-60183.138499,Cluster-60183.91935,Cluster-60183.120169,Cluster-60183.138491,Clust…
GO:1903506	regulation of nucleic acid-templated transcription	biological_process	0.39754	1	49	632	9782	141360	23	Cluster-60183.22250,Cluster-60183.204641,Cluster-60183.146461,Cluster-60183.48966,Cluster-60183.204639,Cluster-60183.49583,Cluster-60183.178255,Cluster-60183.64721,Cluster-60183.115753,Cluster-60183.31305,Cluster-60183.52045,Cluster-60183.159257,Cluster-60183.162140,Cluster-60183.112598,Cluster-60183.81518,Cluster-60183.22841,Cluster-60183.65428,Cluster-60183.113255,Cluster-60183.18864,Cluster-60…	26	Cluster-60183.112722,Cluster-60183.85118,Cluster-60183.103662,Cluster-60183.201681,Cluster-60183.113256,Cluster-60183.102503,Cluster-60183.81509,Cluster-60183.81543,Cluster-60183.138493,Cluster-60183.79037,Cluster-60183.159253,Cluster-60183.150355,Cluster-60183.115761,Cluster-60183.138494,Cluster-60183.138498,Cluster-60183.123100,Cluster-60183.154565,Cluster-60183.80335,Cluster-60183.120169,Clust…
GO:0015935	small ribosomal subunit	cellular_component	0.39783	1	1	632	160	141360	1	Cluster-60183.180248	0
GO:0004743	pyruvate kinase activity	molecular_function	0.39903	1	1	632	92	141360	0		1	Cluster-60183.137378
GO:0019751	polyol metabolic process	biological_process	0.39921	1	2	632	369	141360	2	Cluster-60183.119813,Cluster-60183.18864	0
GO:0008312	7S RNA binding	molecular_function	0.40073	1	1	632	97	141360	0		1	Cluster-60183.120494
GO:0048585	negative regulation of response to stimulus	biological_process	0.40172	1	1	632	111	141360	1	Cluster-60183.137145	0
GO:0006352	DNA-templated transcription, initiation	biological_process	0.40207	1	6	632	1090	141360	3	Cluster-60183.81518,Cluster-60183.115753,Cluster-60183.118187	3	Cluster-60183.81509,Cluster-60183.109721,Cluster-60183.165179
GO:0006974	cellular response to DNA damage stimulus	biological_process	0.4021	1	16	632	2783	141360	9	Cluster-60183.101386,Cluster-60183.145183,Cluster-60183.159768,Cluster-60183.121363,Cluster-60183.125313,Cluster-60183.209219,Cluster-60183.143253,Cluster-60183.112598,Cluster-60183.65428	7	Cluster-60183.97061,Cluster-60183.230264,Cluster-60183.141247,Cluster-60183.79037,Cluster-60183.53301,Cluster-60183.93938,Cluster-60183.111782
GO:0009064	glutamine family amino acid metabolic process	biological_process	0.40215	1	6	632	1073	141360	4	Cluster-60183.204639,Cluster-60183.164943,Cluster-60183.143271,Cluster-60183.121363	2	Cluster-60183.143539,Cluster-60183.48362
GO:0008023	transcription elongation factor complex	cellular_component	0.40247	1	1	632	105	141360	1	Cluster-60183.99256	0
GO:0003729	mRNA binding	molecular_function	0.4026	1	1	632	104	141360	0		1	Cluster-60183.120169
GO:0044822	poly(A) RNA binding	molecular_function	0.4026	1	1	632	104	141360	0		1	Cluster-60183.120169
GO:0043130	ubiquitin binding	molecular_function	0.40282	1	1	632	108	141360	1	Cluster-60183.141853	0
GO:0003777	microtubule motor activity	molecular_function	0.40302	1	3	632	405	141360	2	Cluster-60183.57016,Cluster-60183.121363	1	Cluster-60183.130802
GO:0015858	nucleoside transport	biological_process	0.40388	1	1	632	112	141360	1	Cluster-60183.3524	0
GO:0018130	heterocycle biosynthetic process	biological_process	0.40437	1	80	632	16418	141360	35	Cluster-60183.49583,Cluster-60183.188056,Cluster-60183.139335,Cluster-60183.67182,Cluster-60183.145183,Cluster-60183.146461,Cluster-60183.204641,Cluster-60183.22250,Cluster-60183.118187,Cluster-60183.22841,Cluster-60183.93874,Cluster-60183.52045,Cluster-60183.118522,Cluster-60183.204639,Cluster-60183.48966,Cluster-60183.208257,Cluster-60183.139546,Cluster-60183.149133,Cluster-60183.220010,Cluster…	45	Cluster-60183.48362,Cluster-60183.159253,Cluster-60183.138493,Cluster-60183.102503,Cluster-60183.165179,Cluster-60183.102223,Cluster-60183.119735,Cluster-60183.103662,Cluster-60183.85118,Cluster-60183.112722,Cluster-60183.81123,Cluster-60183.118685,Cluster-60183.209918,Cluster-60183.73209,Cluster-60183.138491,Cluster-60183.120169,Cluster-60183.154565,Cluster-60183.123100,Cluster-60183.138494,Clus…
GO:0015934	large ribosomal subunit	cellular_component	0.4045	1	1	632	171	141360	1	Cluster-60183.121138	0
GO:0048870	cell motility	biological_process	0.40493	1	4	632	642	141360	1	Cluster-60183.31305	3	Cluster-60183.96476,Cluster-60183.138491,Cluster-60183.138494
GO:0051674	localization of cell	biological_process	0.40493	1	4	632	642	141360	1	Cluster-60183.31305	3	Cluster-60183.138494,Cluster-60183.96476,Cluster-60183.138491
GO:0051537	2 iron, 2 sulfur cluster binding	molecular_function	0.40572	1	2	632	316	141360	2	Cluster-60183.178047,Cluster-60183.192441	0
GO:0016835	carbon-oxygen lyase activity	molecular_function	0.40672	1	5	632	921	141360	0		5	Cluster-60183.93938,Cluster-60183.50196,Cluster-60183.126966,Cluster-60183.94204,Cluster-60183.94216
GO:0006109	regulation of carbohydrate metabolic process	biological_process	0.40678	1	1	632	107	141360	1	Cluster-60183.52384	0
GO:0034654	nucleobase-containing compound biosynthetic process	biological_process	0.40721	1	69	632	14154	141360	32	Cluster-60183.118187,Cluster-60183.22841,Cluster-60183.52045,Cluster-60183.93874,Cluster-60183.67182,Cluster-60183.49583,Cluster-60183.22250,Cluster-60183.146461,Cluster-60183.145183,Cluster-60183.204641,Cluster-60183.65428,Cluster-60183.113255,Cluster-60183.112598,Cluster-60183.81518,Cluster-60183.119154,Cluster-60183.220010,Cluster-60183.149133,Cluster-60183.18864,Cluster-60183.94485,Cluster-60…	37	Cluster-60183.209918,Cluster-60183.73209,Cluster-60183.138494,Cluster-60183.150355,Cluster-60183.154032,Cluster-60183.120169,Cluster-60183.138491,Cluster-60183.123100,Cluster-60183.154565,Cluster-60183.159253,Cluster-60183.138493,Cluster-60183.85118,Cluster-60183.112722,Cluster-60183.103662,Cluster-60183.165179,Cluster-60183.102503,Cluster-60183.142371,Cluster-60183.102986,Cluster-60183.163210,Cl…
GO:0007610	behavior	biological_process	0.40936	1	1	632	118	141360	1	Cluster-60183.135292	0
GO:0016049	cell growth	biological_process	0.41044	1	1	632	102	141360	0		1	Cluster-60183.146649
GO:1901362	organic cyclic compound biosynthetic process	biological_process	0.41085	1	84	632	17246	141360	36	Cluster-60183.118187,Cluster-60183.22841,Cluster-60183.52045,Cluster-60183.93874,Cluster-60183.124128,Cluster-60183.49583,Cluster-60183.139335,Cluster-60183.188056,Cluster-60183.67182,Cluster-60183.146461,Cluster-60183.145183,Cluster-60183.204641,Cluster-60183.22250,Cluster-60183.119154,Cluster-60183.220010,Cluster-60183.149133,Cluster-60183.94485,Cluster-60183.18864,Cluster-60183.80273,Cluster-6…	48	Cluster-60183.118685,Cluster-60183.81123,Cluster-60183.209918,Cluster-60183.73209,Cluster-60183.120169,Cluster-60183.138491,Cluster-60183.123100,Cluster-60183.154565,Cluster-60183.138494,Cluster-60183.150355,Cluster-60183.154032,Cluster-60183.57024,Cluster-60183.159253,Cluster-60183.48362,Cluster-60183.138493,Cluster-60183.165179,Cluster-60183.102503,Cluster-60183.102223,Cluster-60183.119735,Clus…
GO:0004722	protein serine/threonine phosphatase activity	molecular_function	0.41203	1	1	632	102	141360	1	Cluster-60183.193576	0
GO:0042175	nuclear outer membrane-endoplasmic reticulum membrane network	cellular_component	0.41206	1	8	632	1529	141360	4	Cluster-60183.162140,Cluster-60183.121831,Cluster-60183.152957,Cluster-60183.106202	4	Cluster-60183.127625,Cluster-60183.117556,Cluster-60183.144724,Cluster-60183.88842
GO:0044413	avoidance of host defenses	biological_process	0.41411	1	1	632	120	141360	1	Cluster-60183.137145	0
GO:0044415	evasion or tolerance of host defenses	biological_process	0.41411	1	1	632	120	141360	1	Cluster-60183.137145	0
GO:0051832	avoidance of defenses of other organism involved in symbiotic interaction	biological_process	0.41411	1	1	632	120	141360	1	Cluster-60183.137145	0
GO:0051834	evasion or tolerance of defenses of other organism involved in symbiotic interaction	biological_process	0.41411	1	1	632	120	141360	1	Cluster-60183.137145	0
GO:0052173	response to defenses of other organism involved in symbiotic interaction	biological_process	0.41411	1	1	632	120	141360	1	Cluster-60183.137145	0
GO:0052200	response to host defenses	biological_process	0.41411	1	1	632	120	141360	1	Cluster-60183.137145	0
GO:0075136	response to host	biological_process	0.41411	1	1	632	120	141360	1	Cluster-60183.137145	0
GO:0003677	DNA binding	molecular_function	0.41647	1	69	632	13775	141360	37	Cluster-60183.230853,Cluster-60183.193576,Cluster-60183.121966,Cluster-60183.120322,Cluster-60183.114920,Cluster-60183.81518,Cluster-60183.113255,Cluster-60183.65428,Cluster-60183.18864,Cluster-60183.94485,Cluster-60183.149133,Cluster-60183.220010,Cluster-60183.119154,Cluster-60183.31305,Cluster-60183.178255,Cluster-60183.128492,Cluster-60183.115753,Cluster-60183.15908,Cluster-60183.195182,Cluste…	32	Cluster-60183.81509,Cluster-60183.150256,Cluster-60183.79037,Cluster-60183.93938,Cluster-60183.53301,Cluster-60183.113256,Cluster-60183.9629,Cluster-60183.201681,Cluster-60183.138499,Cluster-60183.163210,Cluster-60183.163211,Cluster-60183.115761,Cluster-60183.151441,Cluster-60183.80335,Cluster-60183.138498,Cluster-60183.114962,Cluster-60183.25194,Cluster-60183.172651,Cluster-60183.138493,Cluster-…
GO:0005057	receptor signaling protein activity	molecular_function	0.41656	1	3	632	456	141360	2	Cluster-60183.52384,Cluster-60183.48966	1	Cluster-60183.148166
GO:0016703	oxidoreductase activity, acting on single donors with incorporation of molecular oxygen, incorporation of one atom of oxygen (internal monooxygenases or internal mixed function oxidases)	molecular_function	0.41661	1	1	632	119	141360	1	Cluster-60183.192441	0
GO:0006338	chromatin remodeling	biological_process	0.41701	1	2	632	306	141360	2	Cluster-60183.230853,Cluster-60183.208656	0
GO:0016740	transferase activity	molecular_function	0.418	1	125	632	25555	141360	53	Cluster-60183.114421,Cluster-60183.166053,Cluster-60183.73803,Cluster-60183.157881,Cluster-60183.65428,Cluster-60183.168912,Cluster-57477.0,Cluster-60183.96799,Cluster-60183.106139,Cluster-60183.112598,Cluster-60183.71665,Cluster-60183.126319,Cluster-60183.220010,Cluster-60183.43721,Cluster-60183.171606,Cluster-60183.183397,Cluster-60183.80273,Cluster-60183.127739,Cluster-60183.127747,Cluster-601…	72	Cluster-60183.113527,Cluster-60183.118381,Cluster-60183.151441,Cluster-60183.116056,Cluster-60183.115761,Cluster-60183.144990,Cluster-60183.25194,Cluster-60183.143674,Cluster-60183.142371,Cluster-60183.155686,Cluster-60183.137432,Cluster-60183.169682,Cluster-60183.9629,Cluster-60183.141638,Cluster-60183.151146,Cluster-60183.150945,Cluster-60183.136206,Cluster-60183.172874,Cluster-60183.137378,Clu…
GO:0044427	chromosomal part	cellular_component	0.4185	1	18	632	3331	141360	12	Cluster-60183.65428,Cluster-60183.114920,Cluster-60183.67182,Cluster-60183.112598,Cluster-60183.121968,Cluster-60183.230853,Cluster-60183.121966,Cluster-60183.121971,Cluster-60183.31305,Cluster-60183.16994,Cluster-60183.145183,Cluster-60183.121363	6	Cluster-60183.36364,Cluster-60183.79037,Cluster-60183.138494,Cluster-60183.141247,Cluster-60183.138491,Cluster-60183.114962
GO:0022603	regulation of anatomical structure morphogenesis	biological_process	0.41926	1	1	632	117	141360	1	Cluster-60183.34470	0
GO:0008146	sulfotransferase activity	molecular_function	0.42092	1	1	632	120	141360	0		1	Cluster-60183.139836
GO:0008083	growth factor activity	molecular_function	0.4249	1	2	632	289	141360	2	Cluster-60183.66921,Cluster-60183.130872	0
GO:0019637	organophosphate metabolic process	biological_process	0.42512	1	34	632	6990	141360	15	Cluster-60183.118522,Cluster-60183.182267,Cluster-60183.83665,Cluster-60183.81796,Cluster-60183.188056,Cluster-60183.196365,Cluster-60183.145183,Cluster-60183.121689,Cluster-60183.18864,Cluster-60183.127739,Cluster-60183.118187,Cluster-60183.119813,Cluster-60183.140277,Cluster-60183.137049,Cluster-60183.73803	19	Cluster-60183.48362,Cluster-60183.123936,Cluster-60183.98970,Cluster-60183.147771,Cluster-60183.203004,Cluster-60183.130717,Cluster-60183.89128,Cluster-60183.52330,Cluster-60183.162442,Cluster-60183.178122,Cluster-60183.103662,Cluster-60183.137378,Cluster-60183.97753,Cluster-60183.137432,Cluster-60183.142371,Cluster-53771.0,Cluster-60183.115761,Cluster-60183.120374,Cluster-60183.126753
GO:0004519	endonuclease activity	molecular_function	0.42517	1	6	632	1110	141360	3	Cluster-60183.22250,Cluster-60183.121138,Cluster-60183.75033	3	Cluster-60183.93938,Cluster-60183.173301,Cluster-60183.94703
GO:0043933	macromolecular complex subunit organization	biological_process	0.42627	1	18	632	3594	141360	11	Cluster-60183.121968,Cluster-60183.114920,Cluster-60183.208656,Cluster-60183.230853,Cluster-60183.119154,Cluster-60183.31305,Cluster-60183.121966,Cluster-60183.121971,Cluster-60183.204641,Cluster-60183.146461,Cluster-60183.122940	7	Cluster-60183.116479,Cluster-60183.104798,Cluster-60183.36364,Cluster-60183.80159,Cluster-60183.138494,Cluster-60183.138491,Cluster-60183.97061
GO:0006022	aminoglycan metabolic process	biological_process	0.42757	1	5	632	863	141360	1	Cluster-60183.171606	4	Cluster-60183.163692,Cluster-60183.109645,Cluster-60183.112661,Cluster-60183.128206
GO:0098589	membrane region	cellular_component	0.42771	1	1	632	120	141360	0		1	Cluster-60183.141200
GO:0045454	cell redox homeostasis	biological_process	0.42816	1	4	632	750	141360	3	Cluster-60183.98393,Cluster-60183.98550,Cluster-60183.141853	1	Cluster-60183.118600
GO:0046434	organophosphate catabolic process	biological_process	0.42919	1	3	632	462	141360	0		3	Cluster-60183.137432,Cluster-60183.98970,Cluster-60183.48362
GO:0005048	signal sequence binding	molecular_function	0.43135	1	1	632	112	141360	0		1	Cluster-60183.120494
GO:0008219	cell death	biological_process	0.43229	1	3	632	489	141360	1	Cluster-60183.124763	2	Cluster-60183.124761,Cluster-60183.97061
GO:0016265	death	biological_process	0.43229	1	3	632	489	141360	1	Cluster-60183.124763	2	Cluster-60183.97061,Cluster-60183.124761
GO:0008194	UDP-glycosyltransferase activity	molecular_function	0.43294	1	5	632	861	141360	2	Cluster-60183.147375,Cluster-60183.123808	3	Cluster-60183.113527,Cluster-60183.128206,Cluster-60183.130717
GO:0042430	indole-containing compound metabolic process	biological_process	0.43515	1	5	632	906	141360	2	Cluster-60183.74562,Cluster-60183.41170	3	Cluster-60183.128206,Cluster-60183.140473,Cluster-60183.48362
GO:0015031	protein transport	biological_process	0.43581	1	29	632	5342	141360	16	Cluster-60183.71665,Cluster-60183.22841,Cluster-60183.129743,Cluster-60183.118187,Cluster-60183.65428,Cluster-60183.147375,Cluster-60183.120408,Cluster-60183.119154,Cluster-60183.31305,Cluster-60183.106202,Cluster-60183.178400,Cluster-60183.69577,Cluster-60183.146461,Cluster-60183.162140,Cluster-60183.2322,Cluster-60183.66565	13	Cluster-60183.121787,Cluster-60183.88842,Cluster-60183.86074,Cluster-60183.127625,Cluster-60183.90458,Cluster-60183.103662,Cluster-60183.120494,Cluster-60183.44447,Cluster-60183.151441,Cluster-60183.149357,Cluster-60183.141200,Cluster-60183.138491,Cluster-60183.124761
GO:1902555	endoribonuclease complex	cellular_component	0.43652	1	1	632	122	141360	1	Cluster-60183.75033	0
GO:0070925	organelle assembly	biological_process	0.43673	1	4	632	685	141360	1	Cluster-60183.31305	3	Cluster-60183.120169,Cluster-60183.138491,Cluster-60183.138494
GO:0043414	macromolecule methylation	biological_process	0.44061	1	5	632	841	141360	1	Cluster-60183.106139	4	Cluster-60183.177689,Cluster-60183.125583,Cluster-60183.99281,Cluster-60183.120760
GO:1901606	alpha-amino acid catabolic process	biological_process	0.44125	1	5	632	880	141360	3	Cluster-60183.74562,Cluster-60183.123352,Cluster-60183.41170	2	Cluster-60183.128206,Cluster-60183.140473
GO:0015937	coenzyme A biosynthetic process	biological_process	0.4446	1	1	632	118	141360	0		1	Cluster-60183.142371
GO:0033866	nucleoside bisphosphate biosynthetic process	biological_process	0.4446	1	1	632	118	141360	0		1	Cluster-60183.142371
GO:0034030	ribonucleoside bisphosphate biosynthetic process	biological_process	0.4446	1	1	632	118	141360	0		1	Cluster-60183.142371
GO:0034033	purine nucleoside bisphosphate biosynthetic process	biological_process	0.4446	1	1	632	118	141360	0		1	Cluster-60183.142371
GO:0051220	cytoplasmic sequestering of protein	biological_process	0.44493	1	1	632	110	141360	1	Cluster-60183.22841	0
GO:0006743	ubiquinone metabolic process	biological_process	0.44599	1	3	632	474	141360	2	Cluster-60183.137049,Cluster-60183.14291	1	Cluster-60183.178122
GO:0006744	ubiquinone biosynthetic process	biological_process	0.44599	1	3	632	474	141360	2	Cluster-60183.137049,Cluster-60183.14291	1	Cluster-60183.178122
GO:0019888	protein phosphatase regulator activity	molecular_function	0.44607	1	1	632	107	141360	0		1	Cluster-60183.221902
GO:0009247	glycolipid biosynthetic process	biological_process	0.44611	1	3	632	484	141360	2	Cluster-60183.127739,Cluster-60183.127747	1	Cluster-60183.130717
GO:0046467	membrane lipid biosynthetic process	biological_process	0.44611	1	3	632	484	141360	2	Cluster-60183.127747,Cluster-60183.127739	1	Cluster-60183.130717
GO:0015995	chlorophyll biosynthetic process	biological_process	0.44629	1	1	632	128	141360	1	Cluster-60183.80273	0
GO:0016682	oxidoreductase activity, acting on diphenols and related substances as donors, oxygen as acceptor	molecular_function	0.44694	1	1	632	115	141360	1	Cluster-60183.14291	0
GO:0044432	endoplasmic reticulum part	cellular_component	0.44836	1	8	632	1573	141360	4	Cluster-60183.106202,Cluster-60183.121831,Cluster-60183.152957,Cluster-60183.162140	4	Cluster-60183.144724,Cluster-60183.88842,Cluster-60183.127625,Cluster-60183.117556
GO:0016310	phosphorylation	biological_process	0.45051	1	54	632	11239	141360	23	Cluster-60183.73803,Cluster-60183.137049,Cluster-60183.119813,Cluster-60183.168918,Cluster-60183.168912,Cluster-57477.0,Cluster-60183.110980,Cluster-60183.18864,Cluster-60183.183397,Cluster-60183.88315,Cluster-60183.120384,Cluster-60183.224688,Cluster-60183.56101,Cluster-60183.121689,Cluster-60183.125313,Cluster-60183.110979,Cluster-60183.34470,Cluster-60183.196365,Cluster-60183.145183,Cluster-60…	31	Cluster-60183.116056,Cluster-60183.105305,Cluster-60183.144990,Cluster-60183.115761,Cluster-60183.213241,Cluster-60183.126753,Cluster-60183.169711,Cluster-60183.121787,Cluster-60183.79283,Cluster-60183.187268,Cluster-60183.211528,Cluster-60183.104020,Cluster-60183.97753,Cluster-60183.178122,Cluster-60183.137378,Cluster-60183.169682,Cluster-60183.52330,Cluster-60183.141638,Cluster-60183.162442,Clu…
GO:0034622	cellular macromolecular complex assembly	biological_process	0.45134	1	11	632	2181	141360	5	Cluster-60183.121968,Cluster-60183.31305,Cluster-60183.114920,Cluster-60183.121966,Cluster-60183.121971	6	Cluster-60183.138491,Cluster-60183.97061,Cluster-60183.104798,Cluster-60183.116479,Cluster-60183.36364,Cluster-60183.138494
GO:0009063	cellular amino acid catabolic process	biological_process	0.45165	1	5	632	892	141360	3	Cluster-60183.41170,Cluster-60183.123352,Cluster-60183.74562	2	Cluster-60183.128206,Cluster-60183.140473
GO:0051171	regulation of nitrogen compound metabolic process	biological_process	0.45176	1	58	632	11870	141360	26	Cluster-60183.115753,Cluster-60183.178255,Cluster-60183.64721,Cluster-60183.31305,Cluster-60183.52045,Cluster-60183.159257,Cluster-60183.162140,Cluster-60183.75033,Cluster-60183.22841,Cluster-60183.112598,Cluster-60183.81518,Cluster-60183.113255,Cluster-60183.65428,Cluster-60183.115585,Cluster-60183.18864,Cluster-60183.94485,Cluster-60183.80273,Cluster-60183.149133,Cluster-60183.119154,Cluster-60…	32	Cluster-60183.115761,Cluster-60183.150355,Cluster-60183.138494,Cluster-60183.123100,Cluster-60183.154565,Cluster-60183.80335,Cluster-60183.138498,Cluster-60183.94703,Cluster-60183.91935,Cluster-60183.120169,Cluster-60183.138491,Cluster-60183.136934,Cluster-60183.73209,Cluster-60183.138499,Cluster-60183.209918,Cluster-60183.163210,Cluster-60183.163211,Cluster-60183.85118,Cluster-60183.112722,Clust…
GO:0034655	nucleobase-containing compound catabolic process	biological_process	0.45488	1	6	632	1095	141360	4	Cluster-60183.22250,Cluster-60183.121138,Cluster-60183.127223,Cluster-60183.101386	2	Cluster-60183.93938,Cluster-60183.120169
GO:0009507	chloroplast	cellular_component	0.45497	1	3	632	661	141360	2	Cluster-60183.132581,Cluster-60183.40188	1	Cluster-54392.3
GO:0044281	small molecule metabolic process	biological_process	0.45552	1	82	632	17236	141360	40	Cluster-60183.73803,Cluster-60183.74562,Cluster-60183.183397,Cluster-60183.127739,Cluster-60183.18864,Cluster-60183.164943,Cluster-60183.119154,Cluster-60183.220010,Cluster-60183.126319,Cluster-60183.98550,Cluster-57477.0,Cluster-60183.125979,Cluster-60183.144136,Cluster-60183.208257,Cluster-60183.83665,Cluster-60183.204639,Cluster-60183.118522,Cluster-60183.123352,Cluster-60183.137049,Cluster-60…	42	Cluster-60183.169969,Cluster-60183.140473,Cluster-60183.57023,Cluster-53771.0,Cluster-60183.126753,Cluster-60183.173440,Cluster-60183.115761,Cluster-60183.144990,Cluster-60183.120374,Cluster-60183.90900,Cluster-60183.117757,Cluster-60183.82934,Cluster-60183.126685,Cluster-60183.142371,Cluster-60183.143539,Cluster-60183.89128,Cluster-60183.203004,Cluster-60183.178122,Cluster-60183.81128,Cluster-60…
GO:0016799	hydrolase activity, hydrolyzing N-glycosyl compounds	molecular_function	0.45558	1	1	632	130	141360	0		1	Cluster-60183.93938
GO:0051129	negative regulation of cellular component organization	biological_process	0.45596	1	2	632	304	141360	1	Cluster-60183.22841	1	Cluster-60183.120169
GO:0046168	glycerol-3-phosphate catabolic process	biological_process	0.45649	1	1	632	117	141360	0		1	Cluster-60183.48362
GO:0006006	glucose metabolic process	biological_process	0.45741	1	5	632	1053	141360	3	Cluster-60183.119813,Cluster-60183.121689,Cluster-60183.18864	2	Cluster-60183.115761,Cluster-60183.137378
GO:0019684	photosynthesis, light reaction	biological_process	0.45829	1	2	632	377	141360	0		2	Cluster-60183.104798,Cluster-60183.97061
GO:0000271	polysaccharide biosynthetic process	biological_process	0.46122	1	4	632	695	141360	2	Cluster-60183.147375,Cluster-60183.4317	2	Cluster-60183.113527,Cluster-60183.91407
GO:0033643	host cell part	cellular_component	0.46155	1	4	632	704	141360	2	Cluster-60183.22250,Cluster-60183.140277	2	Cluster-60183.125583,Cluster-60183.120760
GO:0016741	transferase activity, transferring one-carbon groups	molecular_function	0.46245	1	15	632	3019	141360	9	Cluster-60183.93165,Cluster-60183.81796,Cluster-60183.106139,Cluster-60183.114421,Cluster-60183.166053,Cluster-60183.106117,Cluster-60183.80273,Cluster-60183.95605,Cluster-60183.118522	6	Cluster-60183.151146,Cluster-60183.99297,Cluster-60183.141615,Cluster-60183.125583,Cluster-60183.99281,Cluster-60183.120760
GO:0046982	protein heterodimerization activity	molecular_function	0.46373	1	1	632	154	141360	0		1	Cluster-60183.112722
GO:0030260	entry into host cell	biological_process	0.46581	1	1	632	131	141360	1	Cluster-60183.140277	0
GO:0044409	entry into host	biological_process	0.46581	1	1	632	131	141360	1	Cluster-60183.140277	0
GO:0046718	viral entry into host cell	biological_process	0.46581	1	1	632	131	141360	1	Cluster-60183.140277	0
GO:0051806	entry into cell of other organism involved in symbiotic interaction	biological_process	0.46581	1	1	632	131	141360	1	Cluster-60183.140277	0
GO:0051828	entry into other organism involved in symbiotic interaction	biological_process	0.46581	1	1	632	131	141360	1	Cluster-60183.140277	0
GO:0071554	cell wall organization or biogenesis	biological_process	0.46613	1	5	632	1058	141360	1	Cluster-60183.171606	4	Cluster-60183.172313,Cluster-60183.146649,Cluster-60183.62435,Cluster-60183.139132
GO:0005125	cytokine activity	molecular_function	0.4671	1	1	632	131	141360	0		1	Cluster-60183.85118
GO:0015662	ATPase activity, coupled to transmembrane movement of ions, phosphorylative mechanism	molecular_function	0.46739	1	1	632	120	141360	1	Cluster-60183.118522	0
GO:0006305	DNA alkylation	biological_process	0.46823	1	1	632	121	141360	0		1	Cluster-60183.177689
GO:0006306	DNA methylation	biological_process	0.46823	1	1	632	121	141360	0		1	Cluster-60183.177689
GO:0044728	DNA methylation or demethylation	biological_process	0.46823	1	1	632	121	141360	0		1	Cluster-60183.177689
GO:0040007	growth	biological_process	0.46838	1	3	632	517	141360	2	Cluster-60183.66921,Cluster-60183.130872	1	Cluster-60183.146649
GO:0042277	peptide binding	molecular_function	0.46845	1	1	632	130	141360	0		1	Cluster-60183.120494
GO:0007127	meiosis I	biological_process	0.46875	1	1	632	126	141360	0		1	Cluster-60183.119156
GO:0018995	host	cellular_component	0.46914	1	4	632	714	141360	2	Cluster-60183.22250,Cluster-60183.140277	2	Cluster-60183.125583,Cluster-60183.120760
GO:0043657	host cell	cellular_component	0.46914	1	4	632	714	141360	2	Cluster-60183.140277,Cluster-60183.22250	2	Cluster-60183.120760,Cluster-60183.125583
GO:0006790	sulfur compound metabolic process	biological_process	0.47035	1	8	632	1596	141360	5	Cluster-60183.208257,Cluster-60183.125979,Cluster-60183.123352,Cluster-60183.146461,Cluster-60183.119154	3	Cluster-60183.117752,Cluster-60183.117757,Cluster-56462.3
GO:0019438	aromatic compound biosynthetic process	biological_process	0.47228	1	77	632	16098	141360	34	Cluster-60183.52045,Cluster-60183.93874,Cluster-60183.118187,Cluster-60183.22841,Cluster-60183.146461,Cluster-60183.145183,Cluster-60183.204641,Cluster-60183.22250,Cluster-60183.49583,Cluster-60183.188056,Cluster-60183.67182,Cluster-60183.162140,Cluster-60183.159257,Cluster-60183.64721,Cluster-60183.115753,Cluster-60183.178255,Cluster-60183.73803,Cluster-60183.31305,Cluster-60183.119154,Cluster-6…	43	Cluster-60183.120169,Cluster-60183.138491,Cluster-60183.123100,Cluster-60183.154565,Cluster-60183.138494,Cluster-60183.150355,Cluster-60183.154032,Cluster-60183.57024,Cluster-60183.118685,Cluster-60183.209918,Cluster-60183.73209,Cluster-60183.165179,Cluster-60183.102503,Cluster-60183.102223,Cluster-60183.119735,Cluster-60183.112722,Cluster-60183.85118,Cluster-60183.103662,Cluster-60183.159253,Clu…
GO:0016655	oxidoreductase activity, acting on NAD(P)H, quinone or similar compound as acceptor	molecular_function	0.47234	1	3	632	496	141360	1	Cluster-60183.137049	2	Cluster-60183.90898,Cluster-60183.178122
GO:0006525	arginine metabolic process	biological_process	0.47313	1	4	632	727	141360	3	Cluster-60183.204639,Cluster-60183.121363,Cluster-60183.143271	1	Cluster-60183.48362
GO:0042995	cell projection	cellular_component	0.47355	1	4	632	703	141360	1	Cluster-60183.31305	3	Cluster-60183.138494,Cluster-60183.138491,Cluster-60183.96476
GO:0009536	plastid	cellular_component	0.47364	1	3	632	688	141360	2	Cluster-60183.40188,Cluster-60183.132581	1	Cluster-54392.3
GO:0044215	other organism	cellular_component	0.47428	1	4	632	720	141360	2	Cluster-60183.22250,Cluster-60183.140277	2	Cluster-60183.125583,Cluster-60183.120760
GO:0044216	other organism cell	cellular_component	0.47428	1	4	632	720	141360	2	Cluster-60183.22250,Cluster-60183.140277	2	Cluster-60183.125583,Cluster-60183.120760
GO:0044217	other organism part	cellular_component	0.47428	1	4	632	720	141360	2	Cluster-60183.140277,Cluster-60183.22250	2	Cluster-60183.120760,Cluster-60183.125583
GO:0016624	oxidoreductase activity, acting on the aldehyde or oxo group of donors, disulfide as acceptor	molecular_function	0.47482	1	1	632	131	141360	0		1	Cluster-60183.151781
GO:0015370	solute:sodium symporter activity	molecular_function	0.47573	1	1	632	130	141360	0		1	Cluster-60183.81543
GO:0016891	endoribonuclease activity, producing 5'-phosphomonoesters	molecular_function	0.47848	1	2	632	321	141360	1	Cluster-60183.75033	1	Cluster-60183.94703
GO:0006573	valine metabolic process	biological_process	0.47962	1	3	632	530	141360	2	Cluster-60183.74562,Cluster-60183.123352	1	Cluster-60183.140473
GO:0004143	diacylglycerol kinase activity	molecular_function	0.47982	1	1	632	111	141360	0		1	Cluster-60183.137432
GO:0003854	3-beta-hydroxy-delta5-steroid dehydrogenase activity	molecular_function	0.48005	1	3	632	539	141360	1	Cluster-60183.124128	2	Cluster-60183.140473,Cluster-60183.102986
GO:0008207	C21-steroid hormone metabolic process	biological_process	0.48005	1	3	632	539	141360	1	Cluster-60183.124128	2	Cluster-60183.140473,Cluster-60183.102986
GO:0008209	androgen metabolic process	biological_process	0.48005	1	3	632	539	141360	1	Cluster-60183.124128	2	Cluster-60183.140473,Cluster-60183.102986
GO:0008210	estrogen metabolic process	biological_process	0.48005	1	3	632	539	141360	1	Cluster-60183.124128	2	Cluster-60183.102986,Cluster-60183.140473
GO:0016229	steroid dehydrogenase activity	molecular_function	0.48005	1	3	632	539	141360	1	Cluster-60183.124128	2	Cluster-60183.102986,Cluster-60183.140473
GO:0033764	steroid dehydrogenase activity, acting on the CH-OH group of donors, NAD or NADP as acceptor	molecular_function	0.48005	1	3	632	539	141360	1	Cluster-60183.124128	2	Cluster-60183.140473,Cluster-60183.102986
GO:0003779	actin binding	molecular_function	0.48017	1	4	632	757	141360	2	Cluster-60183.181687,Cluster-60183.73294	2	Cluster-60183.175710,Cluster-60183.52024
GO:0033176	proton-transporting V-type ATPase complex	cellular_component	0.48098	1	3	632	519	141360	2	Cluster-60183.73294,Cluster-60183.182267	1	Cluster-60183.175710
GO:0016814	hydrolase activity, acting on carbon-nitrogen (but not peptide) bonds, in cyclic amidines	molecular_function	0.4818	1	1	632	142	141360	0		1	Cluster-60183.102223
GO:0044242	cellular lipid catabolic process	biological_process	0.48212	1	2	632	318	141360	0		2	Cluster-60183.137432,Cluster-60183.98970
GO:0005088	Ras guanyl-nucleotide exchange factor activity	molecular_function	0.48223	1	1	632	129	141360	0		1	Cluster-60183.105531
GO:0005089	Rho guanyl-nucleotide exchange factor activity	molecular_function	0.48223	1	1	632	129	141360	0		1	Cluster-60183.105531
GO:0019076	viral release from host cell	biological_process	0.48258	1	1	632	134	141360	1	Cluster-60183.140277	0
GO:0050776	regulation of immune response	biological_process	0.48296	1	1	632	143	141360	0		1	Cluster-60183.93938
GO:0003712	transcription cofactor activity	molecular_function	0.48328	1	5	632	953	141360	3	Cluster-60183.80273,Cluster-60183.132922,Cluster-60183.159257	2	Cluster-60183.120169,Cluster-60183.159253
GO:0033013	tetrapyrrole metabolic process	biological_process	0.48395	1	6	632	1133	141360	3	Cluster-60183.183397,Cluster-60183.80273,Cluster-60183.132922	3	Cluster-60183.50068,Cluster-60183.119735,Cluster-60183.118685
GO:0005337	nucleoside transmembrane transporter activity	molecular_function	0.48538	1	1	632	145	141360	1	Cluster-60183.3524	0
GO:0006549	isoleucine metabolic process	biological_process	0.48545	1	3	632	537	141360	2	Cluster-60183.74562,Cluster-60183.123352	1	Cluster-60183.140473
GO:0004620	phospholipase activity	molecular_function	0.48586	1	1	632	147	141360	0		1	Cluster-60183.98970
GO:0032991	macromolecular complex	cellular_component	0.48592	1	126	632	27211	141360	69	Cluster-60183.132922,Cluster-60183.22250,Cluster-60183.81882,Cluster-60183.121971,Cluster-60183.137145,Cluster-60183.152957,Cluster-60183.121831,Cluster-60183.138354,Cluster-60183.121363,Cluster-60183.146461,Cluster-60183.125442,Cluster-60183.145183,Cluster-60183.67182,Cluster-60183.129743,Cluster-60183.160168,Cluster-60183.143271,Cluster-60183.182267,Cluster-60183.52045,Cluster-60183.108217,Clus…	57	Cluster-60183.103662,Cluster-60183.141247,Cluster-60183.120494,Cluster-60183.162442,Cluster-60183.122019,Cluster-60183.91792,Cluster-60183.102503,Cluster-60183.163692,Cluster-60183.58604,Cluster-60183.138493,Cluster-60183.114428,Cluster-60183.159253,Cluster-60183.221902,Cluster-60183.8170,Cluster-60183.68350,Cluster-60183.90898,Cluster-60183.130802,Cluster-60183.138494,Cluster-60183.112661,Cluste…
GO:0019208	phosphatase regulator activity	molecular_function	0.48627	1	1	632	128	141360	0		1	Cluster-60183.221902
GO:0000989	transcription factor activity, transcription factor binding	molecular_function	0.48643	1	5	632	957	141360	3	Cluster-60183.159257,Cluster-60183.80273,Cluster-60183.132922	2	Cluster-60183.120169,Cluster-60183.159253
GO:0006694	steroid biosynthetic process	biological_process	0.48653	1	5	632	917	141360	1	Cluster-60183.124128	4	Cluster-60183.151781,Cluster-60183.140473,Cluster-60183.102986,Cluster-53771.0
GO:1901661	quinone metabolic process	biological_process	0.48907	1	3	632	505	141360	2	Cluster-60183.137049,Cluster-60183.14291	1	Cluster-60183.178122
GO:1901663	quinone biosynthetic process	biological_process	0.48907	1	3	632	505	141360	2	Cluster-60183.137049,Cluster-60183.14291	1	Cluster-60183.178122
GO:0008250	oligosaccharyltransferase complex	cellular_component	0.4896	1	1	632	142	141360	1	Cluster-60183.121831	0
GO:0008202	steroid metabolic process	biological_process	0.48982	1	5	632	923	141360	1	Cluster-60183.124128	4	Cluster-60183.151781,Cluster-53771.0,Cluster-60183.102986,Cluster-60183.140473
GO:0007006	mitochondrial membrane organization	biological_process	0.49069	1	1	632	127	141360	1	Cluster-60183.178400	0
GO:0044033	multi-organism metabolic process	biological_process	0.49323	1	2	632	314	141360	1	Cluster-60183.208257	1	Cluster-60183.73209
GO:0004871	signal transducer activity	molecular_function	0.49345	1	13	632	2595	141360	8	Cluster-60183.52384,Cluster-60183.3524,Cluster-60183.64721,Cluster-60183.208257,Cluster-60183.224688,Cluster-60183.48966,Cluster-60183.65428,Cluster-60183.145993	5	Cluster-60183.148166,Cluster-60183.118548,Cluster-60183.68252,Cluster-60183.81543,Cluster-60183.164356
GO:0043085	positive regulation of catalytic activity	biological_process	0.49346	1	1	632	137	141360	0		1	Cluster-60183.86074
GO:0008176	tRNA (guanine-N7-)-methyltransferase activity	molecular_function	0.49475	1	1	632	130	141360	1	Cluster-60183.93165	0
GO:0010468	regulation of gene expression	biological_process	0.49593	1	55	632	11386	141360	25	Cluster-60183.178255,Cluster-60183.64721,Cluster-60183.115753,Cluster-60183.31305,Cluster-60183.52045,Cluster-60183.159257,Cluster-60183.162140,Cluster-60183.22841,Cluster-60183.112598,Cluster-60183.81518,Cluster-60183.113255,Cluster-60183.65428,Cluster-60183.115585,Cluster-60183.94485,Cluster-60183.18864,Cluster-60183.80273,Cluster-60183.149133,Cluster-60183.119154,Cluster-60183.22250,Cluster-60…	30	Cluster-60183.115761,Cluster-60183.150355,Cluster-60183.138494,Cluster-60183.123100,Cluster-60183.154565,Cluster-60183.80335,Cluster-60183.138498,Cluster-60183.91935,Cluster-60183.120169,Cluster-60183.138491,Cluster-60183.136934,Cluster-60183.73209,Cluster-60183.138499,Cluster-60183.209918,Cluster-60183.163210,Cluster-60183.163211,Cluster-60183.112722,Cluster-60183.85118,Cluster-60183.103662,Clus…
GO:0006935	chemotaxis	biological_process	0.49666	1	2	632	357	141360	0		2	Cluster-60183.85118,Cluster-60183.147209
GO:0005634	nucleus	cellular_component	0.49732	1	60	632	12412	141360	28	Cluster-60183.230853,Cluster-60183.49583,Cluster-60183.177103,Cluster-60183.141515,Cluster-60183.120322,Cluster-60183.123808,Cluster-60183.99256,Cluster-60183.146461,Cluster-60183.120384,Cluster-60183.139546,Cluster-60183.132922,Cluster-60183.121966,Cluster-60183.121971,Cluster-60183.73113,Cluster-60183.80273,Cluster-60183.220010,Cluster-60183.43721,Cluster-60183.119154,Cluster-60183.208656,Clust…	32	Cluster-60183.138493,Cluster-60183.58604,Cluster-60183.127625,Cluster-60183.8170,Cluster-60183.36364,Cluster-60183.109721,Cluster-60183.177689,Cluster-60183.102503,Cluster-60183.165179,Cluster-60183.68252,Cluster-60183.112722,Cluster-60183.141247,Cluster-60183.9629,Cluster-60183.74463,Cluster-60183.163211,Cluster-60183.88842,Cluster-60183.120412,Cluster-60183.163210,Cluster-60183.80335,Cluster-60…
GO:0007094	mitotic spindle assembly checkpoint	biological_process	0.49734	1	1	632	140	141360	1	Cluster-60183.22841	0
GO:0009895	negative regulation of catabolic process	biological_process	0.49734	1	1	632	140	141360	1	Cluster-60183.22841	0
GO:0031330	negative regulation of cellular catabolic process	biological_process	0.49734	1	1	632	140	141360	1	Cluster-60183.22841	0
GO:0031396	regulation of protein ubiquitination	biological_process	0.49734	1	1	632	140	141360	1	Cluster-60183.22841	0
GO:0031397	negative regulation of protein ubiquitination	biological_process	0.49734	1	1	632	140	141360	1	Cluster-60183.22841	0
GO:0031577	spindle checkpoint	biological_process	0.49734	1	1	632	140	141360	1	Cluster-60183.22841	0
GO:0032435	negative regulation of proteasomal ubiquitin-dependent protein catabolic process	biological_process	0.49734	1	1	632	140	141360	1	Cluster-60183.22841	0
GO:0033046	negative regulation of sister chromatid segregation	biological_process	0.49734	1	1	632	140	141360	1	Cluster-60183.22841	0
GO:0033048	negative regulation of mitotic sister chromatid segregation	biological_process	0.49734	1	1	632	140	141360	1	Cluster-60183.22841	0
GO:0042177	negative regulation of protein catabolic process	biological_process	0.49734	1	1	632	140	141360	1	Cluster-60183.22841	0
GO:0045839	negative regulation of mitotic nuclear division	biological_process	0.49734	1	1	632	140	141360	1	Cluster-60183.22841	0
GO:0045841	negative regulation of mitotic metaphase/anaphase transition	biological_process	0.49734	1	1	632	140	141360	1	Cluster-60183.22841	0
GO:0051340	regulation of ligase activity	biological_process	0.49734	1	1	632	140	141360	1	Cluster-60183.22841	0
GO:0051352	negative regulation of ligase activity	biological_process	0.49734	1	1	632	140	141360	1	Cluster-60183.22841	0
GO:0051436	negative regulation of ubiquitin-protein ligase activity involved in mitotic cell cycle	biological_process	0.49734	1	1	632	140	141360	1	Cluster-60183.22841	0
GO:0051438	regulation of ubiquitin-protein transferase activity	biological_process	0.49734	1	1	632	140	141360	1	Cluster-60183.22841	0
GO:0051439	regulation of ubiquitin-protein ligase activity involved in mitotic cell cycle	biological_process	0.49734	1	1	632	140	141360	1	Cluster-60183.22841	0
GO:0051444	negative regulation of ubiquitin-protein transferase activity	biological_process	0.49734	1	1	632	140	141360	1	Cluster-60183.22841	0
GO:0051985	negative regulation of chromosome segregation	biological_process	0.49734	1	1	632	140	141360	1	Cluster-60183.22841	0
GO:0071173	spindle assembly checkpoint	biological_process	0.49734	1	1	632	140	141360	1	Cluster-60183.22841	0
GO:0071174	mitotic spindle checkpoint	biological_process	0.49734	1	1	632	140	141360	1	Cluster-60183.22841	0
GO:1901799	negative regulation of proteasomal protein catabolic process	biological_process	0.49734	1	1	632	140	141360	1	Cluster-60183.22841	0
GO:1902100	negative regulation of metaphase/anaphase transition of cell cycle	biological_process	0.49734	1	1	632	140	141360	1	Cluster-60183.22841	0
GO:1903051	negative regulation of proteolysis involved in cellular protein catabolic process	biological_process	0.49734	1	1	632	140	141360	1	Cluster-60183.22841	0
GO:1903320	regulation of protein modification by small protein conjugation or removal	biological_process	0.49734	1	1	632	140	141360	1	Cluster-60183.22841	0
GO:1903321	negative regulation of protein modification by small protein conjugation or removal	biological_process	0.49734	1	1	632	140	141360	1	Cluster-60183.22841	0
GO:1903363	negative regulation of cellular protein catabolic process	biological_process	0.49734	1	1	632	140	141360	1	Cluster-60183.22841	0
GO:1904666	regulation of ubiquitin protein ligase activity	biological_process	0.49734	1	1	632	140	141360	1	Cluster-60183.22841	0
GO:1904667	negative regulation of ubiquitin protein ligase activity	biological_process	0.49734	1	1	632	140	141360	1	Cluster-60183.22841	0
GO:2000816	negative regulation of mitotic sister chromatid separation	biological_process	0.49734	1	1	632	140	141360	1	Cluster-60183.22841	0
GO:2001251	negative regulation of chromosome organization	biological_process	0.49734	1	1	632	140	141360	1	Cluster-60183.22841	0
GO:0006551	leucine metabolic process	biological_process	0.49781	1	3	632	548	141360	2	Cluster-60183.123352,Cluster-60183.74562	1	Cluster-60183.140473
GO:1901988	negative regulation of cell cycle phase transition	biological_process	0.49907	1	1	632	141	141360	1	Cluster-60183.22841	0
GO:1901991	negative regulation of mitotic cell cycle phase transition	biological_process	0.49907	1	1	632	141	141360	1	Cluster-60183.22841	0
GO:0007018	microtubule-based movement	biological_process	0.49967	1	3	632	495	141360	2	Cluster-60183.121363,Cluster-60183.57016	1	Cluster-60183.130802
GO:0003857	3-hydroxyacyl-CoA dehydrogenase activity	molecular_function	0.49985	1	2	632	338	141360	1	Cluster-60183.74562	1	Cluster-60183.140473
GO:0045184	establishment of protein localization	biological_process	0.50117	1	29	632	5503	141360	16	Cluster-60183.146461,Cluster-60183.2322,Cluster-60183.162140,Cluster-60183.66565,Cluster-60183.31305,Cluster-60183.178400,Cluster-60183.106202,Cluster-60183.69577,Cluster-60183.119154,Cluster-60183.120408,Cluster-60183.71665,Cluster-60183.129743,Cluster-60183.22841,Cluster-60183.118187,Cluster-60183.65428,Cluster-60183.147375	13	Cluster-60183.141200,Cluster-60183.149357,Cluster-60183.138491,Cluster-60183.124761,Cluster-60183.90458,Cluster-60183.103662,Cluster-60183.120494,Cluster-60183.44447,Cluster-60183.151441,Cluster-60183.86074,Cluster-60183.127625,Cluster-60183.121787,Cluster-60183.88842
GO:0006575	cellular modified amino acid metabolic process	biological_process	0.50344	1	8	632	1605	141360	3	Cluster-60183.74562,Cluster-60183.188056,Cluster-60183.41170	5	Cluster-60183.57024,Cluster-60183.142371,Cluster-60183.128206,Cluster-60183.102223,Cluster-60183.57023
GO:0030955	potassium ion binding	molecular_function	0.50402	1	1	632	135	141360	0		1	Cluster-60183.137378
GO:0031420	alkali metal ion binding	molecular_function	0.50402	1	1	632	135	141360	0		1	Cluster-60183.137378
GO:0042330	taxis	biological_process	0.50447	1	2	632	363	141360	0		2	Cluster-60183.147209,Cluster-60183.85118
GO:0022607	cellular component assembly	biological_process	0.50457	1	18	632	3723	141360	8	Cluster-60183.114920,Cluster-60183.121968,Cluster-60183.119154,Cluster-60183.31305,Cluster-60183.121966,Cluster-60183.121971,Cluster-60183.122940,Cluster-60183.146461	10	Cluster-60183.36364,Cluster-60183.104798,Cluster-60183.116479,Cluster-60183.80159,Cluster-60183.138494,Cluster-60183.146649,Cluster-60183.119156,Cluster-60183.97061,Cluster-60183.120169,Cluster-60183.138491
GO:0004190	aspartic-type endopeptidase activity	molecular_function	0.50484	1	6	632	1193	141360	2	Cluster-60183.132922,Cluster-60183.204641	4	Cluster-60183.111430,Cluster-60183.128865,Cluster-60183.88842,Cluster-60183.157396
GO:0070001	aspartic-type peptidase activity	molecular_function	0.50484	1	6	632	1193	141360	2	Cluster-60183.132922,Cluster-60183.204641	4	Cluster-60183.157396,Cluster-60183.88842,Cluster-60183.128865,Cluster-60183.111430
GO:0004866	endopeptidase inhibitor activity	molecular_function	0.50512	1	2	632	392	141360	1	Cluster-60183.114421	1	Cluster-60183.105899
GO:0061135	endopeptidase regulator activity	molecular_function	0.50512	1	2	632	392	141360	1	Cluster-60183.114421	1	Cluster-60183.105899
GO:0009607	response to biotic stimulus	biological_process	0.50562	1	6	632	1303	141360	2	Cluster-60183.137145,Cluster-60183.124763	4	Cluster-60183.93938,Cluster-60183.124761,Cluster-60183.202868,Cluster-60183.62820
GO:0010556	regulation of macromolecule biosynthetic process	biological_process	0.50678	1	54	632	11235	141360	25	Cluster-60183.81518,Cluster-60183.112598,Cluster-60183.22841,Cluster-60183.65428,Cluster-60183.115585,Cluster-60183.113255,Cluster-60183.80273,Cluster-60183.18864,Cluster-60183.94485,Cluster-60183.119154,Cluster-60183.149133,Cluster-60183.31305,Cluster-60183.178255,Cluster-60183.115753,Cluster-60183.64721,Cluster-60183.52045,Cluster-60183.159257,Cluster-60183.162140,Cluster-60183.48966,Cluster-60…	29	Cluster-60183.138499,Cluster-60183.136934,Cluster-60183.73209,Cluster-60183.163210,Cluster-60183.209918,Cluster-60183.163211,Cluster-60183.150355,Cluster-60183.115761,Cluster-60183.138494,Cluster-60183.138498,Cluster-60183.80335,Cluster-60183.154565,Cluster-60183.123100,Cluster-60183.138491,Cluster-60183.120169,Cluster-60183.91935,Cluster-60183.81509,Cluster-60183.81543,Cluster-60183.138493,Clust…
GO:0006072	glycerol-3-phosphate metabolic process	biological_process	0.50763	1	1	632	141	141360	0		1	Cluster-60183.48362
GO:0003684	damaged DNA binding	molecular_function	0.50793	1	1	632	130	141360	0		1	Cluster-60183.93938
GO:0031326	regulation of cellular biosynthetic process	biological_process	0.5083	1	54	632	11241	141360	25	Cluster-60183.18864,Cluster-60183.94485,Cluster-60183.80273,Cluster-60183.119154,Cluster-60183.149133,Cluster-60183.112598,Cluster-60183.81518,Cluster-60183.22841,Cluster-60183.65428,Cluster-60183.115585,Cluster-60183.113255,Cluster-60183.159257,Cluster-60183.162140,Cluster-60183.115753,Cluster-60183.178255,Cluster-60183.64721,Cluster-60183.31305,Cluster-60183.52045,Cluster-60183.204639,Cluster-6…	29	Cluster-60183.163211,Cluster-60183.138499,Cluster-60183.136934,Cluster-60183.73209,Cluster-60183.209918,Cluster-60183.163210,Cluster-60183.138498,Cluster-60183.123100,Cluster-60183.154565,Cluster-60183.80335,Cluster-60183.120169,Cluster-60183.91935,Cluster-60183.138491,Cluster-60183.150355,Cluster-60183.115761,Cluster-60183.138494,Cluster-60183.138493,Cluster-60183.79037,Cluster-60183.159253,Clus…
GO:0007409	axonogenesis	biological_process	0.5084	1	1	632	146	141360	0		1	Cluster-60183.147209
GO:0007411	axon guidance	biological_process	0.5084	1	1	632	146	141360	0		1	Cluster-60183.147209
GO:0048667	cell morphogenesis involved in neuron differentiation	biological_process	0.5084	1	1	632	146	141360	0		1	Cluster-60183.147209
GO:0048812	neuron projection morphogenesis	biological_process	0.5084	1	1	632	146	141360	0		1	Cluster-60183.147209
GO:0061564	axon development	biological_process	0.5084	1	1	632	146	141360	0		1	Cluster-60183.147209
GO:0097485	neuron projection guidance	biological_process	0.5084	1	1	632	146	141360	0		1	Cluster-60183.147209
GO:0042181	ketone biosynthetic process	biological_process	0.50902	1	3	632	516	141360	2	Cluster-60183.137049,Cluster-60183.14291	1	Cluster-60183.178122
GO:0006487	protein N-linked glycosylation	biological_process	0.50907	1	1	632	157	141360	1	Cluster-60183.121831	0
GO:0065009	regulation of molecular function	biological_process	0.51085	1	7	632	1333	141360	1	Cluster-60183.22841	6	Cluster-60183.95631,Cluster-60183.169711,Cluster-60183.105531,Cluster-60183.139132,Cluster-60183.86074,Cluster-60183.172313
GO:0072521	purine-containing compound metabolic process	biological_process	0.51103	1	27	632	5832	141360	13	Cluster-60183.208257,Cluster-60183.145183,Cluster-60183.196365,Cluster-60183.119813,Cluster-60183.138354,Cluster-60183.137049,Cluster-60183.121689,Cluster-60183.118187,Cluster-60183.182267,Cluster-60183.220010,Cluster-60183.118522,Cluster-60183.18864,Cluster-60183.83665	14	Cluster-60183.162442,Cluster-60183.52330,Cluster-60183.9629,Cluster-60183.126753,Cluster-60183.115761,Cluster-60183.120374,Cluster-60183.137378,Cluster-60183.178122,Cluster-60183.154032,Cluster-53771.0,Cluster-60183.203004,Cluster-60183.89128,Cluster-60183.123936,Cluster-60183.142371
GO:0007093	mitotic cell cycle checkpoint	biological_process	0.51283	1	1	632	147	141360	1	Cluster-60183.22841	0
GO:0051348	negative regulation of transferase activity	biological_process	0.51285	1	1	632	149	141360	1	Cluster-60183.22841	0
GO:0009889	regulation of biosynthetic process	biological_process	0.51296	1	54	632	11261	141360	25	Cluster-60183.208257,Cluster-60183.22250,Cluster-60183.146461,Cluster-60183.204641,Cluster-60183.48966,Cluster-60183.49583,Cluster-60183.204639,Cluster-60183.52045,Cluster-60183.31305,Cluster-60183.178255,Cluster-60183.115753,Cluster-60183.64721,Cluster-60183.162140,Cluster-60183.159257,Cluster-60183.113255,Cluster-60183.115585,Cluster-60183.65428,Cluster-60183.22841,Cluster-60183.81518,Cluster-6…	29	Cluster-60183.44447,Cluster-60183.113256,Cluster-60183.201681,Cluster-60183.103662,Cluster-60183.85118,Cluster-60183.112722,Cluster-60183.102503,Cluster-60183.125797,Cluster-60183.81543,Cluster-60183.81509,Cluster-60183.159253,Cluster-60183.79037,Cluster-60183.138493,Cluster-60183.138494,Cluster-60183.115761,Cluster-60183.150355,Cluster-60183.138491,Cluster-60183.91935,Cluster-60183.120169,Cluste…
GO:0051784	negative regulation of nuclear division	biological_process	0.51305	1	1	632	147	141360	1	Cluster-60183.22841	0
GO:0055086	nucleobase-containing small molecule metabolic process	biological_process	0.51372	1	35	632	7558	141360	17	Cluster-60183.118187,Cluster-60183.220010,Cluster-60183.127739,Cluster-60183.18864,Cluster-60183.73803,Cluster-60183.119813,Cluster-60183.140277,Cluster-60183.137049,Cluster-60183.188056,Cluster-60183.118522,Cluster-60183.182267,Cluster-60183.83665,Cluster-60183.208257,Cluster-60183.138354,Cluster-60183.196365,Cluster-60183.145183,Cluster-60183.121689	18	Cluster-60183.142371,Cluster-60183.97753,Cluster-60183.154032,Cluster-60183.126753,Cluster-60183.120374,Cluster-60183.115761,Cluster-53771.0,Cluster-60183.122399,Cluster-60183.123936,Cluster-60183.147771,Cluster-60183.48362,Cluster-60183.52330,Cluster-60183.9629,Cluster-60183.162442,Cluster-60183.178122,Cluster-60183.137378,Cluster-60183.203004,Cluster-60183.89128
GO:0045930	negative regulation of mitotic cell cycle	biological_process	0.51451	1	1	632	148	141360	1	Cluster-60183.22841	0
GO:0007264	small GTPase mediated signal transduction	biological_process	0.51498	1	7	632	1447	141360	4	Cluster-60183.65428,Cluster-60183.66565,Cluster-60183.208257,Cluster-60183.188285	3	Cluster-60183.149357,Cluster-60183.25194,Cluster-60183.117816
GO:0032504	multicellular organism reproduction	biological_process	0.5152	1	2	632	384	141360	0		2	Cluster-60183.114962,Cluster-60183.119156
GO:0006098	pentose-phosphate shunt	biological_process	0.51525	1	4	632	871	141360	3	Cluster-60183.18864,Cluster-60183.121689,Cluster-60183.119813	1	Cluster-60183.48362
GO:0047134	protein-disulfide reductase activity	molecular_function	0.51572	1	1	632	135	141360	1	Cluster-60183.141515	0
GO:0016641	oxidoreductase activity, acting on the CH-NH2 group of donors, oxygen as acceptor	molecular_function	0.51598	1	1	632	163	141360	1	Cluster-60183.52173	0
GO:0051156	glucose 6-phosphate metabolic process	biological_process	0.51629	1	4	632	873	141360	3	Cluster-60183.121689,Cluster-60183.18864,Cluster-60183.119813	1	Cluster-60183.48362
GO:0015948	methanogenesis	biological_process	0.5163	1	1	632	152	141360	1	Cluster-60183.188056	0
GO:0015975	energy derivation by oxidation of reduced inorganic compounds	biological_process	0.5163	1	1	632	152	141360	1	Cluster-60183.188056	0
GO:0043447	alkane biosynthetic process	biological_process	0.5163	1	1	632	152	141360	1	Cluster-60183.188056	0
GO:0016846	carbon-sulfur lyase activity	molecular_function	0.51674	1	1	632	152	141360	1	Cluster-60183.16994	0
GO:0009653	anatomical structure morphogenesis	biological_process	0.51754	1	5	632	1021	141360	2	Cluster-60183.77422,Cluster-60183.34470	3	Cluster-60183.30225,Cluster-60183.147209,Cluster-60183.51146
GO:0000776	kinetochore	cellular_component	0.51883	1	3	632	603	141360	1	Cluster-60183.31305	2	Cluster-60183.138494,Cluster-60183.138491
GO:0006281	DNA repair	biological_process	0.51948	1	14	632	2555	141360	9	Cluster-60183.209219,Cluster-60183.112598,Cluster-60183.65428,Cluster-60183.143253,Cluster-60183.101386,Cluster-60183.121363,Cluster-60183.125313,Cluster-60183.145183,Cluster-60183.159768	5	Cluster-60183.230264,Cluster-60183.111782,Cluster-60183.141247,Cluster-60183.93938,Cluster-60183.79037
GO:0032259	methylation	biological_process	0.51972	1	7	632	1342	141360	3	Cluster-60183.106139,Cluster-60183.81796,Cluster-60183.95605	4	Cluster-60183.120760,Cluster-60183.99281,Cluster-60183.125583,Cluster-60183.177689
GO:0019887	protein kinase regulator activity	molecular_function	0.52086	1	1	632	151	141360	0		1	Cluster-60183.169711
GO:0007126	meiotic nuclear division	biological_process	0.52106	1	1	632	150	141360	0		1	Cluster-60183.119156
GO:1903046	meiotic cell cycle process	biological_process	0.52106	1	1	632	150	141360	0		1	Cluster-60183.119156
GO:0016301	kinase activity	molecular_function	0.52224	1	51	632	10576	141360	21	Cluster-60183.56101,Cluster-60183.145183,Cluster-60183.34470,Cluster-60183.125313,Cluster-60183.110979,Cluster-60183.120384,Cluster-60183.224688,Cluster-60183.208257,Cluster-60183.52384,Cluster-60183.139335,Cluster-60183.188056,Cluster-60183.73803,Cluster-60183.183397,Cluster-60183.88315,Cluster-60183.112598,Cluster-60183.168918,Cluster-60183.72671,Cluster-60183.110980,Cluster-57477.0,Cluster-601…	30	Cluster-60183.112320,Cluster-60183.125797,Cluster-60183.68252,Cluster-60183.131864,Cluster-60183.172874,Cluster-60183.141638,Cluster-60183.169682,Cluster-60183.122397,Cluster-60183.148166,Cluster-60183.211228,Cluster-60183.164033,Cluster-60183.147771,Cluster-60183.81543,Cluster-60183.109929,Cluster-60183.123936,Cluster-60183.25194,Cluster-60183.115761,Cluster-60183.144990,Cluster-60183.213241,Clu…
GO:0046912	transferase activity, transferring acyl groups, acyl groups converted into alkyl on transfer	molecular_function	0.52265	1	1	632	143	141360	1	Cluster-60183.123352	0
GO:0022892	substrate-specific transporter activity	molecular_function	0.52269	1	38	632	7720	141360	16	Cluster-60183.121967,Cluster-60183.83665,Cluster-60183.67491,Cluster-60183.118522,Cluster-60183.208257,Cluster-60183.121363,Cluster-60183.71665,Cluster-60183.118187,Cluster-60183.115585,Cluster-60183.3524,Cluster-60183.188285,Cluster-60183.31305,Cluster-60183.69577,Cluster-60183.60506,Cluster-60183.75033,Cluster-60183.144815	22	Cluster-60183.81543,Cluster-60183.114130,Cluster-60183.151734,Cluster-60183.114142,Cluster-60183.90458,Cluster-60183.162442,Cluster-60183.52330,Cluster-60183.89128,Cluster-60183.114139,Cluster-60183.203004,Cluster-60183.164356,Cluster-60183.71480,Cluster-60183.114144,Cluster-60183.196640,Cluster-60183.120760,Cluster-60183.104020,Cluster-60183.144820,Cluster-60183.126753,Cluster-60183.80335,Cluste…
GO:0009081	branched-chain amino acid metabolic process	biological_process	0.52347	1	3	632	574	141360	2	Cluster-60183.74562,Cluster-60183.123352	1	Cluster-60183.140473
GO:0034754	cellular hormone metabolic process	biological_process	0.52368	1	3	632	581	141360	1	Cluster-60183.124128	2	Cluster-60183.102986,Cluster-60183.140473
GO:0009664	plant-type cell wall organization	biological_process	0.52377	1	1	632	235	141360	0		1	Cluster-60183.146649
GO:0009061	anaerobic respiration	biological_process	0.52603	1	1	632	158	141360	1	Cluster-60183.188056	0
GO:0030036	actin cytoskeleton organization	biological_process	0.52629	1	2	632	356	141360	1	Cluster-60183.73294	1	Cluster-60183.175710
GO:0043248	proteasome assembly	biological_process	0.52728	1	1	632	154	141360	0		1	Cluster-60183.36364
GO:0030029	actin filament-based process	biological_process	0.52807	1	2	632	358	141360	1	Cluster-60183.73294	1	Cluster-60183.175710
GO:0042597	periplasmic space	cellular_component	0.52808	1	1	632	154	141360	0		1	Cluster-60183.78765
GO:0016651	oxidoreductase activity, acting on NAD(P)H	molecular_function	0.52875	1	5	632	939	141360	3	Cluster-60183.137049,Cluster-60183.152957,Cluster-60183.141515	2	Cluster-60183.90898,Cluster-60183.178122
GO:1902911	protein kinase complex	cellular_component	0.5292	1	3	632	517	141360	2	Cluster-57477.0,Cluster-60183.52384	1	Cluster-60183.187268
GO:0018874	benzoate metabolic process	biological_process	0.53071	1	2	632	359	141360	1	Cluster-60183.74562	1	Cluster-60183.140473
GO:0071669	plant-type cell wall organization or biogenesis	biological_process	0.53078	1	1	632	239	141360	0		1	Cluster-60183.146649
GO:0044550	secondary metabolite biosynthetic process	biological_process	0.5315	1	1	632	160	141360	0		1	Cluster-60183.115761
GO:0046834	lipid phosphorylation	biological_process	0.53172	1	1	632	157	141360	1	Cluster-60183.81796	0
GO:0046854	phosphatidylinositol phosphorylation	biological_process	0.53172	1	1	632	157	141360	1	Cluster-60183.81796	0
GO:0006289	nucleotide-excision repair	biological_process	0.53173	1	1	632	161	141360	0		1	Cluster-60183.93938
GO:0005096	GTPase activator activity	molecular_function	0.5325	1	2	632	356	141360	0		2	Cluster-60183.85329,Cluster-60183.57934
GO:0006613	cotranslational protein targeting to membrane	biological_process	0.53257	1	3	632	516	141360	2	Cluster-60183.162140,Cluster-60183.65428	1	Cluster-60183.120494
GO:0019842	vitamin binding	molecular_function	0.53381	1	2	632	328	141360	0		2	Cluster-60183.137432,Cluster-60183.151781
GO:0044272	sulfur compound biosynthetic process	biological_process	0.5347	1	3	632	613	141360	2	Cluster-60183.119154,Cluster-60183.146461	1	Cluster-56462.3
GO:0080090	regulation of primary metabolic process	biological_process	0.53606	1	60	632	12613	141360	27	Cluster-60183.52384,Cluster-60183.49583,Cluster-60183.204639,Cluster-60183.48966,Cluster-60183.146461,Cluster-60183.204641,Cluster-60183.208257,Cluster-60183.22250,Cluster-60183.119154,Cluster-60183.149133,Cluster-60183.80273,Cluster-60183.94485,Cluster-60183.18864,Cluster-60183.65428,Cluster-60183.115585,Cluster-60183.113255,Cluster-60183.81518,Cluster-60183.112598,Cluster-60183.22841,Cluster-60…	33	Cluster-60183.159253,Cluster-60183.138493,Cluster-60183.79037,Cluster-60183.111782,Cluster-60183.81509,Cluster-60183.81543,Cluster-60183.102503,Cluster-60183.177689,Cluster-60183.125797,Cluster-60183.113256,Cluster-60183.201681,Cluster-60183.44447,Cluster-60183.103662,Cluster-60183.85118,Cluster-60183.112722,Cluster-60183.163211,Cluster-60183.163210,Cluster-60183.209918,Cluster-60183.138499,Clust…
GO:0015631	tubulin binding	molecular_function	0.53629	1	5	632	913	141360	4	Cluster-60183.22250,Cluster-60183.137145,Cluster-60183.108217,Cluster-60183.121363	1	Cluster-60183.130802
GO:0071103	DNA conformation change	biological_process	0.53695	1	4	632	803	141360	4	Cluster-60183.121968,Cluster-60183.114920,Cluster-60183.121971,Cluster-60183.121966	0
GO:0048869	cellular developmental process	biological_process	0.53796	1	5	632	1060	141360	2	Cluster-60183.77422,Cluster-60183.34470	3	Cluster-60183.30225,Cluster-60183.147209,Cluster-60183.51146
GO:0042445	hormone metabolic process	biological_process	0.53943	1	3	632	592	141360	1	Cluster-60183.124128	2	Cluster-60183.140473,Cluster-60183.102986
GO:0044093	positive regulation of molecular function	biological_process	0.53987	1	1	632	166	141360	0		1	Cluster-60183.86074
GO:1901264	carbohydrate derivative transport	biological_process	0.54014	1	1	632	172	141360	1	Cluster-60183.3524	0
GO:0031400	negative regulation of protein modification process	biological_process	0.54044	1	1	632	160	141360	1	Cluster-60183.22841	0
GO:0016857	racemase and epimerase activity, acting on carbohydrates and derivatives	molecular_function	0.54193	1	1	632	147	141360	0		1	Cluster-60183.126281
GO:0006023	aminoglycan biosynthetic process	biological_process	0.54204	1	2	632	363	141360	1	Cluster-60183.171606	1	Cluster-60183.128206
GO:0016780	phosphotransferase activity, for other substituted phosphate groups	molecular_function	0.54273	1	1	632	152	141360	1	Cluster-60183.171606	0
GO:0040029	regulation of gene expression, epigenetic	biological_process	0.54302	1	1	632	151	141360	0		1	Cluster-60183.177689
GO:0010817	regulation of hormone levels	biological_process	0.54456	1	3	632	600	141360	1	Cluster-60183.124128	2	Cluster-60183.140473,Cluster-60183.102986
GO:0019682	glyceraldehyde-3-phosphate metabolic process	biological_process	0.54592	1	4	632	918	141360	3	Cluster-60183.121689,Cluster-60183.18864,Cluster-60183.119813	1	Cluster-60183.48362
GO:0008283	cell proliferation	biological_process	0.54629	1	2	632	370	141360	2	Cluster-60183.130872,Cluster-60183.66921	0
GO:0030976	thiamine pyrophosphate binding	molecular_function	0.5472	1	1	632	145	141360	0		1	Cluster-60183.151781
GO:0032940	secretion by cell	biological_process	0.54821	1	4	632	761	141360	2	Cluster-60183.129743,Cluster-60183.178400	2	Cluster-60183.185378,Cluster-60183.86074
GO:0045298	tubulin complex	cellular_component	0.54839	1	5	632	930	141360	4	Cluster-60183.137145,Cluster-60183.22250,Cluster-60183.108217,Cluster-60183.121363	1	Cluster-60183.130802
GO:0046903	secretion	biological_process	0.54967	1	4	632	763	141360	2	Cluster-60183.129743,Cluster-60183.178400	2	Cluster-60183.86074,Cluster-60183.185378
GO:0030414	peptidase inhibitor activity	molecular_function	0.55318	1	2	632	432	141360	1	Cluster-60183.114421	1	Cluster-60183.105899
GO:0061134	peptidase regulator activity	molecular_function	0.55318	1	2	632	432	141360	1	Cluster-60183.114421	1	Cluster-60183.105899
GO:0004020	adenylylsulfate kinase activity	molecular_function	0.55381	1	1	632	166	141360	1	Cluster-60183.208257	0
GO:0000123	histone acetyltransferase complex	cellular_component	0.55511	1	1	632	193	141360	1	Cluster-60183.132922	0
GO:0031248	protein acetyltransferase complex	cellular_component	0.55511	1	1	632	193	141360	1	Cluster-60183.132922	0
GO:1902493	acetyltransferase complex	cellular_component	0.55511	1	1	632	193	141360	1	Cluster-60183.132922	0
GO:0033554	cellular response to stress	biological_process	0.55623	1	16	632	3097	141360	9	Cluster-60183.145183,Cluster-60183.159768,Cluster-60183.125313,Cluster-60183.121363,Cluster-60183.101386,Cluster-60183.143253,Cluster-60183.209219,Cluster-60183.65428,Cluster-60183.112598	7	Cluster-60183.97061,Cluster-60183.141247,Cluster-60183.230264,Cluster-60183.79037,Cluster-60183.53301,Cluster-60183.93938,Cluster-60183.111782
GO:0051338	regulation of transferase activity	biological_process	0.55726	1	2	632	380	141360	1	Cluster-60183.22841	1	Cluster-60183.169711
GO:0016423	tRNA (guanine) methyltransferase activity	molecular_function	0.55742	1	1	632	166	141360	1	Cluster-60183.93165	0
GO:0042440	pigment metabolic process	biological_process	0.55792	1	5	632	972	141360	2	Cluster-60183.80273,Cluster-60183.132922	3	Cluster-60183.50068,Cluster-60183.119735,Cluster-60183.118685
GO:0005217	intracellular ligand-gated ion channel activity	molecular_function	0.55887	1	1	632	173	141360	0		1	Cluster-60183.128865
GO:0005218	intracellular ligand-gated calcium channel activity	molecular_function	0.55887	1	1	632	173	141360	0		1	Cluster-60183.128865
GO:0005219	ryanodine-sensitive calcium-release channel activity	molecular_function	0.55887	1	1	632	173	141360	0		1	Cluster-60183.128865
GO:0015278	calcium-release channel activity	molecular_function	0.55887	1	1	632	173	141360	0		1	Cluster-60183.128865
GO:0000103	sulfate assimilation	biological_process	0.55937	1	1	632	169	141360	1	Cluster-60183.208257	0
GO:0071705	nitrogen compound transport	biological_process	0.56093	1	6	632	1207	141360	3	Cluster-60183.145183,Cluster-60183.121967,Cluster-60183.3524	3	Cluster-60183.35759,Cluster-60183.81543,Cluster-60183.80335
GO:0009378	four-way junction helicase activity	molecular_function	0.56535	1	4	632	713	141360	3	Cluster-60183.145183,Cluster-60183.65428,Cluster-60183.112598	1	Cluster-60183.79037
GO:0009379	Holliday junction helicase complex	cellular_component	0.56535	1	4	632	713	141360	3	Cluster-60183.112598,Cluster-60183.65428,Cluster-60183.145183	1	Cluster-60183.79037
GO:0048476	Holliday junction resolvase complex	cellular_component	0.56535	1	4	632	713	141360	3	Cluster-60183.112598,Cluster-60183.145183,Cluster-60183.65428	1	Cluster-60183.79037
GO:0006779	porphyrin-containing compound biosynthetic process	biological_process	0.56647	1	3	632	595	141360	1	Cluster-60183.80273	2	Cluster-60183.119735,Cluster-60183.118685
GO:0051726	regulation of cell cycle	biological_process	0.5679	1	3	632	617	141360	1	Cluster-60183.22841	2	Cluster-60183.169711,Cluster-60183.53301
GO:0000904	cell morphogenesis involved in differentiation	biological_process	0.56915	1	1	632	171	141360	0		1	Cluster-60183.147209
GO:0051321	meiotic cell cycle	biological_process	0.56932	1	1	632	171	141360	0		1	Cluster-60183.119156
GO:0022884	macromolecule transmembrane transporter activity	molecular_function	0.56958	1	1	632	166	141360	0		1	Cluster-60183.80335
GO:0042254	ribosome biogenesis	biological_process	0.56972	1	18	632	4959	141360	8	Cluster-60183.121138,Cluster-60183.118522,Cluster-60183.180248,Cluster-60183.117563,Cluster-60183.81882,Cluster-60183.125442,Cluster-60183.159768,Cluster-60183.122940	10	Cluster-60183.99297,Cluster-56629.0,Cluster-60183.117218,Cluster-60183.88842,Cluster-60183.120760,Cluster-45539.0,Cluster-44033.0,Cluster-60183.230264,Cluster-60183.125583,Cluster-60183.141615
GO:0003896	DNA primase activity	molecular_function	0.57082	1	1	632	167	141360	0		1	Cluster-60183.36364
GO:0008080	N-acetyltransferase activity	molecular_function	0.57098	1	2	632	413	141360	0		2	Cluster-60183.141664,Cluster-60183.78771
GO:0004222	metalloendopeptidase activity	molecular_function	0.57107	1	4	632	807	141360	3	Cluster-60183.112598,Cluster-60183.14291,Cluster-60183.121363	1	Cluster-60183.164354
GO:0060089	molecular transducer activity	molecular_function	0.57237	1	13	632	2746	141360	8	Cluster-60183.3524,Cluster-60183.52384,Cluster-60183.64721,Cluster-60183.65428,Cluster-60183.145993,Cluster-60183.48966,Cluster-60183.208257,Cluster-60183.224688	5	Cluster-60183.118548,Cluster-60183.148166,Cluster-60183.68252,Cluster-60183.164356,Cluster-60183.81543
GO:0010948	negative regulation of cell cycle process	biological_process	0.57374	1	1	632	170	141360	1	Cluster-60183.22841	0
GO:0017119	Golgi transport complex	cellular_component	0.57436	1	1	632	178	141360	1	Cluster-60183.129743	0
GO:0032507	maintenance of protein location in cell	biological_process	0.57503	1	1	632	175	141360	1	Cluster-60183.22841	0
GO:0045185	maintenance of protein location	biological_process	0.57503	1	1	632	175	141360	1	Cluster-60183.22841	0
GO:0051651	maintenance of location in cell	biological_process	0.57503	1	1	632	175	141360	1	Cluster-60183.22841	0
GO:0004867	serine-type endopeptidase inhibitor activity	molecular_function	0.57567	1	1	632	195	141360	0		1	Cluster-60183.105899
GO:0006269	DNA replication, synthesis of RNA primer	biological_process	0.57636	1	1	632	171	141360	0		1	Cluster-60183.36364
GO:0001510	RNA methylation	biological_process	0.57765	1	2	632	369	141360	0		2	Cluster-60183.125583,Cluster-60183.120760
GO:0052646	alditol phosphate metabolic process	biological_process	0.57833	1	1	632	171	141360	0		1	Cluster-60183.48362
GO:0000287	magnesium ion binding	molecular_function	0.57866	1	4	632	851	141360	0		4	Cluster-60183.50196,Cluster-60183.137378,Cluster-60183.82934,Cluster-60183.126966
GO:0008272	sulfate transport	biological_process	0.57874	1	1	632	172	141360	0		1	Cluster-60183.104020
GO:0015116	sulfate transmembrane transporter activity	molecular_function	0.57874	1	1	632	172	141360	0		1	Cluster-60183.104020
GO:0046486	glycerolipid metabolic process	biological_process	0.57964	1	9	632	1786	141360	1	Cluster-60183.81796	8	Cluster-60183.182593,Cluster-60183.98970,Cluster-60183.163692,Cluster-60183.109645,Cluster-60183.50068,Cluster-60183.103662,Cluster-60183.137432,Cluster-60183.112661
GO:0070887	cellular response to chemical stimulus	biological_process	0.5821	1	4	632	833	141360	3	Cluster-60183.52079,Cluster-60183.112812,Cluster-60183.52074	1	Cluster-60183.126685
GO:0006950	response to stress	biological_process	0.58268	1	35	632	7898	141360	19	Cluster-60183.96963,Cluster-60183.105972,Cluster-60183.103895,Cluster-60183.116716,Cluster-60183.145183,Cluster-60183.125313,Cluster-60183.121363,Cluster-60183.137145,Cluster-60183.17062,Cluster-60183.22250,Cluster-60183.124763,Cluster-60183.65428,Cluster-60183.121138,Cluster-60183.112598,Cluster-60183.159768,Cluster-60183.101386,Cluster-60183.141330,Cluster-60183.143253,Cluster-60183.209219	16	Cluster-60183.79037,Cluster-60183.93938,Cluster-60183.53301,Cluster-60183.138788,Cluster-60183.62820,Cluster-60183.111782,Cluster-60183.61821,Cluster-60183.124761,Cluster-60183.202868,Cluster-60183.129086,Cluster-60183.141247,Cluster-60183.230264,Cluster-60183.128206,Cluster-60183.189088,Cluster-60183.97061,Cluster-60183.116056
GO:0030660	Golgi-associated vesicle membrane	cellular_component	0.58395	1	1	632	163	141360	0		1	Cluster-60183.141200
GO:0006612	protein targeting to membrane	biological_process	0.58449	1	3	632	574	141360	2	Cluster-60183.162140,Cluster-60183.65428	1	Cluster-60183.120494
GO:0005798	Golgi-associated vesicle	cellular_component	0.5849	1	1	632	164	141360	0		1	Cluster-60183.141200
GO:0016668	oxidoreductase activity, acting on a sulfur group of donors, NAD(P) as acceptor	molecular_function	0.58555	1	1	632	164	141360	1	Cluster-60183.141515	0
GO:0008677	2-dehydropantoate 2-reductase activity	molecular_function	0.58642	1	1	632	162	141360	1	Cluster-60183.74562	0
GO:0008104	protein localization	biological_process	0.58739	1	29	632	5747	141360	16	Cluster-60183.119154,Cluster-60183.120408,Cluster-60183.22841,Cluster-60183.129743,Cluster-60183.71665,Cluster-60183.147375,Cluster-60183.118187,Cluster-60183.65428,Cluster-60183.2322,Cluster-60183.162140,Cluster-60183.66565,Cluster-60183.146461,Cluster-60183.106202,Cluster-60183.178400,Cluster-60183.31305,Cluster-60183.69577	13	Cluster-60183.86074,Cluster-60183.127625,Cluster-60183.121787,Cluster-60183.88842,Cluster-60183.124761,Cluster-60183.141200,Cluster-60183.149357,Cluster-60183.138491,Cluster-60183.90458,Cluster-60183.103662,Cluster-60183.120494,Cluster-60183.151441,Cluster-60183.44447
GO:0008855	exodeoxyribonuclease VII activity	molecular_function	0.58817	1	2	632	414	141360	2	Cluster-60183.101386,Cluster-60183.127223	0
GO:0009318	exodeoxyribonuclease VII complex	cellular_component	0.58817	1	2	632	414	141360	2	Cluster-60183.101386,Cluster-60183.127223	0
GO:0033202	DNA helicase complex	cellular_component	0.59012	1	4	632	737	141360	3	Cluster-60183.65428,Cluster-60183.145183,Cluster-60183.112598	1	Cluster-60183.79037
GO:0006914	autophagy	biological_process	0.594	1	6	632	1291	141360	4	Cluster-60183.119154,Cluster-60183.146461,Cluster-60183.22841,Cluster-60183.101386	2	Cluster-60183.102503,Cluster-60183.138491
GO:0051169	nuclear transport	biological_process	0.59472	1	3	632	599	141360	2	Cluster-60183.140277,Cluster-60183.22841	1	Cluster-60183.138491
GO:0008137	NADH dehydrogenase (ubiquinone) activity	molecular_function	0.59529	1	2	632	392	141360	1	Cluster-60183.137049	1	Cluster-60183.178122
GO:0050136	NADH dehydrogenase (quinone) activity	molecular_function	0.59529	1	2	632	392	141360	1	Cluster-60183.137049	1	Cluster-60183.178122
GO:0031175	neuron projection development	biological_process	0.59575	1	1	632	183	141360	0		1	Cluster-60183.147209
GO:0048666	neuron development	biological_process	0.59575	1	1	632	183	141360	0		1	Cluster-60183.147209
GO:0022613	ribonucleoprotein complex biogenesis	biological_process	0.59625	1	18	632	5018	141360	8	Cluster-60183.180248,Cluster-60183.118522,Cluster-60183.121138,Cluster-60183.122940,Cluster-60183.125442,Cluster-60183.159768,Cluster-60183.117563,Cluster-60183.81882	10	Cluster-45539.0,Cluster-60183.120760,Cluster-60183.88842,Cluster-60183.117218,Cluster-60183.99297,Cluster-56629.0,Cluster-60183.125583,Cluster-60183.141615,Cluster-60183.230264,Cluster-44033.0
GO:0016854	racemase and epimerase activity	molecular_function	0.59878	1	1	632	180	141360	0		1	Cluster-60183.126281
GO:0070085	glycosylation	biological_process	0.59915	1	3	632	641	141360	2	Cluster-60183.121831,Cluster-60183.127739	1	Cluster-60183.152870
GO:0009404	toxin metabolic process	biological_process	0.60031	1	1	632	184	141360	0		1	Cluster-60183.115761
GO:0006605	protein targeting	biological_process	0.6009	1	7	632	1445	141360	4	Cluster-60183.65428,Cluster-60183.118187,Cluster-60183.162140,Cluster-60183.22841	3	Cluster-60183.138491,Cluster-60183.120494,Cluster-60183.121787
GO:0043093	FtsZ-dependent cytokinesis	biological_process	0.60094	1	2	632	415	141360	2	Cluster-60183.119154,Cluster-60183.146461	0
GO:0048519	negative regulation of biological process	biological_process	0.60147	1	7	632	1444	141360	2	Cluster-60183.137145,Cluster-60183.22841	5	Cluster-60183.172313,Cluster-60183.95631,Cluster-60183.169711,Cluster-60183.120169,Cluster-60183.139132
GO:1901505	carbohydrate derivative transporter activity	molecular_function	0.60303	1	1	632	205	141360	1	Cluster-60183.3524	0
GO:0019222	regulation of metabolic process	biological_process	0.60504	1	65	632	13922	141360	27	Cluster-60183.52045,Cluster-60183.75033,Cluster-60183.22841,Cluster-60183.22250,Cluster-60183.204641,Cluster-60183.146461,Cluster-60183.49583,Cluster-60183.178255,Cluster-60183.64721,Cluster-60183.115753,Cluster-60183.31305,Cluster-60183.159257,Cluster-60183.162140,Cluster-60183.112598,Cluster-60183.81518,Cluster-60183.115585,Cluster-60183.65428,Cluster-60183.113255,Cluster-60183.18864,Cluster-60…	38	Cluster-60183.150355,Cluster-60183.138494,Cluster-60183.123100,Cluster-60183.154565,Cluster-60183.120169,Cluster-60183.138491,Cluster-60183.94703,Cluster-60183.73209,Cluster-60183.95631,Cluster-60183.209918,Cluster-60183.85118,Cluster-60183.112722,Cluster-60183.103662,Cluster-60183.139132,Cluster-60183.177689,Cluster-60183.102503,Cluster-60183.138493,Cluster-60183.159253,Cluster-60183.105531,Clus…
GO:0051274	beta-glucan biosynthetic process	biological_process	0.60596	1	2	632	416	141360	1	Cluster-60183.147375	1	Cluster-60183.113527
GO:0019783	ubiquitin-like protein-specific protease activity	molecular_function	0.60723	1	1	632	155	141360	0		1	Cluster-60183.77927
GO:0005938	cell cortex	cellular_component	0.60749	1	3	632	637	141360	2	Cluster-60183.129743,Cluster-60183.22841	1	Cluster-60183.185378
GO:2000112	regulation of cellular macromolecule biosynthetic process	biological_process	0.60757	1	52	632	11187	141360	24	Cluster-60183.146461,Cluster-60183.204641,Cluster-60183.22250,Cluster-60183.204639,Cluster-60183.49583,Cluster-60183.48966,Cluster-60183.162140,Cluster-60183.159257,Cluster-60183.52045,Cluster-60183.115753,Cluster-60183.178255,Cluster-60183.64721,Cluster-60183.31305,Cluster-60183.119154,Cluster-60183.149133,Cluster-60183.18864,Cluster-60183.94485,Cluster-60183.80273,Cluster-60183.65428,Cluster-60…	28	Cluster-60183.102503,Cluster-60183.125797,Cluster-60183.201681,Cluster-60183.113256,Cluster-60183.44447,Cluster-60183.85118,Cluster-60183.112722,Cluster-60183.103662,Cluster-60183.159253,Cluster-60183.138493,Cluster-60183.79037,Cluster-60183.81509,Cluster-60183.81543,Cluster-60183.120169,Cluster-60183.91935,Cluster-60183.138491,Cluster-60183.138498,Cluster-60183.123100,Cluster-60183.80335,Cluster…
GO:0030182	neuron differentiation	biological_process	0.60938	1	1	632	192	141360	0		1	Cluster-60183.147209
GO:0048699	generation of neurons	biological_process	0.60938	1	1	632	192	141360	0		1	Cluster-60183.147209
GO:0006413	translational initiation	biological_process	0.61056	1	3	632	708	141360	1	Cluster-60183.115585	2	Cluster-60183.104344,Cluster-60183.125797
GO:0006066	alcohol metabolic process	biological_process	0.61066	1	2	632	507	141360	2	Cluster-60183.119813,Cluster-60183.18864	0
GO:0033692	cellular polysaccharide biosynthetic process	biological_process	0.61173	1	3	632	641	141360	1	Cluster-60183.147375	2	Cluster-60183.91407,Cluster-60183.113527
GO:0007166	cell surface receptor signaling pathway	biological_process	0.61183	1	3	632	644	141360	1	Cluster-60183.224688	2	Cluster-60183.148166,Cluster-60183.68252
GO:0034470	ncRNA processing	biological_process	0.61208	1	12	632	2547	141360	5	Cluster-60183.75033,Cluster-60183.93165,Cluster-60183.74562,Cluster-60183.136905,Cluster-60183.208257	7	Cluster-60183.125583,Cluster-60183.141615,Cluster-60183.120760,Cluster-60183.88842,Cluster-60183.94063,Cluster-60183.142371,Cluster-60183.99297
GO:0006814	sodium ion transport	biological_process	0.61222	1	5	632	1059	141360	2	Cluster-60183.121363,Cluster-60183.137049	3	Cluster-60183.178122,Cluster-60183.90898,Cluster-60183.81543
GO:0019207	kinase regulator activity	molecular_function	0.61257	1	1	632	202	141360	0		1	Cluster-60183.169711
GO:0005694	chromosome	cellular_component	0.61336	1	18	632	3693	141360	12	Cluster-60183.65428,Cluster-60183.114920,Cluster-60183.67182,Cluster-60183.112598,Cluster-60183.121968,Cluster-60183.230853,Cluster-60183.121966,Cluster-60183.121971,Cluster-60183.31305,Cluster-60183.16994,Cluster-60183.145183,Cluster-60183.121363	6	Cluster-60183.36364,Cluster-60183.79037,Cluster-60183.138494,Cluster-60183.141247,Cluster-60183.138491,Cluster-60183.114962
GO:0051049	regulation of transport	biological_process	0.61585	1	1	632	203	141360	1	Cluster-60183.178400	0
GO:0003682	chromatin binding	molecular_function	0.61744	1	3	632	681	141360	3	Cluster-60183.67182,Cluster-60183.230853,Cluster-60183.16994	0
GO:0031683	G-protein beta/gamma-subunit complex binding	molecular_function	0.61845	1	2	632	466	141360	2	Cluster-60183.65428,Cluster-60183.208257	0
GO:0032505	reproduction of a single-celled organism	biological_process	0.6185	1	2	632	430	141360	2	Cluster-60183.119154,Cluster-60183.146461	0
GO:0015093	ferrous iron transmembrane transporter activity	molecular_function	0.61927	1	2	632	390	141360	2	Cluster-60183.188285,Cluster-60183.208257	0
GO:0015684	ferrous iron transport	biological_process	0.61927	1	2	632	390	141360	2	Cluster-60183.208257,Cluster-60183.188285	0
GO:0042025	host cell nucleus	cellular_component	0.61984	1	2	632	422	141360	2	Cluster-60183.140277,Cluster-60183.22250	0
GO:0044455	mitochondrial membrane part	cellular_component	0.62003	1	5	632	1164	141360	2	Cluster-60183.118187,Cluster-60183.178400	3	Cluster-60183.162442,Cluster-60183.121787,Cluster-60183.89128
GO:0006818	hydrogen transport	biological_process	0.62063	1	12	632	2776	141360	5	Cluster-60183.137049,Cluster-60183.73294,Cluster-60183.83665,Cluster-60183.182267,Cluster-60183.118187	7	Cluster-60183.89128,Cluster-60183.203004,Cluster-60183.126753,Cluster-60183.178122,Cluster-60183.162442,Cluster-60183.175710,Cluster-60183.52330
GO:0015992	proton transport	biological_process	0.62063	1	12	632	2776	141360	5	Cluster-60183.118187,Cluster-60183.182267,Cluster-60183.137049,Cluster-60183.73294,Cluster-60183.83665	7	Cluster-60183.162442,Cluster-60183.175710,Cluster-60183.52330,Cluster-60183.126753,Cluster-60183.178122,Cluster-60183.203004,Cluster-60183.89128
GO:0051782	negative regulation of cell division	biological_process	0.62117	1	1	632	173	141360	1	Cluster-60183.22841	0
GO:1901682	sulfur compound transmembrane transporter activity	molecular_function	0.62144	1	1	632	187	141360	0		1	Cluster-60183.104020
GO:0022008	neurogenesis	biological_process	0.62239	1	1	632	198	141360	0		1	Cluster-60183.147209
GO:0003954	NADH dehydrogenase activity	molecular_function	0.62302	1	2	632	423	141360	1	Cluster-60183.137049	1	Cluster-60183.178122
GO:0090575	RNA polymerase II transcription factor complex	cellular_component	0.62376	1	2	632	433	141360	1	Cluster-60183.118187	1	Cluster-60183.109721
GO:0060255	regulation of macromolecule metabolic process	biological_process	0.625	1	59	632	12726	141360	26	Cluster-60183.22250,Cluster-60183.208257,Cluster-60183.204641,Cluster-60183.146461,Cluster-60183.48966,Cluster-60183.49583,Cluster-60183.204639,Cluster-60183.31305,Cluster-60183.115753,Cluster-60183.64721,Cluster-60183.178255,Cluster-60183.52045,Cluster-60183.159257,Cluster-60183.75033,Cluster-60183.162140,Cluster-60183.81518,Cluster-60183.112598,Cluster-60183.22841,Cluster-60183.115585,Cluster-6…	33	Cluster-60183.103662,Cluster-60183.85118,Cluster-60183.112722,Cluster-60183.113256,Cluster-60183.201681,Cluster-60183.44447,Cluster-60183.177689,Cluster-60183.125797,Cluster-60183.102503,Cluster-60183.81509,Cluster-60183.81543,Cluster-60183.111782,Cluster-60183.138493,Cluster-60183.79037,Cluster-60183.159253,Cluster-60183.150355,Cluster-60183.115761,Cluster-60183.169711,Cluster-60183.138494,Clust…
GO:0006040	amino sugar metabolic process	biological_process	0.62555	1	2	632	433	141360	1	Cluster-60183.127739	1	Cluster-60183.128206
GO:0004521	endoribonuclease activity	molecular_function	0.62622	1	2	632	432	141360	1	Cluster-60183.75033	1	Cluster-60183.94703
GO:0009084	glutamine family amino acid biosynthetic process	biological_process	0.6266	1	1	632	203	141360	0		1	Cluster-60183.48362
GO:0004529	exodeoxyribonuclease activity	molecular_function	0.62717	1	2	632	443	141360	2	Cluster-60183.127223,Cluster-60183.101386	0
GO:0016895	exodeoxyribonuclease activity, producing 5'-phosphomonoesters	molecular_function	0.62717	1	2	632	443	141360	2	Cluster-60183.127223,Cluster-60183.101386	0
GO:0044798	nuclear transcription factor complex	cellular_component	0.62791	1	2	632	439	141360	1	Cluster-60183.118187	1	Cluster-60183.109721
GO:0015743	malate transport	biological_process	0.62804	1	1	632	207	141360	1	Cluster-60183.81703	0
GO:0044451	nucleoplasm part	cellular_component	0.62874	1	7	632	1586	141360	6	Cluster-60183.118187,Cluster-60183.93874,Cluster-60183.132922,Cluster-60183.99256,Cluster-60183.80273,Cluster-60183.139546	1	Cluster-60183.109721
GO:0015939	pantothenate metabolic process	biological_process	0.62894	1	2	632	426	141360	1	Cluster-60183.74562	1	Cluster-60183.142371
GO:0015940	pantothenate biosynthetic process	biological_process	0.62894	1	2	632	426	141360	1	Cluster-60183.74562	1	Cluster-60183.142371
GO:0016874	ligase activity	molecular_function	0.63026	1	11	632	2408	141360	4	Cluster-60183.46084,Cluster-60183.143271,Cluster-60183.119154,Cluster-60183.146461	7	Cluster-60183.151488,Cluster-60183.90900,Cluster-60183.52330,Cluster-60183.90898,Cluster-60183.162342,Cluster-60183.65837,Cluster-60183.169969
GO:0005654	nucleoplasm	cellular_component	0.63038	1	7	632	1588	141360	6	Cluster-60183.80273,Cluster-60183.132922,Cluster-60183.99256,Cluster-60183.139546,Cluster-60183.118187,Cluster-60183.93874	1	Cluster-60183.109721
GO:0006783	heme biosynthetic process	biological_process	0.63113	1	2	632	416	141360	0		2	Cluster-60183.119735,Cluster-60183.118685
GO:0004127	cytidylate kinase activity	molecular_function	0.6314	1	1	632	195	141360	0		1	Cluster-60183.142371
GO:0009987	cellular process	biological_process	0.6327	1	355	632	77475	141360	150	Cluster-60183.67491,Cluster-60183.139335,Cluster-60183.188056,Cluster-60183.67182,Cluster-60183.129743,Cluster-60183.125442,Cluster-60183.14291,Cluster-60183.112812,Cluster-60183.81882,Cluster-60183.55606,Cluster-60183.3524,Cluster-60183.72671,Cluster-60183.130285,Cluster-60183.121968,Cluster-60183.208656,Cluster-60183.43977,Cluster-60183.75033,Cluster-60183.149125,Cluster-60183.170560,Cluster-60…	205	Cluster-60183.138493,Cluster-60183.22083,Cluster-60183.123936,Cluster-60183.163692,Cluster-60183.102503,Cluster-60183.102223,Cluster-60183.119735,Cluster-60183.120494,Cluster-60183.162442,Cluster-60183.85118,Cluster-60183.81123,Cluster-60183.62435,Cluster-60183.117218,Cluster-60183.209918,Cluster-60183.120412,Cluster-60183.79283,Cluster-60183.121230,Cluster-60183.149357,Cluster-60183.112661,Clust…
GO:0030695	GTPase regulator activity	molecular_function	0.63288	1	2	632	421	141360	0		2	Cluster-60183.57934,Cluster-60183.85329
GO:0032990	cell part morphogenesis	biological_process	0.63356	1	1	632	202	141360	0		1	Cluster-60183.147209
GO:0048858	cell projection morphogenesis	biological_process	0.63356	1	1	632	202	141360	0		1	Cluster-60183.147209
GO:0044271	cellular nitrogen compound biosynthetic process	biological_process	0.63413	1	98	632	22283	141360	44	Cluster-60183.81882,Cluster-60183.22250,Cluster-60183.204641,Cluster-60183.125442,Cluster-60183.145183,Cluster-60183.146461,Cluster-60183.67182,Cluster-60183.139335,Cluster-60183.188056,Cluster-60183.49583,Cluster-60183.143271,Cluster-60183.93874,Cluster-60183.52045,Cluster-60183.159768,Cluster-60183.122940,Cluster-60183.22841,Cluster-60183.121138,Cluster-60183.118187,Cluster-60183.139546,Cluster…	54	Cluster-60183.85118,Cluster-60183.112722,Cluster-60183.103662,Cluster-60183.119735,Cluster-60183.102223,Cluster-60183.102503,Cluster-60183.165179,Cluster-60183.138493,Cluster-60183.159253,Cluster-60183.48362,Cluster-60183.104344,Cluster-60183.150355,Cluster-60183.154032,Cluster-60183.57024,Cluster-60183.138494,Cluster-60183.123100,Cluster-60183.154565,Cluster-60183.120169,Cluster-60183.138491,Clu…
GO:0045861	negative regulation of proteolysis	biological_process	0.63426	1	1	632	213	141360	1	Cluster-60183.22841	0
GO:0005215	transporter activity	molecular_function	0.63495	1	52	632	11103	141360	25	Cluster-60183.3524,Cluster-60183.188285,Cluster-60183.118187,Cluster-60183.115585,Cluster-60183.71665,Cluster-60183.130285,Cluster-60183.144815,Cluster-60183.60506,Cluster-60183.75033,Cluster-60183.25841,Cluster-60183.69577,Cluster-60183.31305,Cluster-60183.118522,Cluster-60183.182267,Cluster-60183.83665,Cluster-60183.67491,Cluster-60183.105972,Cluster-60183.146282,Cluster-60183.121967,Cluster-60…	27	Cluster-60183.104020,Cluster-60183.120760,Cluster-60183.114144,Cluster-60183.196640,Cluster-60183.71480,Cluster-60183.164356,Cluster-60183.73209,Cluster-60183.25194,Cluster-60183.138491,Cluster-60183.125583,Cluster-60183.128865,Cluster-60183.80335,Cluster-60183.35759,Cluster-60183.144820,Cluster-60183.126753,Cluster-60183.151734,Cluster-60183.114130,Cluster-60183.81543,Cluster-60183.114139,Cluste…
GO:0009636	response to toxic substance	biological_process	0.63541	1	1	632	195	141360	1	Cluster-60183.60506	0
GO:0015947	methane metabolic process	biological_process	0.63645	1	1	632	221	141360	1	Cluster-60183.188056	0
GO:0043446	cellular alkane metabolic process	biological_process	0.63645	1	1	632	221	141360	1	Cluster-60183.188056	0
GO:0003735	structural constituent of ribosome	molecular_function	0.63763	1	13	632	3954	141360	8	Cluster-60183.180248,Cluster-60183.125442,Cluster-60183.159768,Cluster-60183.122940,Cluster-60183.118522,Cluster-60183.117563,Cluster-60183.81882,Cluster-60183.121138	5	Cluster-45539.0,Cluster-60183.230264,Cluster-44033.0,Cluster-56629.0,Cluster-60183.117218
GO:0016820	hydrolase activity, acting on acid anhydrides, catalyzing transmembrane movement of substances	molecular_function	0.63767	1	6	632	1315	141360	4	Cluster-60183.73294,Cluster-60183.118522,Cluster-60183.118187,Cluster-60183.182267	2	Cluster-60183.175710,Cluster-60183.25194
GO:0009416	response to light stimulus	biological_process	0.6377	1	1	632	231	141360	0		1	Cluster-60183.118548
GO:0044085	cellular component biogenesis	biological_process	0.63843	1	36	632	9097	141360	16	Cluster-60183.122940,Cluster-60183.159768,Cluster-60183.31305,Cluster-60183.117563,Cluster-60183.180248,Cluster-60183.119154,Cluster-60183.171606,Cluster-60183.121138,Cluster-60183.121968,Cluster-60183.114920,Cluster-60183.146461,Cluster-60183.125442,Cluster-60183.81882,Cluster-60183.121966,Cluster-60183.121971,Cluster-60183.118522	20	Cluster-60183.125583,Cluster-60183.141615,Cluster-60183.146649,Cluster-60183.120169,Cluster-60183.138491,Cluster-60183.97061,Cluster-44033.0,Cluster-60183.138494,Cluster-45539.0,Cluster-60183.80159,Cluster-60183.120760,Cluster-60183.88842,Cluster-60183.116479,Cluster-60183.117218,Cluster-60183.99297,Cluster-60183.119156,Cluster-60183.230264,Cluster-60183.104798,Cluster-60183.36364,Cluster-56629.0
GO:0007399	nervous system development	biological_process	0.63886	1	1	632	206	141360	0		1	Cluster-60183.147209
GO:0030118	clathrin coat	cellular_component	0.63904	1	1	632	193	141360	0		1	Cluster-60183.141200
GO:0051287	NAD binding	molecular_function	0.6398	1	5	632	1167	141360	2	Cluster-60183.136905,Cluster-60183.74562	3	Cluster-60183.140473,Cluster-60183.48362,Cluster-60183.82934
GO:0033647	host intracellular organelle	cellular_component	0.63981	1	2	632	439	141360	2	Cluster-60183.22250,Cluster-60183.140277	0
GO:0033648	host intracellular membrane-bounded organelle	cellular_component	0.63981	1	2	632	439	141360	2	Cluster-60183.140277,Cluster-60183.22250	0
GO:0006200	obsolete ATP catabolic process	biological_process	0.64009	1	1	632	224	141360	1	Cluster-60183.118522	0
GO:0030031	cell projection assembly	biological_process	0.6418	1	1	632	204	141360	0		1	Cluster-60183.120169
GO:0004673	protein histidine kinase activity	molecular_function	0.64302	1	2	632	420	141360	1	Cluster-60183.52384	1	Cluster-60183.187268
GO:0009365	protein histidine kinase complex	cellular_component	0.64302	1	2	632	420	141360	1	Cluster-60183.52384	1	Cluster-60183.187268
GO:0016775	phosphotransferase activity, nitrogenous group as acceptor	molecular_function	0.64302	1	2	632	420	141360	1	Cluster-60183.52384	1	Cluster-60183.187268
GO:0009314	response to radiation	biological_process	0.64343	1	1	632	234	141360	0		1	Cluster-60183.118548
GO:0015171	amino acid transmembrane transporter activity	molecular_function	0.64356	1	1	632	197	141360	0		1	Cluster-60183.81543
GO:0015276	ligand-gated ion channel activity	molecular_function	0.64409	1	2	632	447	141360	0		2	Cluster-60183.164356,Cluster-60183.128865
GO:0022834	ligand-gated channel activity	molecular_function	0.64409	1	2	632	447	141360	0		2	Cluster-60183.128865,Cluster-60183.164356
GO:0005783	endoplasmic reticulum	cellular_component	0.64411	1	10	632	2315	141360	5	Cluster-60183.147375,Cluster-60183.106202,Cluster-60183.162140,Cluster-60183.121831,Cluster-60183.152957	5	Cluster-60183.36364,Cluster-60183.144724,Cluster-60183.88842,Cluster-60183.127625,Cluster-60183.117556
GO:0008483	transaminase activity	molecular_function	0.64427	1	1	632	196	141360	0		1	Cluster-60183.119156
GO:0016769	transferase activity, transferring nitrogenous groups	molecular_function	0.64427	1	1	632	196	141360	0		1	Cluster-60183.119156
GO:0022891	substrate-specific transmembrane transporter activity	molecular_function	0.6452	1	33	632	7080	141360	13	Cluster-60183.118522,Cluster-60183.67491,Cluster-60183.83665,Cluster-60183.121967,Cluster-60183.121363,Cluster-60183.208257,Cluster-60183.188285,Cluster-60183.3524,Cluster-60183.115585,Cluster-60183.118187,Cluster-60183.75033,Cluster-60183.60506,Cluster-60183.144815	20	Cluster-60183.114130,Cluster-60183.151734,Cluster-60183.81543,Cluster-60183.114139,Cluster-60183.203004,Cluster-60183.89128,Cluster-60183.162442,Cluster-60183.52330,Cluster-60183.114142,Cluster-60183.120760,Cluster-60183.104020,Cluster-60183.114144,Cluster-60183.196640,Cluster-60183.71480,Cluster-60183.164356,Cluster-60183.80335,Cluster-60183.128865,Cluster-60183.125583,Cluster-60183.126753,Clust…
GO:0015931	nucleobase-containing compound transport	biological_process	0.64534	1	2	632	447	141360	1	Cluster-60183.3524	1	Cluster-60183.80335
GO:0004177	aminopeptidase activity	molecular_function	0.64612	1	1	632	205	141360	1	Cluster-60183.118187	0
GO:0071806	protein transmembrane transport	biological_process	0.64616	1	1	632	211	141360	0		1	Cluster-60183.86074
GO:0019953	sexual reproduction	biological_process	0.64617	1	2	632	478	141360	0		2	Cluster-60183.119156,Cluster-60183.114962
GO:0009165	nucleotide biosynthetic process	biological_process	0.64669	1	7	632	1686	141360	4	Cluster-60183.145183,Cluster-60183.118187,Cluster-60183.118522,Cluster-60183.73803	3	Cluster-60183.142371,Cluster-60183.120374,Cluster-60183.147771
GO:0005743	mitochondrial inner membrane	cellular_component	0.64706	1	5	632	1226	141360	3	Cluster-60183.83665,Cluster-60183.178400,Cluster-60183.118187	2	Cluster-60183.89128,Cluster-60183.162442
GO:0007091	metaphase/anaphase transition of mitotic cell cycle	biological_process	0.64716	1	1	632	219	141360	1	Cluster-60183.22841	0
GO:0010965	regulation of mitotic sister chromatid separation	biological_process	0.64716	1	1	632	219	141360	1	Cluster-60183.22841	0
GO:0030071	regulation of mitotic metaphase/anaphase transition	biological_process	0.64716	1	1	632	219	141360	1	Cluster-60183.22841	0
GO:0031145	anaphase-promoting complex-dependent proteasomal ubiquitin-dependent protein catabolic process	biological_process	0.64716	1	1	632	219	141360	1	Cluster-60183.22841	0
GO:0032434	regulation of proteasomal ubiquitin-dependent protein catabolic process	biological_process	0.64716	1	1	632	219	141360	1	Cluster-60183.22841	0
GO:0033044	regulation of chromosome organization	biological_process	0.64716	1	1	632	219	141360	1	Cluster-60183.22841	0
GO:0033045	regulation of sister chromatid segregation	biological_process	0.64716	1	1	632	219	141360	1	Cluster-60183.22841	0
GO:0033047	regulation of mitotic sister chromatid segregation	biological_process	0.64716	1	1	632	219	141360	1	Cluster-60183.22841	0
GO:0044784	metaphase/anaphase transition of cell cycle	biological_process	0.64716	1	1	632	219	141360	1	Cluster-60183.22841	0
GO:0051306	mitotic sister chromatid separation	biological_process	0.64716	1	1	632	219	141360	1	Cluster-60183.22841	0
GO:0051983	regulation of chromosome segregation	biological_process	0.64716	1	1	632	219	141360	1	Cluster-60183.22841	0
GO:1902099	regulation of metaphase/anaphase transition of cell cycle	biological_process	0.64716	1	1	632	219	141360	1	Cluster-60183.22841	0
GO:0051273	beta-glucan metabolic process	biological_process	0.64821	1	2	632	458	141360	1	Cluster-60183.147375	1	Cluster-60183.113527
GO:0044702	single organism reproductive process	biological_process	0.64889	1	2	632	481	141360	0		2	Cluster-60183.119156,Cluster-60183.114962
GO:0042168	heme metabolic process	biological_process	0.64915	1	2	632	431	141360	0		2	Cluster-60183.119735,Cluster-60183.118685
GO:0045502	dynein binding	molecular_function	0.64954	1	2	632	448	141360	2	Cluster-60183.22841,Cluster-60183.137145	0
GO:0061136	regulation of proteasomal protein catabolic process	biological_process	0.64969	1	1	632	220	141360	1	Cluster-60183.22841	0
GO:1903050	regulation of proteolysis involved in cellular protein catabolic process	biological_process	0.64969	1	1	632	220	141360	1	Cluster-60183.22841	0
GO:1903362	regulation of cellular protein catabolic process	biological_process	0.64969	1	1	632	220	141360	1	Cluster-60183.22841	0
GO:0031323	regulation of cellular metabolic process	biological_process	0.64993	1	59	632	12889	141360	26	Cluster-60183.162140,Cluster-60183.75033,Cluster-60183.159257,Cluster-60183.52045,Cluster-60183.64721,Cluster-60183.178255,Cluster-60183.115753,Cluster-60183.31305,Cluster-60183.119154,Cluster-60183.149133,Cluster-60183.94485,Cluster-60183.18864,Cluster-60183.80273,Cluster-60183.115585,Cluster-60183.65428,Cluster-60183.113255,Cluster-60183.112598,Cluster-60183.81518,Cluster-60183.22841,Cluster-60…	33	Cluster-60183.91935,Cluster-60183.120169,Cluster-60183.138491,Cluster-60183.94703,Cluster-60183.138498,Cluster-60183.123100,Cluster-60183.154565,Cluster-60183.80335,Cluster-60183.169711,Cluster-60183.138494,Cluster-60183.150355,Cluster-60183.115761,Cluster-60183.163211,Cluster-60183.209918,Cluster-60183.163210,Cluster-60183.138499,Cluster-60183.136934,Cluster-60183.73209,Cluster-60183.102503,Clus…
GO:0044248	cellular catabolic process	biological_process	0.65003	1	23	632	5101	141360	12	Cluster-60183.146461,Cluster-60183.41170,Cluster-60183.101386,Cluster-60183.127223,Cluster-60183.132922,Cluster-60183.22250,Cluster-60183.74562,Cluster-60183.123352,Cluster-60183.119154,Cluster-60183.177103,Cluster-60183.121138,Cluster-60183.22841	11	Cluster-60183.120169,Cluster-60183.138491,Cluster-60183.140473,Cluster-60183.102503,Cluster-60183.173440,Cluster-60183.77927,Cluster-60183.93938,Cluster-60183.137432,Cluster-60183.128206,Cluster-60183.50068,Cluster-60183.98970
GO:0006090	pyruvate metabolic process	biological_process	0.65167	1	6	632	1516	141360	4	Cluster-60183.18864,Cluster-60183.121689,Cluster-60183.121363,Cluster-60183.119813	2	Cluster-60183.115761,Cluster-60183.137378
GO:0009072	aromatic amino acid family metabolic process	biological_process	0.65183	1	5	632	1130	141360	2	Cluster-60183.74562,Cluster-60183.41170	3	Cluster-60183.140473,Cluster-60183.48362,Cluster-60183.128206
GO:0005739	mitochondrion	cellular_component	0.6519	1	14	632	3395	141360	8	Cluster-60183.18864,Cluster-60183.83665,Cluster-60183.180248,Cluster-60183.171765,Cluster-60183.178400,Cluster-60183.118187,Cluster-60183.52045,Cluster-60183.187723	6	Cluster-60183.91407,Cluster-60183.89128,Cluster-60183.178122,Cluster-60183.121787,Cluster-60183.6534,Cluster-60183.162442
GO:1901293	nucleoside phosphate biosynthetic process	biological_process	0.65253	1	7	632	1694	141360	4	Cluster-60183.145183,Cluster-60183.118522,Cluster-60183.118187,Cluster-60183.73803	3	Cluster-60183.142371,Cluster-60183.147771,Cluster-60183.120374
GO:0015740	C4-dicarboxylate transport	biological_process	0.6542	1	1	632	226	141360	1	Cluster-60183.81703	0
GO:0010038	response to metal ion	biological_process	0.65433	1	1	632	247	141360	1	Cluster-60183.60506	0
GO:0004970	ionotropic glutamate receptor activity	molecular_function	0.65763	1	1	632	209	141360	0		1	Cluster-60183.164356
GO:0008066	glutamate receptor activity	molecular_function	0.65763	1	1	632	209	141360	0		1	Cluster-60183.164356
GO:0044877	macromolecular complex binding	molecular_function	0.65787	1	10	632	2217	141360	7	Cluster-60183.230853,Cluster-60183.121363,Cluster-60183.16994,Cluster-60183.67182,Cluster-60183.22250,Cluster-60183.65428,Cluster-60183.208257	3	Cluster-60183.88842,Cluster-60183.130802,Cluster-60183.120494
GO:0006811	ion transport	biological_process	0.65992	1	42	632	9071	141360	16	Cluster-60183.121363,Cluster-60183.81703,Cluster-60183.73294,Cluster-60183.208257,Cluster-60183.124062,Cluster-60183.182267,Cluster-60183.118522,Cluster-60183.83665,Cluster-60183.121967,Cluster-60183.60506,Cluster-60183.75033,Cluster-60183.105420,Cluster-60183.137049,Cluster-60183.188285,Cluster-60183.118187,Cluster-60183.115585	26	Cluster-60183.203004,Cluster-60183.114139,Cluster-60183.89128,Cluster-60183.162442,Cluster-60183.175710,Cluster-60183.52330,Cluster-60183.197755,Cluster-60183.178122,Cluster-60183.124303,Cluster-60183.114130,Cluster-60183.151734,Cluster-60183.81543,Cluster-60183.124299,Cluster-60183.125583,Cluster-60183.128865,Cluster-60183.126753,Cluster-60183.90898,Cluster-60183.73208,Cluster-60183.104020,Clust…
GO:0006560	proline metabolic process	biological_process	0.66065	1	3	632	696	141360	2	Cluster-60183.121363,Cluster-60183.143271	1	Cluster-60183.48362
GO:0015294	solute:cation symporter activity	molecular_function	0.66124	1	1	632	214	141360	0		1	Cluster-60183.81543
GO:0051304	chromosome separation	biological_process	0.66128	1	1	632	228	141360	1	Cluster-60183.22841	0
GO:0008092	cytoskeletal protein binding	molecular_function	0.66151	1	9	632	1955	141360	6	Cluster-60183.108217,Cluster-60183.181687,Cluster-60183.22250,Cluster-60183.121363,Cluster-60183.137145,Cluster-60183.73294	3	Cluster-60183.130802,Cluster-60183.175710,Cluster-60183.52024
GO:0000917	barrier septum assembly	biological_process	0.6624	1	2	632	458	141360	2	Cluster-60183.119154,Cluster-60183.146461	0
GO:0090529	cell septum assembly	biological_process	0.6624	1	2	632	458	141360	2	Cluster-60183.146461,Cluster-60183.119154	0
GO:0006606	protein import into nucleus	biological_process	0.66338	1	2	632	440	141360	1	Cluster-60183.22841	1	Cluster-60183.138491
GO:0034504	protein localization to nucleus	biological_process	0.66338	1	2	632	440	141360	1	Cluster-60183.22841	1	Cluster-60183.138491
GO:0044744	protein targeting to nucleus	biological_process	0.66338	1	2	632	440	141360	1	Cluster-60183.22841	1	Cluster-60183.138491
GO:0051170	nuclear import	biological_process	0.66338	1	2	632	440	141360	1	Cluster-60183.22841	1	Cluster-60183.138491
GO:1902593	single-organism nuclear import	biological_process	0.66338	1	2	632	440	141360	1	Cluster-60183.22841	1	Cluster-60183.138491
GO:0007088	regulation of mitotic nuclear division	biological_process	0.66376	1	1	632	228	141360	1	Cluster-60183.22841	0
GO:0044770	cell cycle phase transition	biological_process	0.66492	1	1	632	229	141360	1	Cluster-60183.22841	0
GO:0044772	mitotic cell cycle phase transition	biological_process	0.66492	1	1	632	229	141360	1	Cluster-60183.22841	0
GO:1901987	regulation of cell cycle phase transition	biological_process	0.66492	1	1	632	229	141360	1	Cluster-60183.22841	0
GO:1901990	regulation of mitotic cell cycle phase transition	biological_process	0.66492	1	1	632	229	141360	1	Cluster-60183.22841	0
GO:0044265	cellular macromolecule catabolic process	biological_process	0.66579	1	9	632	2107	141360	6	Cluster-60183.121138,Cluster-60183.22250,Cluster-60183.22841,Cluster-60183.101386,Cluster-60183.177103,Cluster-60183.127223	3	Cluster-60183.93938,Cluster-60183.120169,Cluster-60183.77927
GO:0032506	cytokinetic process	biological_process	0.66627	1	2	632	463	141360	2	Cluster-60183.146461,Cluster-60183.119154	0
GO:1902410	mitotic cytokinetic process	biological_process	0.66627	1	2	632	463	141360	2	Cluster-60183.146461,Cluster-60183.119154	0
GO:0005262	calcium channel activity	molecular_function	0.66721	1	1	632	229	141360	0		1	Cluster-60183.128865
GO:0019866	organelle inner membrane	cellular_component	0.66819	1	5	632	1257	141360	3	Cluster-60183.118187,Cluster-60183.178400,Cluster-60183.83665	2	Cluster-60183.162442,Cluster-60183.89128
GO:0033014	tetrapyrrole biosynthetic process	biological_process	0.6695	1	4	632	927	141360	2	Cluster-60183.183397,Cluster-60183.80273	2	Cluster-60183.118685,Cluster-60183.119735
GO:0035091	phosphatidylinositol binding	molecular_function	0.67262	1	1	632	208	141360	1	Cluster-60183.108217	0
GO:0009152	purine ribonucleotide biosynthetic process	biological_process	0.67269	1	5	632	1259	141360	3	Cluster-60183.118187,Cluster-60183.118522,Cluster-60183.145183	2	Cluster-60183.142371,Cluster-60183.120374
GO:0005874	microtubule	cellular_component	0.67354	1	3	632	676	141360	2	Cluster-60183.57016,Cluster-60183.121363	1	Cluster-60183.130802
GO:0016755	transferase activity, transferring amino-acyl groups	molecular_function	0.674	1	1	632	204	141360	0		1	Cluster-60183.211228
GO:0051783	regulation of nuclear division	biological_process	0.67428	1	1	632	235	141360	1	Cluster-60183.22841	0
GO:0000281	mitotic cytokinesis	biological_process	0.6745	1	2	632	470	141360	2	Cluster-60183.146461,Cluster-60183.119154	0
GO:0061640	cytoskeleton-dependent cytokinesis	biological_process	0.6745	1	2	632	470	141360	2	Cluster-60183.119154,Cluster-60183.146461	0
GO:0072509	divalent inorganic cation transmembrane transporter activity	molecular_function	0.67479	1	4	632	894	141360	3	Cluster-60183.60506,Cluster-60183.208257,Cluster-60183.188285	1	Cluster-60183.128865
GO:0004930	G-protein coupled receptor activity	molecular_function	0.67542	1	2	632	452	141360	2	Cluster-60183.145993,Cluster-60183.3524	0
GO:0005742	mitochondrial outer membrane translocase complex	cellular_component	0.67614	1	1	632	237	141360	0		1	Cluster-60183.121787
GO:0050660	flavin adenine dinucleotide binding	molecular_function	0.67657	1	5	632	1114	141360	2	Cluster-60183.74562,Cluster-60183.136905	3	Cluster-60183.113926,Cluster-60183.48362,Cluster-60183.117556
GO:1901135	carbohydrate derivative metabolic process	biological_process	0.67756	1	34	632	7716	141360	14	Cluster-60183.83665,Cluster-60183.118522,Cluster-60183.182267,Cluster-60183.121689,Cluster-60183.121831,Cluster-60183.196365,Cluster-60183.145183,Cluster-60183.127739,Cluster-60183.18864,Cluster-60183.127747,Cluster-60183.171606,Cluster-60183.118187,Cluster-60183.137049,Cluster-60183.119813	20	Cluster-60183.48362,Cluster-60183.163692,Cluster-60183.123936,Cluster-60183.130717,Cluster-60183.89128,Cluster-60183.203004,Cluster-60183.103662,Cluster-60183.178122,Cluster-60183.137378,Cluster-60183.52330,Cluster-60183.162442,Cluster-60183.109645,Cluster-60183.142371,Cluster-60183.128206,Cluster-60183.112661,Cluster-60183.122399,Cluster-53771.0,Cluster-60183.126753,Cluster-60183.115761,Cluster-…
GO:0006614	SRP-dependent cotranslational protein targeting to membrane	biological_process	0.679	1	2	632	422	141360	1	Cluster-60183.65428	1	Cluster-60183.120494
GO:0045047	protein targeting to ER	biological_process	0.679	1	2	632	422	141360	1	Cluster-60183.65428	1	Cluster-60183.120494
GO:0072599	establishment of protein localization to endoplasmic reticulum	biological_process	0.679	1	2	632	422	141360	1	Cluster-60183.65428	1	Cluster-60183.120494
GO:0030170	pyridoxal phosphate binding	molecular_function	0.67976	1	3	632	697	141360	2	Cluster-60183.138354,Cluster-60183.144136	1	Cluster-60183.119156
GO:0030286	dynein complex	cellular_component	0.68259	1	2	632	475	141360	2	Cluster-60183.22841,Cluster-60183.137145	0
GO:0006566	threonine metabolic process	biological_process	0.68432	1	1	632	252	141360	1	Cluster-60183.143271	0
GO:0005085	guanyl-nucleotide exchange factor activity	molecular_function	0.685	1	1	632	225	141360	0		1	Cluster-60183.105531
GO:0009236	cobalamin biosynthetic process	biological_process	0.68709	1	1	632	261	141360	1	Cluster-60183.183397	0
GO:0031399	regulation of protein modification process	biological_process	0.68716	1	2	632	496	141360	1	Cluster-60183.22841	1	Cluster-60183.169711
GO:0015074	DNA integration	biological_process	0.68746	1	4	632	842	141360	2	Cluster-60183.147375,Cluster-60183.127223	2	Cluster-60183.165252,Cluster-60183.127625
GO:0006367	transcription initiation from RNA polymerase II promoter	biological_process	0.68869	1	2	632	492	141360	1	Cluster-60183.118187	1	Cluster-60183.109721
GO:0006164	purine nucleotide biosynthetic process	biological_process	0.69002	1	5	632	1283	141360	3	Cluster-60183.118187,Cluster-60183.118522,Cluster-60183.145183	2	Cluster-60183.120374,Cluster-60183.142371
GO:0098799	outer mitochondrial membrane protein complex	cellular_component	0.69015	1	1	632	246	141360	0		1	Cluster-60183.121787
GO:0015293	symporter activity	molecular_function	0.69016	1	1	632	232	141360	0		1	Cluster-60183.81543
GO:0009539	photosystem II reaction center	cellular_component	0.6904	1	1	632	240	141360	1	Cluster-60183.152957	0
GO:0051235	maintenance of location	biological_process	0.69235	1	1	632	234	141360	1	Cluster-60183.22841	0
GO:0005488	binding	molecular_function	0.69264	1	364	632	79371	141360	152	Cluster-60183.98393,Cluster-60183.197027,Cluster-60183.2322,Cluster-60183.138354,Cluster-60183.146461,Cluster-60183.14443,Cluster-60183.81984,Cluster-60183.93165,Cluster-60183.181687,Cluster-60183.197714,Cluster-60183.117711,Cluster-60183.228609,Cluster-60183.192738,Cluster-60183.52074,Cluster-60183.159768,Cluster-60183.66565,Cluster-60183.122940,Cluster-60183.41170,Cluster-60183.121138,Cluster-6…	212	Cluster-60183.112024,Cluster-60183.122019,Cluster-60183.129938,Cluster-60183.149393,Cluster-60183.213241,Cluster-60183.104344,Cluster-60183.158607,Cluster-60183.150355,Cluster-60183.154032,Cluster-60183.68350,Cluster-60183.121484,Cluster-60183.125583,Cluster-60183.94703,Cluster-60183.94216,Cluster-60183.138491,Cluster-60183.119244,Cluster-60183.90882,Cluster-60183.121787,Cluster-60183.88842,Clust…
GO:0046915	transition metal ion transmembrane transporter activity	molecular_function	0.69306	1	3	632	666	141360	3	Cluster-60183.208257,Cluster-60183.60506,Cluster-60183.188285	0
GO:0019954	asexual reproduction	biological_process	0.69309	1	2	632	498	141360	2	Cluster-60183.119154,Cluster-60183.146461	0
GO:0000070	mitotic sister chromatid segregation	biological_process	0.69341	1	1	632	251	141360	1	Cluster-60183.22841	0
GO:0000819	sister chromatid segregation	biological_process	0.69341	1	1	632	251	141360	1	Cluster-60183.22841	0
GO:0043549	regulation of kinase activity	biological_process	0.69377	1	1	632	240	141360	0		1	Cluster-60183.169711
GO:0045859	regulation of protein kinase activity	biological_process	0.69377	1	1	632	240	141360	0		1	Cluster-60183.169711
GO:0009235	cobalamin metabolic process	biological_process	0.69684	1	1	632	270	141360	1	Cluster-60183.183397	0
GO:0009892	negative regulation of metabolic process	biological_process	0.6977	1	4	632	947	141360	1	Cluster-60183.22841	3	Cluster-60183.139132,Cluster-60183.95631,Cluster-60183.172313
GO:0072348	sulfur compound transport	biological_process	0.69934	1	1	632	219	141360	0		1	Cluster-60183.104020
GO:0009060	aerobic respiration	biological_process	0.70105	1	2	632	537	141360	0		2	Cluster-60183.82934,Cluster-60183.203004
GO:0035251	UDP-glucosyltransferase activity	molecular_function	0.70122	1	2	632	477	141360	1	Cluster-60183.147375	1	Cluster-60183.113527
GO:0019752	carboxylic acid metabolic process	biological_process	0.70178	1	44	632	9944	141360	20	Cluster-60183.144136,Cluster-60183.121689,Cluster-60183.125979,Cluster-60183.138354,Cluster-60183.146461,Cluster-60183.121363,Cluster-60183.188056,Cluster-60183.160168,Cluster-60183.204639,Cluster-60183.143271,Cluster-60183.123352,Cluster-60183.74562,Cluster-60183.160167,Cluster-60183.41170,Cluster-60183.119813,Cluster-60183.126319,Cluster-57477.0,Cluster-60183.164943,Cluster-60183.18864,Cluster-…	24	Cluster-60183.137378,Cluster-60183.52330,Cluster-60183.143539,Cluster-60183.102223,Cluster-60183.91792,Cluster-60183.148166,Cluster-60183.48362,Cluster-60183.115761,Cluster-60183.213241,Cluster-60183.144990,Cluster-60183.173440,Cluster-60183.90898,Cluster-60183.57024,Cluster-60183.90900,Cluster-60183.117752,Cluster-60183.117757,Cluster-60183.169969,Cluster-60183.57023,Cluster-60183.140473,Cluster…
GO:0016591	DNA-directed RNA polymerase II, holoenzyme	cellular_component	0.70239	1	2	632	509	141360	1	Cluster-60183.118187	1	Cluster-60183.109721
GO:0043231	intracellular membrane-bounded organelle	cellular_component	0.70444	1	88	632	19668	141360	45	Cluster-60183.121968,Cluster-60183.208656,Cluster-60183.118187,Cluster-60183.147375,Cluster-60183.103311,Cluster-60183.192738,Cluster-60183.52045,Cluster-60183.40188,Cluster-60183.93874,Cluster-60183.49583,Cluster-60183.141515,Cluster-60183.129743,Cluster-60183.123808,Cluster-60183.152957,Cluster-60183.121831,Cluster-60183.146461,Cluster-60183.132922,Cluster-60183.106202,Cluster-60183.187723,Clus…	43	Cluster-60183.74463,Cluster-60183.144724,Cluster-60183.88842,Cluster-60183.120412,Cluster-60183.121787,Cluster-60183.123100,Cluster-60183.138491,Cluster-60183.68350,Cluster-60183.150355,Cluster-60183.154032,Cluster-60183.138494,Cluster-60183.138493,Cluster-60183.58604,Cluster-60183.8170,Cluster-60183.127625,Cluster-54392.3,Cluster-60183.177689,Cluster-60183.165179,Cluster-60183.102503,Cluster-601…
GO:0007049	cell cycle	biological_process	0.7053	1	11	632	2653	141360	6	Cluster-60183.146461,Cluster-60183.119154,Cluster-60183.93874,Cluster-60183.139546,Cluster-60183.22841,Cluster-60183.31305	5	Cluster-60183.53301,Cluster-60183.119156,Cluster-60183.130802,Cluster-60183.169711,Cluster-60183.141247
GO:0043227	membrane-bounded organelle	cellular_component	0.70533	1	88	632	19675	141360	45	Cluster-60183.162140,Cluster-60183.171765,Cluster-60183.143253,Cluster-60183.178255,Cluster-60183.31305,Cluster-60183.178400,Cluster-60183.119154,Cluster-60183.43721,Cluster-60183.220010,Cluster-60183.18864,Cluster-60183.73113,Cluster-60183.80273,Cluster-60183.180248,Cluster-60183.178047,Cluster-60183.114920,Cluster-60183.99256,Cluster-60183.73294,Cluster-60183.120322,Cluster-60183.121966,Cluster…	43	Cluster-60183.141200,Cluster-60183.114962,Cluster-60183.80335,Cluster-60183.118381,Cluster-60183.129412,Cluster-60183.169711,Cluster-60183.162342,Cluster-60183.115761,Cluster-60183.120374,Cluster-60183.163211,Cluster-60183.163210,Cluster-60183.68252,Cluster-60183.89128,Cluster-60183.91407,Cluster-60183.9629,Cluster-60183.175710,Cluster-60183.178122,Cluster-60183.117556,Cluster-60183.109721,Cluste…
GO:0009250	glucan biosynthetic process	biological_process	0.70536	1	2	632	510	141360	1	Cluster-60183.147375	1	Cluster-60183.113527
GO:0005230	extracellular ligand-gated ion channel activity	molecular_function	0.70623	1	1	632	245	141360	0		1	Cluster-60183.164356
GO:0008175	tRNA methyltransferase activity	molecular_function	0.7075	1	1	632	259	141360	1	Cluster-60183.93165	0
GO:0009260	ribonucleotide biosynthetic process	biological_process	0.70823	1	5	632	1322	141360	3	Cluster-60183.118187,Cluster-60183.118522,Cluster-60183.145183	2	Cluster-60183.120374,Cluster-60183.142371
GO:0046390	ribose phosphate biosynthetic process	biological_process	0.70823	1	5	632	1322	141360	3	Cluster-60183.118187,Cluster-60183.118522,Cluster-60183.145183	2	Cluster-60183.120374,Cluster-60183.142371
GO:0033646	host intracellular part	cellular_component	0.70831	1	2	632	495	141360	2	Cluster-60183.22250,Cluster-60183.140277	0
GO:0043656	intracellular region of host	cellular_component	0.70831	1	2	632	495	141360	2	Cluster-60183.140277,Cluster-60183.22250	0
GO:0031224	intrinsic component of membrane	cellular_component	0.70856	1	81	632	17600	141360	37	Cluster-60183.130872,Cluster-60183.120589,Cluster-60183.208257,Cluster-60183.142415,Cluster-60183.103895,Cluster-60183.118522,Cluster-60183.178400,Cluster-60183.219862,Cluster-60183.144815,Cluster-60183.162140,Cluster-60183.71665,Cluster-60183.81518,Cluster-60183.106139,Cluster-57477.0,Cluster-60183.227979,Cluster-60183.171606,Cluster-60183.132922,Cluster-60183.119954,Cluster-60183.106202,Cluster…	44	Cluster-60183.114142,Cluster-60183.109814,Cluster-60183.91407,Cluster-60183.109816,Cluster-60183.124761,Cluster-60183.114139,Cluster-60183.203004,Cluster-60183.81509,Cluster-60183.91409,Cluster-60183.150256,Cluster-60183.114130,Cluster-60183.86074,Cluster-60183.117556,Cluster-60183.162342,Cluster-60183.144820,Cluster-60183.128865,Cluster-60183.146649,Cluster-60183.80335,Cluster-60183.25194,Cluste…
GO:0005381	iron ion transmembrane transporter activity	molecular_function	0.70886	1	2	632	461	141360	2	Cluster-60183.188285,Cluster-60183.208257	0
GO:0016410	N-acyltransferase activity	molecular_function	0.70999	1	2	632	506	141360	0		2	Cluster-60183.78771,Cluster-60183.141664
GO:0051701	interaction with host	biological_process	0.71211	1	4	632	1008	141360	2	Cluster-60183.137145,Cluster-60183.140277	2	Cluster-60183.125583,Cluster-60183.120760
GO:0009966	regulation of signal transduction	biological_process	0.71417	1	2	632	501	141360	1	Cluster-60183.170560	1	Cluster-60183.40409
GO:0006904	vesicle docking involved in exocytosis	biological_process	0.71524	1	1	632	226	141360	1	Cluster-60183.129743	0
GO:0098771	inorganic ion homeostasis	biological_process	0.71848	1	2	632	532	141360	0		2	Cluster-60183.128865,Cluster-60183.144724
GO:0071702	organic substance transport	biological_process	0.71973	1	36	632	7664	141360	19	Cluster-60183.146461,Cluster-60183.2322,Cluster-60183.145183,Cluster-60183.81703,Cluster-60183.106202,Cluster-60183.129743,Cluster-60183.162140,Cluster-60183.66565,Cluster-60183.69577,Cluster-60183.31305,Cluster-60183.178400,Cluster-60183.120408,Cluster-60183.119154,Cluster-60183.3524,Cluster-60183.118187,Cluster-60183.65428,Cluster-60183.147375,Cluster-60183.71665,Cluster-60183.22841	17	Cluster-60183.124761,Cluster-60183.120494,Cluster-60183.44447,Cluster-60183.90458,Cluster-60183.103662,Cluster-60183.127625,Cluster-60183.86074,Cluster-60183.147697,Cluster-60183.81543,Cluster-60183.141200,Cluster-60183.149357,Cluster-60183.138491,Cluster-60183.80335,Cluster-60183.151441,Cluster-60183.35759,Cluster-60183.121787,Cluster-60183.88842
GO:0006826	iron ion transport	biological_process	0.72021	1	2	632	478	141360	2	Cluster-60183.188285,Cluster-60183.208257	0
GO:0001932	regulation of protein phosphorylation	biological_process	0.7204	1	1	632	264	141360	0		1	Cluster-60183.169711
GO:0004616	phosphogluconate dehydrogenase (decarboxylating) activity	molecular_function	0.72248	1	1	632	266	141360	0		1	Cluster-60183.48362
GO:0019521	D-gluconate metabolic process	biological_process	0.72248	1	1	632	266	141360	0		1	Cluster-60183.48362
GO:0006402	mRNA catabolic process	biological_process	0.72269	1	1	632	219	141360	0		1	Cluster-60183.120169
GO:0004518	nuclease activity	molecular_function	0.72312	1	9	632	2197	141360	6	Cluster-60183.75033,Cluster-60183.127223,Cluster-60183.101386,Cluster-60183.149125,Cluster-60183.22250,Cluster-60183.121138	3	Cluster-60183.94703,Cluster-60183.93938,Cluster-60183.173301
GO:0042546	cell wall biogenesis	biological_process	0.72318	1	2	632	616	141360	1	Cluster-60183.171606	1	Cluster-60183.146649
GO:0071944	cell periphery	cellular_component	0.7237	1	18	632	4346	141360	4	Cluster-60183.22841,Cluster-60183.129743,Cluster-60183.147375,Cluster-57477.0	14	Cluster-60183.120374,Cluster-60183.113527,Cluster-60183.96476,Cluster-60183.139132,Cluster-60183.105899,Cluster-60183.141200,Cluster-60183.185378,Cluster-60183.173870,Cluster-60183.118609,Cluster-60183.172313,Cluster-60183.173873,Cluster-60183.196640,Cluster-60183.155686,Cluster-60183.62435
GO:0019520	aldonic acid metabolic process	biological_process	0.72394	1	1	632	268	141360	0		1	Cluster-60183.48362
GO:0005126	cytokine receptor binding	molecular_function	0.72437	1	1	632	260	141360	0		1	Cluster-60183.85118
GO:0006835	dicarboxylic acid transport	biological_process	0.72439	1	1	632	269	141360	1	Cluster-60183.81703	0
GO:0016836	hydro-lyase activity	molecular_function	0.72443	1	2	632	590	141360	0		2	Cluster-60183.94216,Cluster-60183.94204
GO:0006886	intracellular protein transport	biological_process	0.72497	1	20	632	4212	141360	11	Cluster-60183.2322,Cluster-60183.162140,Cluster-60183.146461,Cluster-60183.69577,Cluster-60183.31305,Cluster-60183.120408,Cluster-60183.119154,Cluster-60183.147375,Cluster-60183.118187,Cluster-60183.65428,Cluster-60183.22841	9	Cluster-60183.141200,Cluster-60183.138491,Cluster-60183.120494,Cluster-60183.151441,Cluster-60183.44447,Cluster-60183.103662,Cluster-60183.127625,Cluster-60183.121787,Cluster-60183.88842
GO:1990234	transferase complex	cellular_component	0.72507	1	19	632	4268	141360	10	Cluster-57477.0,Cluster-60183.147375,Cluster-60183.118187,Cluster-60183.52384,Cluster-60183.43721,Cluster-60183.132922,Cluster-60183.121831,Cluster-60183.192738,Cluster-60183.137049,Cluster-60183.138354	9	Cluster-60183.120412,Cluster-60183.109721,Cluster-60183.187268,Cluster-60183.58604,Cluster-60183.74463,Cluster-60183.8170,Cluster-60183.68350,Cluster-60183.118381,Cluster-60183.113527
GO:0010181	FMN binding	molecular_function	0.72647	1	1	632	273	141360	1	Cluster-60183.152957	0
GO:0003690	double-stranded DNA binding	molecular_function	0.72668	1	2	632	525	141360	2	Cluster-60183.101386,Cluster-60183.18864	0
GO:0008047	enzyme activator activity	molecular_function	0.72696	1	2	632	525	141360	0		2	Cluster-60183.57934,Cluster-60183.85329
GO:0033036	macromolecule localization	biological_process	0.72793	1	31	632	6632	141360	16	Cluster-60183.22841,Cluster-60183.129743,Cluster-60183.71665,Cluster-60183.147375,Cluster-60183.65428,Cluster-60183.118187,Cluster-60183.120408,Cluster-60183.119154,Cluster-60183.106202,Cluster-60183.178400,Cluster-60183.31305,Cluster-60183.69577,Cluster-60183.66565,Cluster-60183.2322,Cluster-60183.162140,Cluster-60183.146461	15	Cluster-60183.88842,Cluster-60183.121787,Cluster-60183.147697,Cluster-60183.86074,Cluster-60183.127625,Cluster-60183.103662,Cluster-60183.90458,Cluster-60183.44447,Cluster-60183.151441,Cluster-60183.120494,Cluster-60183.80335,Cluster-60183.124761,Cluster-60183.138491,Cluster-60183.149357,Cluster-60183.141200
GO:0043436	oxoacid metabolic process	biological_process	0.72881	1	44	632	10054	141360	20	Cluster-60183.125979,Cluster-60183.146461,Cluster-60183.121363,Cluster-60183.138354,Cluster-60183.121689,Cluster-60183.144136,Cluster-60183.143271,Cluster-60183.123352,Cluster-60183.204639,Cluster-60183.188056,Cluster-60183.160168,Cluster-60183.119813,Cluster-60183.41170,Cluster-60183.160167,Cluster-60183.74562,Cluster-60183.119154,Cluster-60183.164943,Cluster-60183.18864,Cluster-57477.0,Cluster-…	24	Cluster-60183.91792,Cluster-60183.143539,Cluster-60183.102223,Cluster-60183.52330,Cluster-60183.137378,Cluster-60183.48362,Cluster-60183.148166,Cluster-60183.57023,Cluster-60183.140473,Cluster-60183.169969,Cluster-60183.90900,Cluster-60183.117757,Cluster-60183.117752,Cluster-60183.90898,Cluster-60183.144990,Cluster-60183.115761,Cluster-60183.213241,Cluster-60183.173440,Cluster-60183.57024,Cluster…
GO:0006082	organic acid metabolic process	biological_process	0.7299	1	44	632	10063	141360	20	Cluster-60183.188056,Cluster-60183.160168,Cluster-60183.143271,Cluster-60183.123352,Cluster-60183.204639,Cluster-60183.144136,Cluster-60183.125979,Cluster-60183.146461,Cluster-60183.121363,Cluster-60183.138354,Cluster-60183.121689,Cluster-57477.0,Cluster-60183.126319,Cluster-60183.119154,Cluster-60183.164943,Cluster-60183.18864,Cluster-60183.160167,Cluster-60183.74562,Cluster-60183.119813,Cluster…	24	Cluster-60183.48362,Cluster-60183.148166,Cluster-60183.52330,Cluster-60183.137378,Cluster-60183.91792,Cluster-60183.143539,Cluster-60183.102223,Cluster-60183.128206,Cluster-60183.142371,Cluster-60183.79283,Cluster-60183.211528,Cluster-60183.82934,Cluster-60183.117757,Cluster-60183.90900,Cluster-60183.117752,Cluster-60183.90898,Cluster-60183.115761,Cluster-60183.144990,Cluster-60183.213241,Cluster…
GO:0015988	energy coupled proton transmembrane transport, against electrochemical gradient	biological_process	0.73024	1	3	632	795	141360	2	Cluster-60183.73294,Cluster-60183.182267	1	Cluster-60183.175710
GO:0015991	ATP hydrolysis coupled proton transport	biological_process	0.73024	1	3	632	795	141360	2	Cluster-60183.182267,Cluster-60183.73294	1	Cluster-60183.175710
GO:0007346	regulation of mitotic cell cycle	biological_process	0.73028	1	1	632	266	141360	1	Cluster-60183.22841	0
GO:0000041	transition metal ion transport	biological_process	0.73035	1	3	632	727	141360	3	Cluster-60183.188285,Cluster-60183.208257,Cluster-60183.60506	0
GO:0005179	hormone activity	molecular_function	0.73067	1	2	632	574	141360	2	Cluster-60183.120589,Cluster-60183.190171	0
GO:0032269	negative regulation of cellular protein metabolic process	biological_process	0.7309	1	1	632	282	141360	1	Cluster-60183.22841	0
GO:0051248	negative regulation of protein metabolic process	biological_process	0.7309	1	1	632	282	141360	1	Cluster-60183.22841	0
GO:0042176	regulation of protein catabolic process	biological_process	0.73156	1	1	632	265	141360	1	Cluster-60183.22841	0
GO:0016407	acetyltransferase activity	molecular_function	0.73273	1	2	632	539	141360	0		2	Cluster-60183.78771,Cluster-60183.141664
GO:0006887	exocytosis	biological_process	0.73413	1	2	632	517	141360	1	Cluster-60183.129743	1	Cluster-60183.185378
GO:0016796	exonuclease activity, active with either ribo- or deoxyribonucleic acids and producing 5'-phosphomonoesters	molecular_function	0.73491	1	2	632	542	141360	2	Cluster-60183.127223,Cluster-60183.101386	0
GO:0055080	cation homeostasis	biological_process	0.73499	1	2	632	557	141360	0		2	Cluster-60183.128865,Cluster-60183.144724
GO:0048278	vesicle docking	biological_process	0.735	1	1	632	242	141360	1	Cluster-60183.129743	0
GO:0009252	peptidoglycan biosynthetic process	biological_process	0.73567	1	1	632	265	141360	1	Cluster-60183.171606	0
GO:0004888	transmembrane signaling receptor activity	molecular_function	0.73582	1	4	632	985	141360	3	Cluster-60183.3524,Cluster-60183.145993,Cluster-60183.224688	1	Cluster-60183.164356
GO:0010646	regulation of cell communication	biological_process	0.7365	1	2	632	533	141360	1	Cluster-60183.170560	1	Cluster-60183.40409
GO:0023051	regulation of signaling	biological_process	0.73822	1	2	632	535	141360	1	Cluster-60183.170560	1	Cluster-60183.40409
GO:0006401	RNA catabolic process	biological_process	0.73884	1	1	632	233	141360	0		1	Cluster-60183.120169
GO:0050801	ion homeostasis	biological_process	0.739	1	2	632	562	141360	0		2	Cluster-60183.128865,Cluster-60183.144724
GO:0034660	ncRNA metabolic process	biological_process	0.73944	1	15	632	3454	141360	6	Cluster-60183.75033,Cluster-60183.143271,Cluster-60183.208257,Cluster-60183.136905,Cluster-60183.74562,Cluster-60183.93165	9	Cluster-60183.120760,Cluster-60183.169969,Cluster-60183.125583,Cluster-60183.141615,Cluster-60183.99297,Cluster-60183.142371,Cluster-60183.52330,Cluster-60183.94063,Cluster-60183.88842
GO:0009273	peptidoglycan-based cell wall biogenesis	biological_process	0.74046	1	1	632	272	141360	1	Cluster-60183.171606	0
GO:0006555	methionine metabolic process	biological_process	0.74047	1	1	632	302	141360	1	Cluster-60183.125979	0
GO:0042625	ATPase activity, coupled to transmembrane movement of ions	molecular_function	0.7409	1	1	632	317	141360	1	Cluster-60183.118522	0
GO:0042325	regulation of phosphorylation	biological_process	0.74104	1	1	632	279	141360	0		1	Cluster-60183.169711
GO:0045182	translation regulator activity	molecular_function	0.74157	1	1	632	207	141360	0		1	Cluster-60183.44447
GO:0008061	chitin binding	molecular_function	0.74438	1	1	632	290	141360	0		1	Cluster-60183.126685
GO:0005672	transcription factor TFIIA complex	cellular_component	0.74535	1	1	632	270	141360	1	Cluster-60183.118187	0
GO:0007606	sensory perception of chemical stimulus	biological_process	0.7457	1	1	632	253	141360	1	Cluster-60183.3524	0
GO:0008033	tRNA processing	biological_process	0.74739	1	8	632	1850	141360	5	Cluster-60183.75033,Cluster-60183.74562,Cluster-60183.93165,Cluster-60183.208257,Cluster-60183.136905	3	Cluster-60183.94063,Cluster-60183.99297,Cluster-60183.142371
GO:0016810	hydrolase activity, acting on carbon-nitrogen (but not peptide) bonds	molecular_function	0.74793	1	2	632	595	141360	0		2	Cluster-60183.102223,Cluster-60183.12357
GO:0016021	integral component of membrane	cellular_component	0.7483	1	79	632	17386	141360	37	Cluster-60183.95901,Cluster-60183.130477,Cluster-60183.67491,Cluster-60183.116716,Cluster-60183.121831,Cluster-60183.14291,Cluster-60183.106202,Cluster-60183.119954,Cluster-60183.132922,Cluster-60183.96114,Cluster-60183.55606,Cluster-60183.4317,Cluster-60183.188285,Cluster-60183.96079,Cluster-60183.3524,Cluster-60183.147375,Cluster-60183.124763,Cluster-60183.118187,Cluster-60183.22841,Cluster-601…	42	Cluster-60183.127625,Cluster-60183.106313,Cluster-60183.114428,Cluster-60183.157396,Cluster-60183.151734,Cluster-60183.40403,Cluster-60183.165179,Cluster-60183.139836,Cluster-60183.157011,Cluster-60183.162442,Cluster-60183.127002,Cluster-60183.90458,Cluster-60183.104020,Cluster-60183.114144,Cluster-60183.227177,Cluster-60183.88842,Cluster-60183.144724,Cluster-60183.130802,Cluster-60183.154032,Clu…
GO:0042592	homeostatic process	biological_process	0.7487	1	7	632	1787	141360	4	Cluster-60183.121363,Cluster-60183.141853,Cluster-60183.98550,Cluster-60183.98393	3	Cluster-60183.118600,Cluster-60183.144724,Cluster-60183.128865
GO:1990204	oxidoreductase complex	cellular_component	0.74984	1	2	632	628	141360	1	Cluster-60183.166827	1	Cluster-60183.122019
GO:0015085	calcium ion transmembrane transporter activity	molecular_function	0.74984	1	1	632	283	141360	0		1	Cluster-60183.128865
GO:0008757	S-adenosylmethionine-dependent methyltransferase activity	molecular_function	0.75058	1	3	632	774	141360	3	Cluster-60183.93165,Cluster-60183.80273,Cluster-60183.106139	0
GO:0005342	organic acid transmembrane transporter activity	molecular_function	0.75058	1	1	632	277	141360	0		1	Cluster-60183.81543
GO:0046943	carboxylic acid transmembrane transporter activity	molecular_function	0.75058	1	1	632	277	141360	0		1	Cluster-60183.81543
GO:0030983	mismatched DNA binding	molecular_function	0.75138	1	1	632	243	141360	1	Cluster-60183.101386	0
GO:0098813	nuclear chromosome segregation	biological_process	0.75192	1	2	632	570	141360	1	Cluster-60183.22841	1	Cluster-60183.119156
GO:0006479	protein methylation	biological_process	0.75291	1	2	632	522	141360	1	Cluster-60183.106139	1	Cluster-60183.99281
GO:0008213	protein alkylation	biological_process	0.75291	1	2	632	522	141360	1	Cluster-60183.106139	1	Cluster-60183.99281
GO:0070972	protein localization to endoplasmic reticulum	biological_process	0.75311	1	2	632	494	141360	1	Cluster-60183.65428	1	Cluster-60183.120494
GO:0008237	metallopeptidase activity	molecular_function	0.75452	1	4	632	1023	141360	3	Cluster-60183.112598,Cluster-60183.14291,Cluster-60183.121363	1	Cluster-60183.164354
GO:0017004	cytochrome complex assembly	biological_process	0.75467	1	1	632	277	141360	0		1	Cluster-60183.116479
GO:0046983	protein dimerization activity	molecular_function	0.75568	1	9	632	2325	141360	2	Cluster-60183.22841,Cluster-60183.137145	7	Cluster-60183.90251,Cluster-60183.79009,Cluster-60183.150328,Cluster-60183.112722,Cluster-60183.144724,Cluster-60183.99281,Cluster-60183.141615
GO:0044429	mitochondrial part	cellular_component	0.75603	1	8	632	2145	141360	5	Cluster-60183.83665,Cluster-60183.180248,Cluster-60183.187723,Cluster-60183.118187,Cluster-60183.178400	3	Cluster-60183.89128,Cluster-60183.162442,Cluster-60183.121787
GO:0016879	ligase activity, forming carbon-nitrogen bonds	molecular_function	0.75635	1	3	632	849	141360	0		3	Cluster-60183.90898,Cluster-60183.162342,Cluster-60183.90900
GO:0050793	regulation of developmental process	biological_process	0.75646	1	1	632	294	141360	1	Cluster-60183.34470	0
GO:0015672	monovalent inorganic cation transport	biological_process	0.75747	1	18	632	4343	141360	8	Cluster-60183.75033,Cluster-60183.121363,Cluster-60183.137049,Cluster-60183.73294,Cluster-60183.118187,Cluster-60183.121967,Cluster-60183.182267,Cluster-60183.83665	10	Cluster-60183.162442,Cluster-60183.175710,Cluster-60183.52330,Cluster-60183.126753,Cluster-60183.90898,Cluster-60183.178122,Cluster-60183.203004,Cluster-60183.89128,Cluster-60183.81543,Cluster-60183.196640
GO:0043087	regulation of GTPase activity	biological_process	0.75777	1	1	632	276	141360	0		1	Cluster-60183.105531
GO:1901615	organic hydroxy compound metabolic process	biological_process	0.75866	1	2	632	669	141360	2	Cluster-60183.119813,Cluster-60183.18864	0
GO:0048878	chemical homeostasis	biological_process	0.7587	1	2	632	593	141360	0		2	Cluster-60183.144724,Cluster-60183.128865
GO:0016568	chromatin modification	biological_process	0.76015	1	2	632	565	141360	2	Cluster-60183.230853,Cluster-60183.208656	0
GO:0072522	purine-containing compound biosynthetic process	biological_process	0.76086	1	5	632	1395	141360	3	Cluster-60183.145183,Cluster-60183.118522,Cluster-60183.118187	2	Cluster-60183.120374,Cluster-60183.142371
GO:0006310	DNA recombination	biological_process	0.76194	1	7	632	1592	141360	5	Cluster-60183.112598,Cluster-60183.228609,Cluster-60183.65428,Cluster-60183.147375,Cluster-60183.145183	2	Cluster-60183.119156,Cluster-60183.79037
GO:0006144	purine nucleobase metabolic process	biological_process	0.76202	1	9	632	2303	141360	4	Cluster-60183.145183,Cluster-60183.220010,Cluster-60183.138354,Cluster-60183.208257	5	Cluster-60183.120374,Cluster-60183.137378,Cluster-60183.154032,Cluster-60183.9629,Cluster-60183.123936
GO:0000270	peptidoglycan metabolic process	biological_process	0.76238	1	1	632	286	141360	1	Cluster-60183.171606	0
GO:0006544	glycine metabolic process	biological_process	0.76369	1	1	632	331	141360	1	Cluster-60183.143271	0
GO:0015079	potassium ion transmembrane transporter activity	molecular_function	0.76411	1	2	632	533	141360	1	Cluster-60183.75033	1	Cluster-60183.196640
GO:0000775	chromosome, centromeric region	cellular_component	0.7645	1	3	632	898	141360	1	Cluster-60183.31305	2	Cluster-60183.138491,Cluster-60183.138494
GO:0006030	chitin metabolic process	biological_process	0.76957	1	1	632	309	141360	0		1	Cluster-60183.128206
GO:1901071	glucosamine-containing compound metabolic process	biological_process	0.76957	1	1	632	309	141360	0		1	Cluster-60183.128206
GO:0016903	oxidoreductase activity, acting on the aldehyde or oxo group of donors	molecular_function	0.77042	1	2	632	669	141360	1	Cluster-60183.118642	1	Cluster-60183.151781
GO:0000428	DNA-directed RNA polymerase complex	cellular_component	0.77054	1	2	632	586	141360	1	Cluster-60183.118187	1	Cluster-60183.109721
GO:0055029	nuclear DNA-directed RNA polymerase complex	cellular_component	0.77054	1	2	632	586	141360	1	Cluster-60183.118187	1	Cluster-60183.109721
GO:0061630	ubiquitin protein ligase activity	molecular_function	0.77113	1	1	632	258	141360	0		1	Cluster-60183.74463
GO:0061659	ubiquitin-like protein ligase activity	molecular_function	0.77113	1	1	632	258	141360	0		1	Cluster-60183.74463
GO:0043604	amide biosynthetic process	biological_process	0.77201	1	26	632	7189	141360	13	Cluster-60183.81882,Cluster-60183.117563,Cluster-60183.74562,Cluster-60183.146461,Cluster-60183.122940,Cluster-60183.159768,Cluster-60183.125442,Cluster-60183.115585,Cluster-60183.188056,Cluster-60183.121138,Cluster-60183.119154,Cluster-60183.118522,Cluster-60183.143271	13	Cluster-44033.0,Cluster-60183.44447,Cluster-60183.57024,Cluster-60183.230264,Cluster-60183.104344,Cluster-60183.57023,Cluster-60183.102223,Cluster-60183.169969,Cluster-60183.125797,Cluster-60183.117218,Cluster-60183.142371,Cluster-56629.0,Cluster-45539.0
GO:0016032	viral process	biological_process	0.77206	1	12	632	2904	141360	8	Cluster-60183.208257,Cluster-60183.72671,Cluster-60183.137049,Cluster-60183.149125,Cluster-60183.152957,Cluster-60183.137145,Cluster-60183.140277,Cluster-60183.41170	4	Cluster-60183.73209,Cluster-60183.172874,Cluster-60183.125583,Cluster-60183.120760
GO:1901576	organic substance biosynthetic process	biological_process	0.7723	1	136	632	31069	141360	60	Cluster-60183.204639,Cluster-60183.208257,Cluster-60183.149133,Cluster-60183.80273,Cluster-60183.18864,Cluster-60183.94485,Cluster-60183.115585,Cluster-60183.112598,Cluster-60183.126319,Cluster-60183.159257,Cluster-60183.31305,Cluster-60183.64721,Cluster-60183.73803,Cluster-60183.115753,Cluster-60183.117563,Cluster-60183.74562,Cluster-60183.143271,Cluster-60183.124128,Cluster-60183.188056,Cluster…	76	Cluster-60183.79037,Cluster-60183.141664,Cluster-60183.81509,Cluster-60183.81543,Cluster-60183.36364,Cluster-60183.142751,Cluster-60183.91407,Cluster-60183.125797,Cluster-60183.113256,Cluster-60183.9629,Cluster-60183.201681,Cluster-60183.230264,Cluster-60183.178122,Cluster-60183.142753,Cluster-60183.137432,Cluster-60183.163210,Cluster-60183.102986,Cluster-60183.138499,Cluster-60183.136934,Cluster…
GO:0008289	lipid binding	molecular_function	0.77263	1	5	632	1325	141360	2	Cluster-60183.108217,Cluster-60183.22841	3	Cluster-60183.167703,Cluster-60183.105471,Cluster-60183.123100
GO:0008017	microtubule binding	molecular_function	0.77322	1	3	632	735	141360	2	Cluster-60183.22250,Cluster-60183.121363	1	Cluster-60183.130802
GO:0043623	cellular protein complex assembly	biological_process	0.77406	1	7	632	1820	141360	1	Cluster-60183.31305	6	Cluster-60183.97061,Cluster-60183.138494,Cluster-60183.138491,Cluster-60183.36364,Cluster-60183.116479,Cluster-60183.104798
GO:0010340	carboxyl-O-methyltransferase activity	molecular_function	0.77419	1	1	632	292	141360	1	Cluster-60183.106139	0
GO:0051998	protein carboxyl O-methyltransferase activity	molecular_function	0.77419	1	1	632	292	141360	1	Cluster-60183.106139	0
GO:0004672	protein kinase activity	molecular_function	0.7742	1	34	632	7848	141360	14	Cluster-60183.52384,Cluster-60183.120384,Cluster-60183.224688,Cluster-60183.56101,Cluster-60183.125313,Cluster-60183.110979,Cluster-60183.34470,Cluster-60183.168918,Cluster-60183.168912,Cluster-57477.0,Cluster-60183.110980,Cluster-60183.72671,Cluster-60183.183397,Cluster-60183.88315	20	Cluster-60183.148166,Cluster-60183.211228,Cluster-60183.164033,Cluster-60183.172874,Cluster-60183.169682,Cluster-60183.141638,Cluster-60183.112320,Cluster-60183.125797,Cluster-60183.68252,Cluster-60183.131864,Cluster-60183.121787,Cluster-60183.79283,Cluster-60183.187268,Cluster-60183.211528,Cluster-60183.104020,Cluster-60183.97753,Cluster-60183.116056,Cluster-60183.105305,Cluster-60183.213241,Clu…
GO:0007600	sensory perception	biological_process	0.77423	1	1	632	277	141360	1	Cluster-60183.3524	0
GO:0050877	neurological system process	biological_process	0.77423	1	1	632	277	141360	1	Cluster-60183.3524	0
GO:0043161	proteasome-mediated ubiquitin-dependent protein catabolic process	biological_process	0.77432	1	1	632	312	141360	1	Cluster-60183.22841	0
GO:0046148	pigment biosynthetic process	biological_process	0.77455	1	3	632	787	141360	1	Cluster-60183.80273	2	Cluster-60183.118685,Cluster-60183.119735
GO:0016616	oxidoreductase activity, acting on the CH-OH group of donors, NAD or NADP as acceptor	molecular_function	0.77514	1	7	632	1877	141360	2	Cluster-60183.124128,Cluster-60183.74562	5	Cluster-60183.48362,Cluster-60183.140473,Cluster-60183.102986,Cluster-53771.0,Cluster-60183.82934
GO:0000910	cytokinesis	biological_process	0.77579	1	2	632	572	141360	2	Cluster-60183.119154,Cluster-60183.146461	0
GO:0006468	protein phosphorylation	biological_process	0.77602	1	31	632	7243	141360	11	Cluster-60183.56101,Cluster-60183.34470,Cluster-60183.110979,Cluster-60183.125313,Cluster-60183.120384,Cluster-60183.224688,Cluster-60183.183397,Cluster-60183.88315,Cluster-60183.168918,Cluster-60183.110980,Cluster-60183.168912	20	Cluster-60183.112320,Cluster-60183.125797,Cluster-60183.68252,Cluster-60183.131864,Cluster-60183.144990,Cluster-60183.213241,Cluster-60183.116056,Cluster-60183.105305,Cluster-60183.141638,Cluster-60183.169682,Cluster-60183.169711,Cluster-60183.148166,Cluster-60183.104020,Cluster-60183.97753,Cluster-60183.211228,Cluster-60183.164033,Cluster-60183.211528,Cluster-60183.79283,Cluster-60183.121787,Clu…
GO:0005216	ion channel activity	molecular_function	0.77656	1	6	632	1447	141360	1	Cluster-60183.115585	5	Cluster-60183.125583,Cluster-60183.128865,Cluster-60183.164356,Cluster-60183.120760,Cluster-60183.71480
GO:0006891	intra-Golgi vesicle-mediated transport	biological_process	0.77826	1	1	632	292	141360	1	Cluster-60183.129743	0
GO:0022838	substrate-specific channel activity	molecular_function	0.77859	1	6	632	1453	141360	1	Cluster-60183.115585	5	Cluster-60183.125583,Cluster-60183.164356,Cluster-60183.128865,Cluster-60183.120760,Cluster-60183.71480
GO:0022857	transmembrane transporter activity	molecular_function	0.77869	1	40	632	9053	141360	16	Cluster-60183.73294,Cluster-60183.121363,Cluster-60183.208257,Cluster-60183.83665,Cluster-60183.67491,Cluster-60183.182267,Cluster-60183.118522,Cluster-60183.121967,Cluster-60183.60506,Cluster-60183.75033,Cluster-60183.144815,Cluster-60183.3524,Cluster-60183.188285,Cluster-60183.130285,Cluster-60183.118187,Cluster-60183.115585	24	Cluster-60183.157011,Cluster-60183.89128,Cluster-60183.114139,Cluster-60183.203004,Cluster-60183.114142,Cluster-60183.162442,Cluster-60183.52330,Cluster-60183.175710,Cluster-60183.81543,Cluster-60183.114130,Cluster-60183.151734,Cluster-60183.80335,Cluster-60183.125583,Cluster-60183.128865,Cluster-60183.25194,Cluster-60183.144820,Cluster-60183.126753,Cluster-60183.196640,Cluster-60183.114144,Clust…
GO:0015081	sodium ion transmembrane transporter activity	molecular_function	0.77968	1	2	632	582	141360	1	Cluster-60183.121363	1	Cluster-60183.81543
GO:0003743	translation initiation factor activity	molecular_function	0.78002	1	2	632	646	141360	1	Cluster-60183.115585	1	Cluster-60183.125797
GO:0044038	cell wall macromolecule biosynthetic process	biological_process	0.78071	1	1	632	291	141360	1	Cluster-60183.171606	0
GO:0070589	cellular component macromolecule biosynthetic process	biological_process	0.78071	1	1	632	291	141360	1	Cluster-60183.171606	0
GO:0022406	membrane docking	biological_process	0.78111	1	1	632	282	141360	1	Cluster-60183.129743	0
GO:0048468	cell development	biological_process	0.78149	1	1	632	326	141360	0		1	Cluster-60183.147209
GO:0000902	cell morphogenesis	biological_process	0.7816	1	2	632	601	141360	1	Cluster-60183.77422	1	Cluster-60183.147209
GO:0032989	cellular component morphogenesis	biological_process	0.7816	1	2	632	601	141360	1	Cluster-60183.77422	1	Cluster-60183.147209
GO:0030162	regulation of proteolysis	biological_process	0.78206	1	1	632	326	141360	1	Cluster-60183.22841	0
GO:0010035	response to inorganic substance	biological_process	0.78257	1	1	632	367	141360	1	Cluster-60183.60506	0
GO:0016773	phosphotransferase activity, alcohol group as acceptor	molecular_function	0.7827	1	42	632	9581	141360	17	Cluster-60183.139335,Cluster-60183.52384,Cluster-60183.208257,Cluster-60183.224688,Cluster-60183.120384,Cluster-60183.34470,Cluster-60183.125313,Cluster-60183.110979,Cluster-60183.56101,Cluster-60183.72671,Cluster-60183.110980,Cluster-57477.0,Cluster-60183.168912,Cluster-60183.168918,Cluster-60183.88315,Cluster-60183.183397,Cluster-60183.73803	25	Cluster-60183.147771,Cluster-60183.211228,Cluster-60183.164033,Cluster-60183.148166,Cluster-60183.141638,Cluster-60183.169682,Cluster-60183.137378,Cluster-60183.172874,Cluster-60183.68252,Cluster-60183.131864,Cluster-60183.125797,Cluster-60183.112320,Cluster-60183.187268,Cluster-60183.142371,Cluster-60183.79283,Cluster-60183.121787,Cluster-60183.97753,Cluster-60183.104020,Cluster-60183.211528,Clu…
GO:0008299	isoprenoid biosynthetic process	biological_process	0.78283	1	3	632	830	141360	1	Cluster-60183.123352	2	Cluster-53771.0,Cluster-60183.151781
GO:0051607	defense response to virus	biological_process	0.78331	1	1	632	329	141360	1	Cluster-60183.137145	0
GO:0000003	reproduction	biological_process	0.7835	1	4	632	1130	141360	2	Cluster-60183.146461,Cluster-60183.119154	2	Cluster-60183.119156,Cluster-60183.114962
GO:0046527	glucosyltransferase activity	molecular_function	0.7837	1	2	632	558	141360	1	Cluster-60183.147375	1	Cluster-60183.113527
GO:0015267	channel activity	molecular_function	0.78375	1	6	632	1468	141360	1	Cluster-60183.115585	5	Cluster-60183.164356,Cluster-60183.128865,Cluster-60183.125583,Cluster-60183.71480,Cluster-60183.120760
GO:0022803	passive transmembrane transporter activity	molecular_function	0.78375	1	6	632	1468	141360	1	Cluster-60183.115585	5	Cluster-60183.120760,Cluster-60183.71480,Cluster-60183.125583,Cluster-60183.164356,Cluster-60183.128865
GO:0010498	proteasomal protein catabolic process	biological_process	0.78421	1	1	632	326	141360	1	Cluster-60183.22841	0
GO:0019898	extrinsic component of membrane	cellular_component	0.78433	1	2	632	620	141360	1	Cluster-60183.166827	1	Cluster-60183.122019
GO:0006720	isoprenoid metabolic process	biological_process	0.78493	1	3	632	833	141360	1	Cluster-60183.123352	2	Cluster-60183.151781,Cluster-53771.0
GO:0050896	response to stimulus	biological_process	0.78542	1	78	632	18078	141360	41	Cluster-60183.105972,Cluster-60183.52384,Cluster-60183.96963,Cluster-60183.103895,Cluster-60183.48966,Cluster-60183.153371,Cluster-60183.17062,Cluster-60183.125313,Cluster-60183.130872,Cluster-60183.120589,Cluster-60183.224688,Cluster-60183.208257,Cluster-60183.183397,Cluster-60183.112598,Cluster-60183.65428,Cluster-60183.60506,Cluster-60183.64721,Cluster-60183.143253,Cluster-60183.66921,Cluster-…	37	Cluster-60183.148166,Cluster-60183.79037,Cluster-60183.118548,Cluster-60183.93938,Cluster-60183.53301,Cluster-60183.87962,Cluster-60183.81543,Cluster-60183.61821,Cluster-60183.98970,Cluster-60183.111782,Cluster-60183.62820,Cluster-60183.138788,Cluster-60183.129086,Cluster-60183.202868,Cluster-60183.124761,Cluster-60183.68252,Cluster-60183.230264,Cluster-60183.172874,Cluster-60183.126685,Cluster-6…
GO:0051716	cellular response to stimulus	biological_process	0.78558	1	56	632	12579	141360	30	Cluster-60183.64721,Cluster-60183.209219,Cluster-60183.143253,Cluster-60183.170560,Cluster-60183.101386,Cluster-60183.52074,Cluster-60183.66565,Cluster-60183.159768,Cluster-60183.112598,Cluster-60183.72671,Cluster-60183.65428,Cluster-60183.190171,Cluster-60183.145993,Cluster-60183.3524,Cluster-60183.188285,Cluster-60183.183397,Cluster-60183.120589,Cluster-60183.130872,Cluster-60183.224688,Cluster…	26	Cluster-60183.158607,Cluster-60183.117816,Cluster-60183.40409,Cluster-60183.97061,Cluster-60183.149357,Cluster-60183.25194,Cluster-60183.164356,Cluster-60183.187268,Cluster-60183.126685,Cluster-60183.85118,Cluster-60183.172874,Cluster-60183.230264,Cluster-60183.141247,Cluster-60183.68252,Cluster-60183.98970,Cluster-60183.81543,Cluster-60183.22083,Cluster-60183.111782,Cluster-60183.118548,Cluster-…
GO:0042803	protein homodimerization activity	molecular_function	0.7868	1	2	632	592	141360	2	Cluster-60183.137145,Cluster-60183.22841	0
GO:0006298	mismatch repair	biological_process	0.78739	1	1	632	279	141360	1	Cluster-60183.101386	0
GO:0044448	cell cortex part	cellular_component	0.78773	1	2	632	598	141360	1	Cluster-60183.129743	1	Cluster-60183.185378
GO:0010564	regulation of cell cycle process	biological_process	0.7881	1	1	632	314	141360	1	Cluster-60183.22841	0
GO:0044249	cellular biosynthetic process	biological_process	0.78909	1	129	632	29638	141360	55	Cluster-60183.93874,Cluster-60183.160167,Cluster-60183.52045,Cluster-60183.22841,Cluster-60183.147375,Cluster-60183.121831,Cluster-60183.14291,Cluster-60183.125442,Cluster-60183.81882,Cluster-60183.143271,Cluster-60183.67182,Cluster-60183.188056,Cluster-60183.139335,Cluster-60183.159257,Cluster-60183.74562,Cluster-60183.117563,Cluster-60183.31305,Cluster-60183.64721,Cluster-60183.73803,Cluster-60…	74	Cluster-60183.154565,Cluster-60183.120169,Cluster-60183.90898,Cluster-60183.175408,Cluster-60183.138494,Cluster-60183.81123,Cluster-60183.209918,Cluster-60183.117218,Cluster-60183.102223,Cluster-60183.102503,Cluster-60183.91792,Cluster-60183.142749,Cluster-60183.85118,Cluster-60183.112722,Cluster-60183.119735,Cluster-60183.138493,Cluster-60183.48362,Cluster-60183.159253,Cluster-60183.80335,Cluste…
GO:0005730	nucleolus	cellular_component	0.79029	1	5	632	1445	141360	1	Cluster-60183.220010	4	Cluster-60183.9629,Cluster-60183.36364,Cluster-60183.88842,Cluster-60183.154032
GO:0006446	regulation of translational initiation	biological_process	0.79194	1	2	632	664	141360	1	Cluster-60183.115585	1	Cluster-60183.125797
GO:0016070	RNA metabolic process	biological_process	0.79249	1	78	632	17573	141360	34	Cluster-60183.22250,Cluster-60183.146461,Cluster-60183.204641,Cluster-60183.67182,Cluster-60183.143271,Cluster-60183.49583,Cluster-60183.52045,Cluster-60183.136905,Cluster-60183.93874,Cluster-60183.93165,Cluster-60183.75033,Cluster-60183.118187,Cluster-60183.22841,Cluster-60183.208257,Cluster-60183.139546,Cluster-60183.48966,Cluster-60183.204639,Cluster-60183.31305,Cluster-60183.178255,Cluster-60…	44	Cluster-60183.103662,Cluster-60183.112722,Cluster-60183.85118,Cluster-60183.165179,Cluster-60183.102503,Cluster-60183.159253,Cluster-60183.138493,Cluster-60183.138494,Cluster-60183.150355,Cluster-60183.154032,Cluster-60183.138491,Cluster-60183.120169,Cluster-60183.94703,Cluster-60183.141615,Cluster-60183.125583,Cluster-60183.154565,Cluster-60183.123100,Cluster-60183.209918,Cluster-60183.99297,Clu…
GO:0098687	chromosomal region	cellular_component	0.79431	1	3	632	940	141360	1	Cluster-60183.31305	2	Cluster-60183.138494,Cluster-60183.138491
GO:0008514	organic anion transmembrane transporter activity	molecular_function	0.79628	1	1	632	322	141360	0		1	Cluster-60183.81543
GO:0010467	gene expression	biological_process	0.79637	1	95	632	22335	141360	42	Cluster-60183.94485,Cluster-60183.18864,Cluster-60183.80273,Cluster-60183.220010,Cluster-60183.149133,Cluster-60183.119154,Cluster-60183.112598,Cluster-60183.81518,Cluster-60183.113255,Cluster-60183.115585,Cluster-60183.65428,Cluster-60183.159257,Cluster-60183.162140,Cluster-60183.117563,Cluster-60183.74562,Cluster-60183.115753,Cluster-60183.178255,Cluster-60183.64721,Cluster-60183.31305,Cluster-…	53	Cluster-60183.163211,Cluster-60183.136934,Cluster-60183.138499,Cluster-60183.102986,Cluster-60183.163210,Cluster-60183.142371,Cluster-60183.169969,Cluster-60183.80335,Cluster-60183.138498,Cluster-60183.91935,Cluster-60183.115761,Cluster-44033.0,Cluster-60183.124273,Cluster-60183.79037,Cluster-60183.86074,Cluster-60183.36364,Cluster-60183.81543,Cluster-60183.81509,Cluster-60183.109721,Cluster-5662…
GO:0043233	organelle lumen	cellular_component	0.79694	1	15	632	3838	141360	9	Cluster-60183.118187,Cluster-60183.187723,Cluster-60183.93874,Cluster-60183.132922,Cluster-60183.139546,Cluster-60183.220010,Cluster-60183.99256,Cluster-60183.80273,Cluster-60183.180248	6	Cluster-60183.9629,Cluster-60183.141247,Cluster-60183.109721,Cluster-60183.154032,Cluster-60183.88842,Cluster-60183.36364
GO:0070013	intracellular organelle lumen	cellular_component	0.79694	1	15	632	3838	141360	9	Cluster-60183.180248,Cluster-60183.99256,Cluster-60183.80273,Cluster-60183.220010,Cluster-60183.139546,Cluster-60183.132922,Cluster-60183.93874,Cluster-60183.118187,Cluster-60183.187723	6	Cluster-60183.36364,Cluster-60183.154032,Cluster-60183.88842,Cluster-60183.109721,Cluster-60183.9629,Cluster-60183.141247
GO:0009058	biosynthetic process	biological_process	0.79696	1	140	632	32111	141360	63	Cluster-60183.22250,Cluster-60183.204641,Cluster-60183.146461,Cluster-60183.138354,Cluster-60183.145183,Cluster-60183.160168,Cluster-60183.49583,Cluster-60183.23673,Cluster-60183.137049,Cluster-60183.119813,Cluster-60183.122940,Cluster-60183.159768,Cluster-60183.121138,Cluster-60183.118187,Cluster-60183.139546,Cluster-60183.48966,Cluster-60183.118522,Cluster-60183.123352,Cluster-60183.178255,Clus…	77	Cluster-60183.103662,Cluster-60183.130717,Cluster-60183.165179,Cluster-60183.57024,Cluster-60183.150355,Cluster-60183.154032,Cluster-60183.104344,Cluster-60183.123100,Cluster-60183.138491,Cluster-60183.73209,Cluster-60183.128206,Cluster-45539.0,Cluster-60183.118685,Cluster-60183.137378,Cluster-60183.81128,Cluster-60183.52330,Cluster-60183.44447,Cluster-60183.119156,Cluster-60183.78771,Cluster-601…
GO:0016638	oxidoreductase activity, acting on the CH-NH2 group of donors	molecular_function	0.79777	1	1	632	344	141360	1	Cluster-60183.52173	0
GO:0098796	membrane protein complex	cellular_component	0.79906	1	26	632	6293	141360	13	Cluster-60183.121831,Cluster-60183.73294,Cluster-60183.152957,Cluster-60183.162140,Cluster-60183.166827,Cluster-60183.178400,Cluster-60183.117563,Cluster-60183.29356,Cluster-60183.69577,Cluster-60183.83665,Cluster-60183.182267,Cluster-60183.147375,Cluster-60183.118187	13	Cluster-60183.89128,Cluster-60183.122019,Cluster-60183.203004,Cluster-60183.141200,Cluster-60183.126753,Cluster-60183.162442,Cluster-60183.175710,Cluster-60183.113527,Cluster-60183.114428,Cluster-60183.88842,Cluster-60183.121787,Cluster-60183.71480,Cluster-60183.117218
GO:0006955	immune response	biological_process	0.79921	1	3	632	847	141360	1	Cluster-60183.105972	2	Cluster-60183.93938,Cluster-60183.85118
GO:0007268	synaptic transmission	biological_process	0.79974	1	1	632	334	141360	0		1	Cluster-60183.164356
GO:0051301	cell division	biological_process	0.80006	1	4	632	1103	141360	3	Cluster-60183.22841,Cluster-60183.146461,Cluster-60183.119154	1	Cluster-60183.130802
GO:0044260	cellular macromolecule metabolic process	biological_process	0.80103	1	195	632	43335	141360	85	Cluster-60183.118522,Cluster-60183.126076,Cluster-60183.177103,Cluster-60183.48966,Cluster-60183.125313,Cluster-60183.126075,Cluster-60183.110979,Cluster-60183.17062,Cluster-60183.139546,Cluster-60183.220010,Cluster-60183.171606,Cluster-60183.119154,Cluster-60183.183397,Cluster-60183.113255,Cluster-60183.106139,Cluster-60183.65428,Cluster-60183.168912,Cluster-60183.81518,Cluster-60183.162140,Clus…	110	Cluster-60183.164033,Cluster-60183.93938,Cluster-60183.109721,Cluster-56629.0,Cluster-60183.131864,Cluster-60183.78771,Cluster-60183.119156,Cluster-60183.44447,Cluster-60183.169682,Cluster-60183.52330,Cluster-60183.163211,Cluster-60183.142371,Cluster-60183.118511,Cluster-60183.169969,Cluster-60183.138498,Cluster-44033.0,Cluster-60183.169711,Cluster-60183.124273,Cluster-60183.118381,Cluster-60183.…
GO:0006563	L-serine metabolic process	biological_process	0.80107	1	1	632	343	141360	1	Cluster-60183.143271	0
GO:0009225	nucleotide-sugar metabolic process	biological_process	0.80128	1	1	632	346	141360	1	Cluster-60183.127739	0
GO:0072511	divalent inorganic cation transport	biological_process	0.80227	1	4	632	1114	141360	3	Cluster-60183.188285,Cluster-60183.208257,Cluster-60183.60506	1	Cluster-60183.128865
GO:0006554	lysine catabolic process	biological_process	0.8038	1	2	632	570	141360	1	Cluster-60183.74562	1	Cluster-60183.140473
GO:0009068	aspartate family amino acid catabolic process	biological_process	0.8038	1	2	632	570	141360	1	Cluster-60183.74562	1	Cluster-60183.140473
GO:0042451	purine nucleoside biosynthetic process	biological_process	0.80461	1	4	632	1226	141360	3	Cluster-60183.118522,Cluster-60183.118187,Cluster-60183.145183	1	Cluster-60183.142371
GO:0046129	purine ribonucleoside biosynthetic process	biological_process	0.80461	1	4	632	1226	141360	3	Cluster-60183.118187,Cluster-60183.118522,Cluster-60183.145183	1	Cluster-60183.142371
GO:0042802	identical protein binding	molecular_function	0.80506	1	3	632	866	141360	2	Cluster-60183.22841,Cluster-60183.137145	1	Cluster-60183.95631
GO:0005840	ribosome	cellular_component	0.80586	1	16	632	5215	141360	10	Cluster-60183.81882,Cluster-60183.117563,Cluster-60183.122940,Cluster-60183.140277,Cluster-60183.159768,Cluster-60183.125442,Cluster-60183.115585,Cluster-60183.121138,Cluster-60183.118522,Cluster-60183.180248	6	Cluster-44033.0,Cluster-60183.230264,Cluster-60183.125797,Cluster-60183.117218,Cluster-56629.0,Cluster-45539.0
GO:0031974	membrane-enclosed lumen	cellular_component	0.80607	1	15	632	3880	141360	9	Cluster-60183.99256,Cluster-60183.80273,Cluster-60183.180248,Cluster-60183.220010,Cluster-60183.132922,Cluster-60183.139546,Cluster-60183.118187,Cluster-60183.187723,Cluster-60183.93874	6	Cluster-60183.154032,Cluster-60183.88842,Cluster-60183.36364,Cluster-60183.9629,Cluster-60183.141247,Cluster-60183.109721
GO:0006913	nucleocytoplasmic transport	biological_process	0.80658	1	2	632	589	141360	1	Cluster-60183.22841	1	Cluster-60183.138491
GO:0006793	phosphorus metabolic process	biological_process	0.80686	1	70	632	16188	141360	30	Cluster-60183.224688,Cluster-60183.120384,Cluster-60183.110979,Cluster-60183.125313,Cluster-60183.56101,Cluster-60183.81796,Cluster-60183.123352,Cluster-60183.118522,Cluster-60183.193576,Cluster-60183.83665,Cluster-60183.52384,Cluster-60183.73803,Cluster-60183.168912,Cluster-57477.0,Cluster-60183.18864,Cluster-60183.127739,Cluster-60183.183397,Cluster-60183.196365,Cluster-60183.34470,Cluster-6018…	40	Cluster-60183.169682,Cluster-60183.52330,Cluster-60183.141638,Cluster-60183.178122,Cluster-60183.137378,Cluster-60183.68252,Cluster-60183.131864,Cluster-60183.203004,Cluster-60183.125797,Cluster-60183.89128,Cluster-60183.109929,Cluster-60183.98970,Cluster-60183.81543,Cluster-60183.147771,Cluster-60183.211228,Cluster-60183.164033,Cluster-60183.148166,Cluster-60183.169711,Cluster-60183.116056,Clust…
GO:0090150	establishment of protein localization to membrane	biological_process	0.80687	1	3	632	822	141360	2	Cluster-60183.162140,Cluster-60183.65428	1	Cluster-60183.120494
GO:0050789	regulation of biological process	biological_process	0.80755	1	105	632	23709	141360	48	Cluster-60183.130872,Cluster-60183.120589,Cluster-60183.208257,Cluster-60183.224688,Cluster-60183.48966,Cluster-60183.153371,Cluster-60183.204639,Cluster-60183.52384,Cluster-60183.178400,Cluster-60183.115753,Cluster-60183.64721,Cluster-60183.178255,Cluster-60183.31305,Cluster-60183.159257,Cluster-60183.162140,Cluster-60183.98550,Cluster-60183.112598,Cluster-60183.81518,Cluster-60183.113255,Cluste…	57	Cluster-60183.172874,Cluster-60183.44447,Cluster-60183.201681,Cluster-60183.118600,Cluster-60183.113256,Cluster-60183.125797,Cluster-60183.68252,Cluster-60183.98970,Cluster-60183.81543,Cluster-60183.172313,Cluster-60183.81509,Cluster-60183.111782,Cluster-60183.118548,Cluster-60183.79037,Cluster-60183.148166,Cluster-60183.53301,Cluster-60183.93938,Cluster-60183.86074,Cluster-60183.87962,Cluster-60…
GO:0006511	ubiquitin-dependent protein catabolic process	biological_process	0.80763	1	3	632	914	141360	2	Cluster-60183.22841,Cluster-60183.177103	1	Cluster-60183.77927
GO:0005882	intermediate filament	cellular_component	0.80905	1	1	632	338	141360	1	Cluster-60183.22841	0
GO:0045111	intermediate filament cytoskeleton	cellular_component	0.80905	1	1	632	338	141360	1	Cluster-60183.22841	0
GO:0019941	modification-dependent protein catabolic process	biological_process	0.80969	1	3	632	919	141360	2	Cluster-60183.177103,Cluster-60183.22841	1	Cluster-60183.77927
GO:0043632	modification-dependent macromolecule catabolic process	biological_process	0.80969	1	3	632	919	141360	2	Cluster-60183.22841,Cluster-60183.177103	1	Cluster-60183.77927
GO:1901681	sulfur compound binding	molecular_function	0.81073	1	1	632	333	141360	0		1	Cluster-60183.151781
GO:0007267	cell-cell signaling	biological_process	0.8115	1	1	632	347	141360	0		1	Cluster-60183.164356
GO:0000155	phosphorelay sensor kinase activity	molecular_function	0.8119	1	1	632	316	141360	1	Cluster-60183.52384	0
GO:0002252	immune effector process	biological_process	0.81299	1	1	632	357	141360	1	Cluster-60183.137145	0
GO:0009112	nucleobase metabolic process	biological_process	0.81347	1	10	632	2678	141360	4	Cluster-60183.220010,Cluster-60183.145183,Cluster-60183.138354,Cluster-60183.208257	6	Cluster-60183.123936,Cluster-60183.9629,Cluster-60183.142371,Cluster-60183.137378,Cluster-60183.120374,Cluster-60183.154032
GO:0003899	DNA-directed RNA polymerase activity	molecular_function	0.8137	1	4	632	1205	141360	1	Cluster-60183.220010	3	Cluster-60183.36364,Cluster-60183.154032,Cluster-60183.9629
GO:0072657	protein localization to membrane	biological_process	0.81517	1	3	632	835	141360	2	Cluster-60183.65428,Cluster-60183.162140	1	Cluster-60183.120494
GO:0006403	RNA localization	biological_process	0.81518	1	1	632	334	141360	0		1	Cluster-60183.80335
GO:0050657	nucleic acid transport	biological_process	0.81518	1	1	632	334	141360	0		1	Cluster-60183.80335
GO:0050658	RNA transport	biological_process	0.81518	1	1	632	334	141360	0		1	Cluster-60183.80335
GO:0051236	establishment of RNA localization	biological_process	0.81518	1	1	632	334	141360	0		1	Cluster-60183.80335
GO:0016023	cytoplasmic membrane-bounded vesicle	cellular_component	0.8185	1	2	632	619	141360	0		2	Cluster-60183.141200,Cluster-60183.121787
GO:0005657	replication fork	cellular_component	0.81991	1	6	632	1445	141360	4	Cluster-60183.145183,Cluster-60183.121363,Cluster-60183.65428,Cluster-60183.112598	2	Cluster-60183.36364,Cluster-60183.79037
GO:0006571	tyrosine biosynthetic process	biological_process	0.82089	1	1	632	353	141360	0		1	Cluster-60183.48362
GO:0009094	L-phenylalanine biosynthetic process	biological_process	0.82089	1	1	632	353	141360	0		1	Cluster-60183.48362
GO:0009095	aromatic amino acid family biosynthetic process, prephenate pathway	biological_process	0.82089	1	1	632	353	141360	0		1	Cluster-60183.48362
GO:1902223	erythrose 4-phosphate/phosphoenolpyruvate family amino acid biosynthetic process	biological_process	0.82089	1	1	632	353	141360	0		1	Cluster-60183.48362
GO:0032879	regulation of localization	biological_process	0.82115	1	1	632	353	141360	1	Cluster-60183.178400	0
GO:0031988	membrane-bounded vesicle	cellular_component	0.82166	1	2	632	626	141360	0		2	Cluster-60183.141200,Cluster-60183.121787
GO:0000162	tryptophan biosynthetic process	biological_process	0.82178	1	1	632	354	141360	0		1	Cluster-60183.48362
GO:0046219	indolalkylamine biosynthetic process	biological_process	0.82178	1	1	632	354	141360	0		1	Cluster-60183.48362
GO:0006796	phosphate-containing compound metabolic process	biological_process	0.82232	1	69	632	16063	141360	29	Cluster-60183.119813,Cluster-60183.140277,Cluster-60183.137049,Cluster-60183.88315,Cluster-60183.118187,Cluster-60183.110980,Cluster-60183.168918,Cluster-60183.34470,Cluster-60183.196365,Cluster-60183.145183,Cluster-60183.121689,Cluster-60183.182267,Cluster-60183.188056,Cluster-60183.73803,Cluster-60183.127739,Cluster-60183.183397,Cluster-60183.18864,Cluster-60183.168912,Cluster-57477.0,Cluster-6…	40	Cluster-60183.105305,Cluster-60183.213241,Cluster-60183.211528,Cluster-60183.104020,Cluster-60183.97753,Cluster-60183.187268,Cluster-60183.121787,Cluster-60183.79283,Cluster-60183.130717,Cluster-60183.112320,Cluster-60183.162442,Cluster-60183.103662,Cluster-60183.48362,Cluster-60183.123936,Cluster-53771.0,Cluster-60183.169711,Cluster-60183.116056,Cluster-60183.126753,Cluster-60183.144990,Cluster-…
GO:0098588	bounding membrane of organelle	cellular_component	0.82253	1	12	632	3138	141360	5	Cluster-60183.162140,Cluster-60183.152957,Cluster-60183.73294,Cluster-60183.121831,Cluster-60183.106202	7	Cluster-60183.141200,Cluster-60183.117556,Cluster-60183.127625,Cluster-60183.175710,Cluster-60183.121787,Cluster-60183.144724,Cluster-60183.88842
GO:0006024	glycosaminoglycan biosynthetic process	biological_process	0.82473	1	1	632	345	141360	1	Cluster-60183.171606	0
GO:0043244	regulation of protein complex disassembly	biological_process	0.82496	1	1	632	371	141360	1	Cluster-60183.204641	0
GO:0043241	protein complex disassembly	biological_process	0.82549	1	1	632	372	141360	1	Cluster-60183.204641	0
GO:0044087	regulation of cellular component biogenesis	biological_process	0.82594	1	1	632	328	141360	0		1	Cluster-60183.120169
GO:0000280	nuclear division	biological_process	0.82679	1	2	632	677	141360	1	Cluster-60183.22841	1	Cluster-60183.119156
GO:0016875	ligase activity, forming carbon-oxygen bonds	molecular_function	0.82788	1	3	632	879	141360	1	Cluster-60183.143271	2	Cluster-60183.52330,Cluster-60183.169969
GO:0016876	ligase activity, forming aminoacyl-tRNA and related compounds	molecular_function	0.82788	1	3	632	879	141360	1	Cluster-60183.143271	2	Cluster-60183.52330,Cluster-60183.169969
GO:0009073	aromatic amino acid family biosynthetic process	biological_process	0.8282	1	1	632	365	141360	0		1	Cluster-60183.48362
GO:0019220	regulation of phosphate metabolic process	biological_process	0.82909	1	1	632	371	141360	0		1	Cluster-60183.169711
GO:0051174	regulation of phosphorus metabolic process	biological_process	0.82909	1	1	632	371	141360	0		1	Cluster-60183.169711
GO:0043603	cellular amide metabolic process	biological_process	0.82937	1	28	632	7903	141360	14	Cluster-60183.81882,Cluster-60183.74562,Cluster-60183.117563,Cluster-60183.73803,Cluster-60183.159768,Cluster-60183.125442,Cluster-60183.146461,Cluster-60183.122940,Cluster-60183.121138,Cluster-60183.188056,Cluster-60183.115585,Cluster-60183.143271,Cluster-60183.119154,Cluster-60183.118522	14	Cluster-60183.104344,Cluster-60183.57024,Cluster-60183.230264,Cluster-44033.0,Cluster-60183.44447,Cluster-60183.169969,Cluster-60183.125797,Cluster-60183.102223,Cluster-60183.57023,Cluster-60183.147771,Cluster-56629.0,Cluster-60183.142371,Cluster-60183.117218,Cluster-45539.0
GO:1901564	organonitrogen compound metabolic process	biological_process	0.82972	1	93	632	22536	141360	44	Cluster-60183.121689,Cluster-60183.196365,Cluster-60183.145183,Cluster-60183.125442,Cluster-60183.121363,Cluster-60183.146461,Cluster-60183.138354,Cluster-60183.81882,Cluster-60183.132922,Cluster-60183.112812,Cluster-60183.143271,Cluster-60183.182267,Cluster-60183.188056,Cluster-60183.139335,Cluster-60183.52079,Cluster-60183.137049,Cluster-60183.159768,Cluster-60183.52074,Cluster-60183.41170,Clus…	49	Cluster-60183.102223,Cluster-60183.162442,Cluster-60183.119735,Cluster-60183.48362,Cluster-60183.163692,Cluster-60183.123936,Cluster-60183.122399,Cluster-60183.112661,Cluster-60183.213241,Cluster-60183.104344,Cluster-60183.57024,Cluster-60183.154032,Cluster-60183.117752,Cluster-45539.0,Cluster-60183.81123,Cluster-60183.211528,Cluster-60183.118685,Cluster-60183.79283,Cluster-60183.109645,Cluster-6…
GO:0019899	enzyme binding	molecular_function	0.82982	1	2	632	588	141360	1	Cluster-60183.73294	1	Cluster-60183.175710
GO:0006810	transport	biological_process	0.83015	1	100	632	22168	141360	48	Cluster-60183.121967,Cluster-60183.83665,Cluster-60183.146282,Cluster-60183.105972,Cluster-60183.118522,Cluster-60183.124062,Cluster-60183.208257,Cluster-60183.73294,Cluster-60183.81703,Cluster-60183.142415,Cluster-60183.25836,Cluster-60183.71665,Cluster-60183.115585,Cluster-60183.65428,Cluster-60183.227979,Cluster-60183.119154,Cluster-60183.120408,Cluster-60183.31305,Cluster-60183.178400,Cluster…	52	Cluster-60183.81543,Cluster-60183.114130,Cluster-60183.147697,Cluster-60183.86074,Cluster-60183.87962,Cluster-60183.124303,Cluster-60183.178122,Cluster-60183.114142,Cluster-60183.175710,Cluster-60183.52330,Cluster-60183.44447,Cluster-60183.89128,Cluster-59890.0,Cluster-60183.124761,Cluster-60183.203004,Cluster-60183.114139,Cluster-60183.98341,Cluster-60183.71480,Cluster-60183.196640,Cluster-60183…
GO:0008134	transcription factor binding	molecular_function	0.83129	1	4	632	1122	141360	4	Cluster-60183.65428,Cluster-60183.22841,Cluster-60183.137145,Cluster-60183.112598	0
GO:0000723	telomere maintenance	biological_process	0.83748	1	1	632	298	141360	1	Cluster-60183.121363	0
GO:0032200	telomere organization	biological_process	0.83748	1	1	632	298	141360	1	Cluster-60183.121363	0
GO:0060249	anatomical structure homeostasis	biological_process	0.83748	1	1	632	298	141360	1	Cluster-60183.121363	0
GO:0004540	ribonuclease activity	molecular_function	0.83773	1	2	632	663	141360	1	Cluster-60183.75033	1	Cluster-60183.94703
GO:0004252	serine-type endopeptidase activity	molecular_function	0.83806	1	4	632	1258	141360	1	Cluster-60183.138354	3	Cluster-60183.127357,Cluster-60183.201681,Cluster-60183.95631
GO:0031090	organelle membrane	cellular_component	0.83826	1	17	632	4440	141360	8	Cluster-60183.121831,Cluster-60183.152957,Cluster-60183.73294,Cluster-60183.162140,Cluster-60183.178400,Cluster-60183.106202,Cluster-60183.83665,Cluster-60183.118187	9	Cluster-60183.89128,Cluster-60183.141200,Cluster-60183.162442,Cluster-60183.175710,Cluster-60183.127625,Cluster-60183.117556,Cluster-60183.121787,Cluster-60183.144724,Cluster-60183.88842
GO:0006399	tRNA metabolic process	biological_process	0.83875	1	11	632	2749	141360	6	Cluster-60183.74562,Cluster-60183.93165,Cluster-60183.136905,Cluster-60183.208257,Cluster-60183.143271,Cluster-60183.75033	5	Cluster-60183.94063,Cluster-60183.142371,Cluster-60183.52330,Cluster-60183.99297,Cluster-60183.169969
GO:0003008	system process	biological_process	0.83911	1	1	632	348	141360	1	Cluster-60183.3524	0
GO:0032403	protein complex binding	molecular_function	0.83953	1	5	632	1373	141360	4	Cluster-60183.22250,Cluster-60183.65428,Cluster-60183.121363,Cluster-60183.208257	1	Cluster-60183.130802
GO:0071840	cellular component organization or biogenesis	biological_process	0.83989	1	57	632	14518	141360	27	Cluster-60183.171606,Cluster-60183.119154,Cluster-60183.180248,Cluster-60183.65428,Cluster-60183.114920,Cluster-60183.208656,Cluster-60183.22841,Cluster-60183.121968,Cluster-60183.121138,Cluster-60183.159768,Cluster-60183.162140,Cluster-60183.122940,Cluster-60183.178400,Cluster-60183.117563,Cluster-60183.31305,Cluster-60183.181687,Cluster-60183.118522,Cluster-60183.230853,Cluster-60183.77422,Clus…	30	Cluster-60183.120760,Cluster-60183.62435,Cluster-60183.80159,Cluster-45539.0,Cluster-60183.99297,Cluster-60183.117218,Cluster-60183.173301,Cluster-60183.116479,Cluster-60183.88842,Cluster-60183.97061,Cluster-60183.138491,Cluster-60183.147209,Cluster-60183.120169,Cluster-60183.141615,Cluster-60183.146649,Cluster-60183.125583,Cluster-44033.0,Cluster-60183.138494,Cluster-60183.162342,Cluster-56629.0…
GO:0044431	Golgi apparatus part	cellular_component	0.84075	1	2	632	646	141360	1	Cluster-60183.129743	1	Cluster-60183.141200
GO:0016881	acid-amino acid ligase activity	molecular_function	0.84137	1	1	632	381	141360	0		1	Cluster-60183.162342
GO:0051302	regulation of cell division	biological_process	0.84254	1	1	632	356	141360	1	Cluster-60183.22841	0
GO:0002376	immune system process	biological_process	0.84275	1	4	632	1200	141360	2	Cluster-60183.137145,Cluster-60183.105972	2	Cluster-60183.93938,Cluster-60183.85118
GO:0006812	cation transport	biological_process	0.8428	1	29	632	7114	141360	13	Cluster-60183.105420,Cluster-60183.121363,Cluster-60183.60506,Cluster-60183.75033,Cluster-60183.73294,Cluster-60183.137049,Cluster-60183.208257,Cluster-60183.118522,Cluster-60183.182267,Cluster-60183.83665,Cluster-60183.188285,Cluster-60183.118187,Cluster-60183.121967	16	Cluster-60183.203004,Cluster-60183.124299,Cluster-60183.128865,Cluster-60183.89128,Cluster-60183.175710,Cluster-60183.52330,Cluster-60183.162442,Cluster-60183.178122,Cluster-60183.73208,Cluster-60183.126753,Cluster-60183.197755,Cluster-60183.90898,Cluster-60183.124303,Cluster-60183.196640,Cluster-60183.151734,Cluster-60183.81543
GO:0003774	motor activity	molecular_function	0.84286	1	3	632	886	141360	2	Cluster-60183.121363,Cluster-60183.57016	1	Cluster-60183.130802
GO:0009163	nucleoside biosynthetic process	biological_process	0.84301	1	4	632	1312	141360	3	Cluster-60183.145183,Cluster-60183.118522,Cluster-60183.118187	1	Cluster-60183.142371
GO:0042455	ribonucleoside biosynthetic process	biological_process	0.84301	1	4	632	1312	141360	3	Cluster-60183.118522,Cluster-60183.118187,Cluster-60183.145183	1	Cluster-60183.142371
GO:0030658	transport vesicle membrane	cellular_component	0.84306	1	1	632	364	141360	0		1	Cluster-60183.141200
GO:0019748	secondary metabolic process	biological_process	0.84412	1	1	632	383	141360	0		1	Cluster-60183.115761
GO:0034613	cellular protein localization	biological_process	0.84416	1	20	632	4619	141360	11	Cluster-60183.69577,Cluster-60183.31305,Cluster-60183.146461,Cluster-60183.2322,Cluster-60183.162140,Cluster-60183.65428,Cluster-60183.118187,Cluster-60183.147375,Cluster-60183.22841,Cluster-60183.119154,Cluster-60183.120408	9	Cluster-60183.151441,Cluster-60183.44447,Cluster-60183.120494,Cluster-60183.103662,Cluster-60183.138491,Cluster-60183.141200,Cluster-60183.88842,Cluster-60183.121787,Cluster-60183.127625
GO:0070727	cellular macromolecule localization	biological_process	0.84428	1	20	632	4620	141360	11	Cluster-60183.120408,Cluster-60183.119154,Cluster-60183.22841,Cluster-60183.65428,Cluster-60183.118187,Cluster-60183.147375,Cluster-60183.146461,Cluster-60183.162140,Cluster-60183.2322,Cluster-60183.31305,Cluster-60183.69577	9	Cluster-60183.127625,Cluster-60183.88842,Cluster-60183.121787,Cluster-60183.138491,Cluster-60183.141200,Cluster-60183.103662,Cluster-60183.151441,Cluster-60183.44447,Cluster-60183.120494
GO:0008948	oxaloacetate decarboxylase activity	molecular_function	0.8443	1	1	632	384	141360	1	Cluster-60183.121363	0
GO:0035725	sodium ion transmembrane transport	biological_process	0.8443	1	1	632	384	141360	1	Cluster-60183.121363	0
GO:0071436	sodium ion export	biological_process	0.8443	1	1	632	384	141360	1	Cluster-60183.121363	0
GO:0051234	establishment of localization	biological_process	0.84582	1	100	632	22297	141360	48	Cluster-60183.121967,Cluster-60183.118522,Cluster-60183.83665,Cluster-60183.105972,Cluster-60183.146282,Cluster-60183.124062,Cluster-60183.208257,Cluster-60183.25836,Cluster-60183.73294,Cluster-60183.142415,Cluster-60183.81703,Cluster-60183.65428,Cluster-60183.115585,Cluster-60183.71665,Cluster-60183.119154,Cluster-60183.120408,Cluster-60183.227979,Cluster-60183.69577,Cluster-60183.31305,Cluster-…	52	Cluster-60183.147697,Cluster-60183.114130,Cluster-60183.81543,Cluster-60183.87962,Cluster-60183.124303,Cluster-60183.86074,Cluster-60183.52330,Cluster-60183.175710,Cluster-60183.44447,Cluster-60183.178122,Cluster-60183.114142,Cluster-59890.0,Cluster-60183.114139,Cluster-60183.203004,Cluster-60183.124761,Cluster-60183.89128,Cluster-60183.98341,Cluster-60183.71480,Cluster-60183.196640,Cluster-60183…
GO:0044428	nuclear part	cellular_component	0.84614	1	21	632	5283	141360	9	Cluster-60183.43721,Cluster-60183.220010,Cluster-60183.80273,Cluster-60183.118187,Cluster-60183.99256,Cluster-60183.192738,Cluster-60183.93874,Cluster-60183.132922,Cluster-60183.139546	12	Cluster-60183.8170,Cluster-60183.74463,Cluster-60183.58604,Cluster-60183.109721,Cluster-60183.88842,Cluster-60183.120412,Cluster-60183.36364,Cluster-60183.141247,Cluster-60183.9629,Cluster-60183.118381,Cluster-60183.68350,Cluster-60183.154032
GO:0005622	intracellular	cellular_component	0.84619	1	172	632	39674	141360	91	Cluster-60183.108217,Cluster-60183.52045,Cluster-60183.40188,Cluster-60183.93874,Cluster-60183.160167,Cluster-60183.103311,Cluster-60183.101386,Cluster-60183.75033,Cluster-60183.140277,Cluster-60183.121968,Cluster-60183.208656,Cluster-60183.22841,Cluster-60183.147375,Cluster-60183.81882,Cluster-60183.106202,Cluster-60183.187723,Cluster-60183.152957,Cluster-60183.137145,Cluster-60183.121831,Cluste…	81	Cluster-60183.90898,Cluster-60183.130802,Cluster-60183.138494,Cluster-60183.141615,Cluster-60183.154565,Cluster-60183.120169,Cluster-60183.144724,Cluster-60183.120412,Cluster-60183.117218,Cluster-60183.112722,Cluster-60183.141247,Cluster-60183.162442,Cluster-60183.6534,Cluster-60183.120494,Cluster-60183.85329,Cluster-60183.102503,Cluster-60183.91792,Cluster-60183.109324,Cluster-60183.138493,Clust…
GO:0002949	tRNA threonylcarbamoyladenosine modification	biological_process	0.84623	1	2	632	612	141360	1	Cluster-60183.208257	1	Cluster-60183.142371
GO:0070525	tRNA threonylcarbamoyladenosine metabolic process	biological_process	0.84623	1	2	632	612	141360	1	Cluster-60183.208257	1	Cluster-60183.142371
GO:0043038	amino acid activation	biological_process	0.84673	1	3	632	919	141360	1	Cluster-60183.143271	2	Cluster-60183.52330,Cluster-60183.169969
GO:0043039	tRNA aminoacylation	biological_process	0.84673	1	3	632	919	141360	1	Cluster-60183.143271	2	Cluster-60183.52330,Cluster-60183.169969
GO:0072594	establishment of protein localization to organelle	biological_process	0.84725	1	4	632	1149	141360	2	Cluster-60183.22841,Cluster-60183.65428	2	Cluster-60183.138491,Cluster-60183.120494
GO:0005515	protein binding	molecular_function	0.84728	1	135	632	29859	141360	53	Cluster-60183.143253,Cluster-60183.153569,Cluster-60183.80096,Cluster-60183.119154,Cluster-60183.65428,Cluster-60183.133122,Cluster-60183.17062,Cluster-60183.81703,Cluster-60183.120589,Cluster-60183.130872,Cluster-60183.177103,Cluster-60183.48966,Cluster-60183.137049,Cluster-60183.192738,Cluster-60183.181687,Cluster-60183.93165,Cluster-60183.56418,Cluster-60183.197714,Cluster-60183.124763,Cluster…	82	Cluster-60183.80761,Cluster-60183.71741,Cluster-60183.116056,Cluster-60183.118381,Cluster-60183.124513,Cluster-60183.11677,Cluster-60183.109325,Cluster-60183.62375,Cluster-60183.11678,Cluster-60183.52024,Cluster-60183.124761,Cluster-60183.143582,Cluster-60183.172874,Cluster-60183.113575,Cluster-60183.175710,Cluster-60183.73852,Cluster-60183.118548,Cluster-60183.87962,Cluster-60183.132027,Cluster-…
GO:0050794	regulation of cellular process	biological_process	0.8473	1	98	632	22526	141360	47	Cluster-60183.204641,Cluster-60183.146461,Cluster-60183.34470,Cluster-60183.98393,Cluster-60183.22250,Cluster-60183.141853,Cluster-60183.49583,Cluster-60183.141515,Cluster-60183.66921,Cluster-60183.149125,Cluster-60183.66565,Cluster-60183.75033,Cluster-60183.52045,Cluster-60183.170560,Cluster-60183.188285,Cluster-60183.3524,Cluster-60183.22841,Cluster-60183.145993,Cluster-60183.190171,Cluster-601…	51	Cluster-60183.177689,Cluster-60183.102503,Cluster-60183.103662,Cluster-60183.112722,Cluster-60183.85118,Cluster-60183.138493,Cluster-60183.140047,Cluster-60183.221902,Cluster-60183.159253,Cluster-60183.22083,Cluster-60183.154565,Cluster-60183.123100,Cluster-60183.138491,Cluster-60183.149357,Cluster-60183.120169,Cluster-60183.94703,Cluster-60183.150355,Cluster-60183.158607,Cluster-60183.138494,Clu…
GO:0003678	DNA helicase activity	molecular_function	0.84822	1	5	632	1269	141360	4	Cluster-60183.112598,Cluster-60183.145183,Cluster-60183.121363,Cluster-60183.65428	1	Cluster-60183.79037
GO:0022402	cell cycle process	biological_process	0.84887	1	6	632	1767	141360	3	Cluster-60183.22841,Cluster-60183.119154,Cluster-60183.146461	3	Cluster-60183.119156,Cluster-60183.141247,Cluster-60183.169711
GO:0044444	cytoplasmic part	cellular_component	0.84948	1	59	632	15214	141360	34	Cluster-60183.171765,Cluster-60183.122940,Cluster-60183.162140,Cluster-60183.140277,Cluster-60183.159768,Cluster-60183.117563,Cluster-60183.178400,Cluster-60183.52045,Cluster-60183.40188,Cluster-60183.69577,Cluster-60183.160167,Cluster-60183.18864,Cluster-60183.180248,Cluster-60183.121138,Cluster-60183.126319,Cluster-60183.22841,Cluster-60183.118187,Cluster-60183.115585,Cluster-60183.147375,Clust…	25	Cluster-60183.141200,Cluster-60183.185378,Cluster-60183.90898,Cluster-60183.90900,Cluster-44033.0,Cluster-45539.0,Cluster-60183.121787,Cluster-60183.88842,Cluster-60183.144724,Cluster-60183.117218,Cluster-60183.125797,Cluster-54392.3,Cluster-60183.91407,Cluster-60183.89128,Cluster-60183.91792,Cluster-60183.178122,Cluster-60183.230264,Cluster-60183.175710,Cluster-60183.6534,Cluster-60183.120494,Cl…
GO:0044767	single-organism developmental process	biological_process	0.85016	1	8	632	2342	141360	4	Cluster-60183.177103,Cluster-60183.34470,Cluster-60183.77422,Cluster-60183.170560	4	Cluster-60183.51146,Cluster-60183.147209,Cluster-60183.30225,Cluster-60183.40409
GO:0048856	anatomical structure development	biological_process	0.85091	1	5	632	1540	141360	2	Cluster-60183.77422,Cluster-60183.34470	3	Cluster-60183.51146,Cluster-60183.30225,Cluster-60183.147209
GO:0000278	mitotic cell cycle	biological_process	0.85223	1	3	632	996	141360	3	Cluster-60183.22841,Cluster-60183.146461,Cluster-60183.119154	0
GO:1903047	mitotic cell cycle process	biological_process	0.85223	1	3	632	996	141360	3	Cluster-60183.119154,Cluster-60183.146461,Cluster-60183.22841	0
GO:0016043	cellular component organization	biological_process	0.85369	1	39	632	9478	141360	19	Cluster-60183.77422,Cluster-60183.230853,Cluster-60183.121966,Cluster-60183.121971,Cluster-60183.204641,Cluster-60183.73294,Cluster-60183.146461,Cluster-60183.121363,Cluster-60183.121968,Cluster-60183.114920,Cluster-60183.208656,Cluster-60183.22841,Cluster-60183.65428,Cluster-60183.119154,Cluster-60183.181687,Cluster-60183.31305,Cluster-60183.178400,Cluster-60183.122940,Cluster-60183.162140	20	Cluster-60183.104798,Cluster-60183.36364,Cluster-60183.172313,Cluster-60183.175710,Cluster-60183.120494,Cluster-60183.139132,Cluster-60183.119156,Cluster-60183.52024,Cluster-60183.91407,Cluster-60183.116479,Cluster-60183.173301,Cluster-60183.80159,Cluster-60183.62435,Cluster-60183.162342,Cluster-60183.138494,Cluster-60183.146649,Cluster-60183.120169,Cluster-60183.138491,Cluster-60183.147209,Clust…
GO:0009127	purine nucleoside monophosphate biosynthetic process	biological_process	0.85497	1	3	632	1046	141360	3	Cluster-60183.145183,Cluster-60183.118522,Cluster-60183.118187	0
GO:0009168	purine ribonucleoside monophosphate biosynthetic process	biological_process	0.85497	1	3	632	1046	141360	3	Cluster-60183.145183,Cluster-60183.118187,Cluster-60183.118522	0
GO:0048285	organelle fission	biological_process	0.85515	1	2	632	724	141360	1	Cluster-60183.22841	1	Cluster-60183.119156
GO:0065007	biological regulation	biological_process	0.85613	1	113	632	25765	141360	51	Cluster-60183.149133,Cluster-60183.119154,Cluster-60183.18864,Cluster-60183.94485,Cluster-60183.80273,Cluster-60183.183397,Cluster-60183.113255,Cluster-60183.115585,Cluster-60183.65428,Cluster-60183.98550,Cluster-60183.112598,Cluster-60183.81518,Cluster-60183.162140,Cluster-60183.159257,Cluster-60183.178400,Cluster-60183.115753,Cluster-60183.178255,Cluster-60183.64721,Cluster-60183.31305,Cluster-…	62	Cluster-60183.163211,Cluster-60183.102986,Cluster-60183.163210,Cluster-60183.71480,Cluster-60183.136934,Cluster-60183.138499,Cluster-60183.25194,Cluster-60183.91935,Cluster-60183.140473,Cluster-60183.80335,Cluster-60183.128865,Cluster-60183.138498,Cluster-60183.40409,Cluster-60183.169711,Cluster-60183.115761,Cluster-60183.87962,Cluster-60183.118548,Cluster-60183.148166,Cluster-60183.79037,Cluster…
GO:0030001	metal ion transport	biological_process	0.85625	1	16	632	4099	141360	6	Cluster-60183.137049,Cluster-60183.121363,Cluster-60183.60506,Cluster-60183.75033,Cluster-60183.208257,Cluster-60183.188285	10	Cluster-60183.124299,Cluster-60183.128865,Cluster-60183.178122,Cluster-60183.73208,Cluster-60183.90898,Cluster-60183.197755,Cluster-60183.196640,Cluster-60183.124303,Cluster-60183.81543,Cluster-60183.151734
GO:0051179	localization	biological_process	0.85738	1	102	632	22818	141360	48	Cluster-60183.227979,Cluster-60183.119154,Cluster-60183.120408,Cluster-60183.71665,Cluster-60183.65428,Cluster-60183.115585,Cluster-60183.144815,Cluster-60183.60506,Cluster-60183.162140,Cluster-60183.31305,Cluster-60183.178400,Cluster-60183.69577,Cluster-60183.83665,Cluster-60183.146282,Cluster-60183.105972,Cluster-60183.118522,Cluster-60183.121967,Cluster-60183.73294,Cluster-60183.142415,Cluster…	54	Cluster-60183.196640,Cluster-60183.98341,Cluster-60183.71480,Cluster-60183.128865,Cluster-60183.80335,Cluster-60183.143674,Cluster-60183.185378,Cluster-60183.141200,Cluster-60183.25194,Cluster-60183.73208,Cluster-60183.126753,Cluster-60183.144820,Cluster-60183.151441,Cluster-60183.86074,Cluster-60183.87962,Cluster-60183.124303,Cluster-60183.81543,Cluster-60183.147697,Cluster-60183.114130,Cluster-…
GO:0004803	transposase activity	molecular_function	0.85759	1	1	632	333	141360	1	Cluster-60183.228609	0
GO:0098797	plasma membrane protein complex	cellular_component	0.85829	1	3	632	947	141360	1	Cluster-60183.147375	2	Cluster-60183.141200,Cluster-60183.113527
GO:0015075	ion transmembrane transporter activity	molecular_function	0.85829	1	27	632	6591	141360	10	Cluster-60183.115585,Cluster-60183.118187,Cluster-60183.121967,Cluster-60183.118522,Cluster-60183.188285,Cluster-60183.83665,Cluster-60183.208257,Cluster-60183.75033,Cluster-60183.60506,Cluster-60183.121363	17	Cluster-60183.114130,Cluster-60183.71480,Cluster-60183.151734,Cluster-60183.81543,Cluster-60183.164356,Cluster-60183.120760,Cluster-60183.104020,Cluster-60183.114144,Cluster-60183.196640,Cluster-60183.162442,Cluster-60183.52330,Cluster-60183.126753,Cluster-60183.114139,Cluster-60183.203004,Cluster-60183.89128,Cluster-60183.128865,Cluster-60183.125583
GO:0033043	regulation of organelle organization	biological_process	0.85837	1	2	632	685	141360	1	Cluster-60183.22841	1	Cluster-60183.120169
GO:0007059	chromosome segregation	biological_process	0.85872	1	2	632	725	141360	1	Cluster-60183.22841	1	Cluster-60183.119156
GO:0006558	L-phenylalanine metabolic process	biological_process	0.85919	1	1	632	408	141360	0		1	Cluster-60183.48362
GO:1902221	erythrose 4-phosphate/phosphoenolpyruvate family amino acid metabolic process	biological_process	0.85919	1	1	632	408	141360	0		1	Cluster-60183.48362
GO:0015077	monovalent inorganic cation transmembrane transporter activity	molecular_function	0.86114	1	12	632	3386	141360	5	Cluster-60183.121967,Cluster-60183.118187,Cluster-60183.83665,Cluster-60183.121363,Cluster-60183.75033	7	Cluster-60183.126753,Cluster-60183.81543,Cluster-60183.52330,Cluster-60183.162442,Cluster-60183.196640,Cluster-60183.89128,Cluster-60183.203004
GO:0006865	amino acid transport	biological_process	0.86172	1	1	632	386	141360	0		1	Cluster-60183.81543
GO:0031410	cytoplasmic vesicle	cellular_component	0.86192	1	2	632	691	141360	0		2	Cluster-60183.141200,Cluster-60183.121787
GO:0038023	signaling receptor activity	molecular_function	0.86199	1	5	632	1461	141360	4	Cluster-60183.3524,Cluster-60183.52384,Cluster-60183.224688,Cluster-60183.145993	1	Cluster-60183.164356
GO:0042626	ATPase activity, coupled to transmembrane movement of substances	molecular_function	0.86255	1	3	632	1007	141360	2	Cluster-60183.118522,Cluster-60183.118187	1	Cluster-60183.25194
GO:0043492	ATPase activity, coupled to movement of substances	molecular_function	0.86255	1	3	632	1007	141360	2	Cluster-60183.118187,Cluster-60183.118522	1	Cluster-60183.25194
GO:0016628	oxidoreductase activity, acting on the CH-CH group of donors, NAD or NADP as acceptor	molecular_function	0.86305	1	1	632	393	141360	0		1	Cluster-60183.48362
GO:0017038	protein import	biological_process	0.8643	1	2	632	693	141360	1	Cluster-60183.22841	1	Cluster-60183.138491
GO:0031982	vesicle	cellular_component	0.86439	1	2	632	698	141360	0		2	Cluster-60183.121787,Cluster-60183.141200
GO:0016614	oxidoreductase activity, acting on CH-OH group of donors	molecular_function	0.86456	1	7	632	2097	141360	2	Cluster-60183.124128,Cluster-60183.74562	5	Cluster-60183.140473,Cluster-60183.48362,Cluster-60183.102986,Cluster-53771.0,Cluster-60183.82934
GO:0044703	multi-organism reproductive process	biological_process	0.865	1	2	632	775	141360	0		2	Cluster-60183.114962,Cluster-60183.119156
GO:0032984	macromolecular complex disassembly	biological_process	0.86501	1	1	632	413	141360	1	Cluster-60183.204641	0
GO:0071949	FAD binding	molecular_function	0.867	1	1	632	368	141360	1	Cluster-60183.74562	0
GO:0006915	apoptotic process	biological_process	0.86723	1	1	632	407	141360	0		1	Cluster-60183.97061
GO:0046907	intracellular transport	biological_process	0.86865	1	22	632	5190	141360	13	Cluster-60183.65428,Cluster-60183.118187,Cluster-60183.147375,Cluster-60183.129743,Cluster-60183.22841,Cluster-60183.120408,Cluster-60183.119154,Cluster-60183.69577,Cluster-60183.31305,Cluster-60183.146461,Cluster-60183.140277,Cluster-60183.2322,Cluster-60183.162140	9	Cluster-60183.88842,Cluster-60183.121787,Cluster-60183.127625,Cluster-60183.151441,Cluster-60183.44447,Cluster-60183.120494,Cluster-60183.103662,Cluster-60183.138491,Cluster-60183.141200
GO:0005623	cell	cellular_component	0.86908	1	185	632	42781	141360	92	Cluster-60183.121971,Cluster-60183.191532,Cluster-60183.132922,Cluster-60183.22250,Cluster-60183.145183,Cluster-60183.138354,Cluster-60183.146461,Cluster-60183.123808,Cluster-60183.160168,Cluster-60183.93432,Cluster-60183.49583,Cluster-60183.16994,Cluster-60183.159768,Cluster-60183.122940,Cluster-60183.192738,Cluster-60183.127223,Cluster-60183.137049,Cluster-60183.118187,Cluster-60183.190171,Clus…	93	Cluster-60183.139132,Cluster-60183.103662,Cluster-60183.165179,Cluster-60183.122019,Cluster-54392.3,Cluster-60183.177689,Cluster-60183.221902,Cluster-60183.114428,Cluster-60183.58604,Cluster-60183.154032,Cluster-60183.150355,Cluster-60183.68350,Cluster-60183.138491,Cluster-60183.123100,Cluster-60183.121787,Cluster-60183.88842,Cluster-60183.74463,Cluster-45539.0,Cluster-60183.96476,Cluster-60183.1…
GO:0044464	cell part	cellular_component	0.86908	1	185	632	42781	141360	92	Cluster-60183.129743,Cluster-60183.141515,Cluster-60183.191530,Cluster-60183.67182,Cluster-60183.143271,Cluster-60183.187723,Cluster-60183.81882,Cluster-60183.106202,Cluster-60183.125442,Cluster-60183.121363,Cluster-60183.121831,Cluster-60183.137145,Cluster-60183.152957,Cluster-60183.147375,Cluster-60183.22841,Cluster-60183.208656,Cluster-60183.121968,Cluster-60183.93874,Cluster-60183.160167,Clus…	93	Cluster-60183.109324,Cluster-60183.127625,Cluster-60183.8170,Cluster-60183.48362,Cluster-60183.159253,Cluster-60183.173873,Cluster-60183.138493,Cluster-60183.162442,Cluster-60183.120494,Cluster-60183.6534,Cluster-60183.141247,Cluster-60183.112722,Cluster-60183.173870,Cluster-60183.102503,Cluster-60183.91792,Cluster-60183.85329,Cluster-60183.117218,Cluster-60183.144724,Cluster-60183.120412,Cluster…
GO:1901137	carbohydrate derivative biosynthetic process	biological_process	0.86919	1	11	632	3104	141360	7	Cluster-60183.118522,Cluster-60183.171606,Cluster-60183.145183,Cluster-60183.127739,Cluster-60183.121831,Cluster-60183.127747,Cluster-60183.118187	4	Cluster-60183.130717,Cluster-60183.142371,Cluster-60183.128206,Cluster-60183.120374
GO:0009615	response to virus	biological_process	0.86926	1	1	632	439	141360	1	Cluster-60183.137145	0
GO:0006400	tRNA modification	biological_process	0.86998	1	3	632	935	141360	2	Cluster-60183.208257,Cluster-60183.93165	1	Cluster-60183.142371
GO:0031966	mitochondrial membrane	cellular_component	0.87013	1	6	632	1902	141360	3	Cluster-60183.118187,Cluster-60183.178400,Cluster-60183.83665	3	Cluster-60183.162442,Cluster-60183.89128,Cluster-60183.121787
GO:0000794	condensed nuclear chromosome	cellular_component	0.87038	1	1	632	435	141360	0		1	Cluster-60183.141247
GO:0016485	protein processing	biological_process	0.87093	1	1	632	423	141360	0		1	Cluster-60183.86074
GO:0051604	protein maturation	biological_process	0.87093	1	1	632	423	141360	0		1	Cluster-60183.86074
GO:0043566	structure-specific DNA binding	molecular_function	0.87101	1	2	632	736	141360	2	Cluster-60183.18864,Cluster-60183.101386	0
GO:0022411	cellular component disassembly	biological_process	0.87146	1	1	632	425	141360	1	Cluster-60183.204641	0
GO:0044425	membrane part	cellular_component	0.87195	1	98	632	22497	141360	45	Cluster-60183.103895,Cluster-60183.118522,Cluster-60183.83665,Cluster-60183.29356,Cluster-60183.208257,Cluster-60183.120589,Cluster-60183.130872,Cluster-60183.73294,Cluster-60183.142415,Cluster-57477.0,Cluster-60183.106139,Cluster-60183.81518,Cluster-60183.71665,Cluster-60183.171606,Cluster-60183.227979,Cluster-60183.69577,Cluster-60183.178400,Cluster-60183.117563,Cluster-60183.144815,Cluster-601…	53	Cluster-60183.150256,Cluster-60183.114130,Cluster-60183.91409,Cluster-60183.81509,Cluster-60183.117556,Cluster-60183.86074,Cluster-60183.175710,Cluster-60183.114142,Cluster-60183.109816,Cluster-60183.114139,Cluster-60183.203004,Cluster-60183.124761,Cluster-60183.91407,Cluster-60183.89128,Cluster-60183.109814,Cluster-60183.116325,Cluster-60183.71480,Cluster-60183.126966,Cluster-60183.196640,Cluste…
GO:0031981	nuclear lumen	cellular_component	0.87369	1	13	632	3640	141360	7	Cluster-60183.93874,Cluster-60183.118187,Cluster-60183.139546,Cluster-60183.132922,Cluster-60183.220010,Cluster-60183.99256,Cluster-60183.80273	6	Cluster-60183.109721,Cluster-60183.9629,Cluster-60183.141247,Cluster-60183.36364,Cluster-60183.154032,Cluster-60183.88842
GO:0046483	heterocycle metabolic process	biological_process	0.87434	1	141	632	31834	141360	64	Cluster-60183.137049,Cluster-60183.127223,Cluster-60183.228609,Cluster-60183.41170,Cluster-60183.119813,Cluster-60183.159768,Cluster-60183.52074,Cluster-60183.93165,Cluster-60183.136905,Cluster-60183.121138,Cluster-60183.118187,Cluster-60183.204641,Cluster-60183.146461,Cluster-60183.138354,Cluster-60183.196365,Cluster-60183.145183,Cluster-60183.22250,Cluster-60183.132922,Cluster-60183.49583,Clust…	77	Cluster-60183.125583,Cluster-60183.122399,Cluster-60183.123100,Cluster-60183.138491,Cluster-60183.94703,Cluster-60183.57024,Cluster-60183.154032,Cluster-60183.150355,Cluster-60183.118685,Cluster-60183.97753,Cluster-60183.88842,Cluster-60183.94063,Cluster-60183.73209,Cluster-60183.128206,Cluster-60183.177689,Cluster-60183.165179,Cluster-60183.103662,Cluster-60183.138498,Cluster-60183.169969,Cluste…
GO:1902580	single-organism cellular localization	biological_process	0.87476	1	5	632	1472	141360	3	Cluster-60183.162140,Cluster-60183.65428,Cluster-60183.22841	2	Cluster-60183.120494,Cluster-60183.138491
GO:0051603	proteolysis involved in cellular protein catabolic process	biological_process	0.87484	1	3	632	1094	141360	2	Cluster-60183.177103,Cluster-60183.22841	1	Cluster-60183.77927
GO:0060589	nucleoside-triphosphatase regulator activity	molecular_function	0.87484	1	2	632	763	141360	0		2	Cluster-60183.57934,Cluster-60183.85329
GO:0030133	transport vesicle	cellular_component	0.87491	1	1	632	417	141360	0		1	Cluster-60183.141200
GO:0036459	ubiquitinyl hydrolase activity	molecular_function	0.87499	1	1	632	348	141360	0		1	Cluster-60183.77927
GO:0006816	calcium ion transport	biological_process	0.87513	1	1	632	455	141360	0		1	Cluster-60183.128865
GO:0009309	amine biosynthetic process	biological_process	0.87583	1	1	632	442	141360	0		1	Cluster-60183.48362
GO:0042401	cellular biogenic amine biosynthetic process	biological_process	0.87583	1	1	632	442	141360	0		1	Cluster-60183.48362
GO:0098519	nucleotide phosphatase activity, acting on free nucleotides	molecular_function	0.8765	1	1	632	366	141360	0		1	Cluster-60183.25194
GO:0016620	oxidoreductase activity, acting on the aldehyde or oxo group of donors, NAD or NADP as acceptor	molecular_function	0.87668	1	1	632	520	141360	1	Cluster-60183.118642	0
GO:0051649	establishment of localization in cell	biological_process	0.877	1	25	632	5907	141360	14	Cluster-60183.178400,Cluster-60183.31305,Cluster-60183.69577,Cluster-60183.140277,Cluster-60183.162140,Cluster-60183.2322,Cluster-60183.146461,Cluster-60183.129743,Cluster-60183.22841,Cluster-60183.147375,Cluster-60183.65428,Cluster-60183.118187,Cluster-60183.119154,Cluster-60183.120408	11	Cluster-60183.103662,Cluster-60183.151441,Cluster-60183.44447,Cluster-60183.120494,Cluster-60183.185378,Cluster-60183.138491,Cluster-60183.141200,Cluster-60183.88842,Cluster-60183.121787,Cluster-60183.86074,Cluster-60183.127625
GO:0009156	ribonucleoside monophosphate biosynthetic process	biological_process	0.877	1	3	632	1105	141360	3	Cluster-60183.118522,Cluster-60183.118187,Cluster-60183.145183	0
GO:1901659	glycosyl compound biosynthetic process	biological_process	0.87755	1	4	632	1426	141360	3	Cluster-60183.118187,Cluster-60183.118522,Cluster-60183.145183	1	Cluster-60183.142371
GO:0016020	membrane	cellular_component	0.87789	1	148	632	33263	141360	68	Cluster-60183.125313,Cluster-60183.142415,Cluster-60183.81703,Cluster-60183.29356,Cluster-60183.130872,Cluster-60183.120589,Cluster-60183.118522,Cluster-60183.83665,Cluster-60183.105972,Cluster-60183.103895,Cluster-60183.121967,Cluster-60183.166827,Cluster-60183.162140,Cluster-60183.60506,Cluster-60183.69577,Cluster-60183.119154,Cluster-60183.171606,Cluster-60183.183397,Cluster-60183.227979,Clust…	80	Cluster-60183.109816,Cluster-60183.124761,Cluster-60183.109814,Cluster-60183.89128,Cluster-60183.175710,Cluster-60183.96476,Cluster-60183.70370,Cluster-60183.86074,Cluster-60183.150256,Cluster-60183.114130,Cluster-60183.91409,Cluster-60183.141200,Cluster-60183.25194,Cluster-60183.57023,Cluster-60183.40409,Cluster-60183.121344,Cluster-60183.136411,Cluster-60183.126753,Cluster-60183.196640,Cluster-…
GO:0044257	cellular protein catabolic process	biological_process	0.87794	1	3	632	1104	141360	2	Cluster-60183.22841,Cluster-60183.177103	1	Cluster-60183.77927
GO:0044403	symbiosis, encompassing mutualism through parasitism	biological_process	0.8781	1	12	632	3277	141360	8	Cluster-60183.72671,Cluster-60183.208257,Cluster-60183.140277,Cluster-60183.41170,Cluster-60183.137049,Cluster-60183.137145,Cluster-60183.149125,Cluster-60183.152957	4	Cluster-60183.73209,Cluster-60183.172874,Cluster-60183.120760,Cluster-60183.125583
GO:0016579	protein deubiquitination	biological_process	0.87843	1	1	632	357	141360	0		1	Cluster-60183.77927
GO:0048523	negative regulation of cellular process	biological_process	0.87932	1	3	632	975	141360	1	Cluster-60183.22841	2	Cluster-60183.169711,Cluster-60183.120169
GO:0043412	macromolecule modification	biological_process	0.87934	1	59	632	13784	141360	26	Cluster-60183.183397,Cluster-60183.43721,Cluster-60183.88315,Cluster-60183.22841,Cluster-60183.168918,Cluster-60183.121138,Cluster-60183.110980,Cluster-60183.106139,Cluster-60183.168912,Cluster-60183.192738,Cluster-60183.43977,Cluster-60183.93165,Cluster-60183.177103,Cluster-60183.182267,Cluster-60183.193576,Cluster-60183.56101,Cluster-60183.121831,Cluster-60183.34470,Cluster-60183.125313,Cluster…	33	Cluster-60183.74463,Cluster-60183.104020,Cluster-60183.97753,Cluster-60183.120760,Cluster-60183.211528,Cluster-60183.79283,Cluster-60183.121787,Cluster-60183.120412,Cluster-60183.187268,Cluster-60183.142371,Cluster-60183.125583,Cluster-60183.144990,Cluster-60183.213241,Cluster-60183.68350,Cluster-60183.105305,Cluster-60183.116056,Cluster-60183.169711,Cluster-60183.102609,Cluster-60183.118381,Clus…
GO:0044421	extracellular region part	cellular_component	0.87974	1	4	632	1317	141360	2	Cluster-60183.153371,Cluster-60183.118187	2	Cluster-60183.158607,Cluster-60183.150355
GO:0006366	transcription from RNA polymerase II promoter	biological_process	0.88006	1	4	632	1327	141360	2	Cluster-60183.118187,Cluster-60183.80273	2	Cluster-60183.109721,Cluster-60183.124273
GO:0070646	protein modification by small protein removal	biological_process	0.88085	1	1	632	361	141360	0		1	Cluster-60183.77927
GO:0044419	interspecies interaction between organisms	biological_process	0.88138	1	12	632	3294	141360	8	Cluster-60183.72671,Cluster-60183.208257,Cluster-60183.137049,Cluster-60183.149125,Cluster-60183.152957,Cluster-60183.137145,Cluster-60183.140277,Cluster-60183.41170	4	Cluster-60183.73209,Cluster-60183.172874,Cluster-60183.125583,Cluster-60183.120760
GO:0032502	developmental process	biological_process	0.88212	1	8	632	2446	141360	4	Cluster-60183.170560,Cluster-60183.77422,Cluster-60183.177103,Cluster-60183.34470	4	Cluster-60183.40409,Cluster-60183.51146,Cluster-60183.147209,Cluster-60183.30225
GO:0044036	cell wall macromolecule metabolic process	biological_process	0.88319	1	1	632	431	141360	1	Cluster-60183.171606	0
GO:0012501	programmed cell death	biological_process	0.88326	1	1	632	443	141360	0		1	Cluster-60183.97061
GO:0000139	Golgi membrane	cellular_component	0.88344	1	1	632	401	141360	0		1	Cluster-60183.141200
GO:0015078	hydrogen ion transmembrane transporter activity	molecular_function	0.88363	1	7	632	2283	141360	2	Cluster-60183.83665,Cluster-60183.118187	5	Cluster-60183.89128,Cluster-60183.126753,Cluster-60183.203004,Cluster-60183.162442,Cluster-60183.52330
GO:0070838	divalent metal ion transport	biological_process	0.88523	1	3	632	1042	141360	2	Cluster-60183.188285,Cluster-60183.208257	1	Cluster-60183.128865
GO:0009405	pathogenesis	biological_process	0.88565	1	5	632	1612	141360	1	Cluster-60183.120905	4	Cluster-60183.95631,Cluster-57701.0,Cluster-60183.129086,Cluster-60183.85118
GO:0009124	nucleoside monophosphate biosynthetic process	biological_process	0.88615	1	3	632	1128	141360	3	Cluster-60183.145183,Cluster-60183.118522,Cluster-60183.118187	0
GO:0042435	indole-containing compound biosynthetic process	biological_process	0.88759	1	1	632	464	141360	0		1	Cluster-60183.48362
GO:0016772	transferase activity, transferring phosphorus-containing groups	molecular_function	0.88786	1	61	632	14461	141360	26	Cluster-60183.168912,Cluster-60183.65428,Cluster-60183.110980,Cluster-60183.72671,Cluster-57477.0,Cluster-60183.112598,Cluster-60183.168918,Cluster-60183.88315,Cluster-60183.171606,Cluster-60183.220010,Cluster-60183.183397,Cluster-60183.73803,Cluster-60183.157881,Cluster-60183.139335,Cluster-60183.188056,Cluster-60183.52384,Cluster-60183.224688,Cluster-60183.208257,Cluster-60183.120384,Cluster-60…	35	Cluster-60183.142371,Cluster-60183.187268,Cluster-60183.121787,Cluster-60183.79283,Cluster-60183.211528,Cluster-60183.97753,Cluster-60183.104020,Cluster-60183.137432,Cluster-60183.151441,Cluster-60183.116056,Cluster-60183.154032,Cluster-60183.105305,Cluster-60183.144990,Cluster-60183.115761,Cluster-60183.213241,Cluster-60183.216897,Cluster-60183.25194,Cluster-60183.123936,Cluster-60183.109929,Clu…
GO:0006553	lysine metabolic process	biological_process	0.88801	1	2	632	739	141360	1	Cluster-60183.74562	1	Cluster-60183.140473
GO:1901607	alpha-amino acid biosynthetic process	biological_process	0.88869	1	5	632	1648	141360	1	Cluster-60183.188056	4	Cluster-60183.48362,Cluster-60183.57023,Cluster-60183.57024,Cluster-60183.102223
GO:0009628	response to abiotic stimulus	biological_process	0.88878	1	1	632	521	141360	0		1	Cluster-60183.118548
GO:0009059	macromolecule biosynthetic process	biological_process	0.8889	1	95	632	22931	141360	46	Cluster-60183.117563,Cluster-60183.115753,Cluster-60183.178255,Cluster-60183.64721,Cluster-60183.31305,Cluster-60183.159257,Cluster-60183.162140,Cluster-60183.126319,Cluster-60183.112598,Cluster-60183.81518,Cluster-60183.113255,Cluster-60183.115585,Cluster-60183.65428,Cluster-60183.94485,Cluster-60183.18864,Cluster-60183.80273,Cluster-60183.171606,Cluster-60183.149133,Cluster-60183.220010,Cluster…	49	Cluster-60183.115761,Cluster-44033.0,Cluster-60183.124273,Cluster-60183.113527,Cluster-60183.80335,Cluster-60183.169969,Cluster-60183.138498,Cluster-60183.91935,Cluster-60183.136934,Cluster-60183.138499,Cluster-60183.102986,Cluster-60183.163210,Cluster-60183.163211,Cluster-60183.230264,Cluster-60183.44447,Cluster-60183.201681,Cluster-60183.9629,Cluster-60183.113256,Cluster-60183.125797,Cluster-60…
GO:0005740	mitochondrial envelope	cellular_component	0.88968	1	6	632	1991	141360	3	Cluster-60183.118187,Cluster-60183.178400,Cluster-60183.83665	3	Cluster-60183.162442,Cluster-60183.89128,Cluster-60183.121787
GO:0030880	RNA polymerase complex	cellular_component	0.89116	1	3	632	1064	141360	2	Cluster-60183.118187,Cluster-60183.138354	1	Cluster-60183.109721
GO:0098798	mitochondrial protein complex	cellular_component	0.89163	1	3	632	1121	141360	2	Cluster-60183.178400,Cluster-60183.118187	1	Cluster-60183.121787
GO:0006099	tricarboxylic acid cycle	biological_process	0.89171	1	1	632	485	141360	0		1	Cluster-60183.82934
GO:0006101	citrate metabolic process	biological_process	0.89171	1	1	632	485	141360	0		1	Cluster-60183.82934
GO:0044802	single-organism membrane organization	biological_process	0.89171	1	4	632	1268	141360	3	Cluster-60183.162140,Cluster-60183.65428,Cluster-60183.178400	1	Cluster-60183.120494
GO:0000276	mitochondrial proton-transporting ATP synthase complex, coupling factor F(o)	cellular_component	0.89252	1	1	632	463	141360	1	Cluster-60183.118187	0
GO:0006464	cellular protein modification process	biological_process	0.89301	1	51	632	12181	141360	22	Cluster-60183.106139,Cluster-60183.110980,Cluster-60183.168912,Cluster-60183.22841,Cluster-60183.168918,Cluster-60183.43721,Cluster-60183.88315,Cluster-60183.183397,Cluster-60183.43977,Cluster-60183.192738,Cluster-60183.193576,Cluster-60183.182267,Cluster-60183.177103,Cluster-60183.180174,Cluster-60183.224688,Cluster-60183.120384,Cluster-60183.107615,Cluster-60183.34470,Cluster-60183.125313,Clust…	29	Cluster-60183.187268,Cluster-60183.79283,Cluster-60183.121787,Cluster-60183.120412,Cluster-60183.97753,Cluster-60183.104020,Cluster-60183.211528,Cluster-60183.74463,Cluster-60183.118381,Cluster-60183.102609,Cluster-60183.169711,Cluster-60183.213241,Cluster-60183.144990,Cluster-60183.116056,Cluster-60183.68350,Cluster-60183.105305,Cluster-60183.211228,Cluster-60183.77927,Cluster-60183.8170,Cluster…
GO:0036211	protein modification process	biological_process	0.89301	1	51	632	12181	141360	22	Cluster-60183.192738,Cluster-60183.43977,Cluster-60183.183397,Cluster-60183.88315,Cluster-60183.43721,Cluster-60183.168918,Cluster-60183.22841,Cluster-60183.168912,Cluster-60183.110980,Cluster-60183.106139,Cluster-60183.121831,Cluster-60183.56101,Cluster-60183.125313,Cluster-60183.110979,Cluster-60183.34470,Cluster-60183.107615,Cluster-60183.120384,Cluster-60183.180174,Cluster-60183.224688,Cluste…	29	Cluster-60183.105305,Cluster-60183.68350,Cluster-60183.116056,Cluster-60183.144990,Cluster-60183.213241,Cluster-60183.102609,Cluster-60183.169711,Cluster-60183.118381,Cluster-60183.74463,Cluster-60183.211528,Cluster-60183.104020,Cluster-60183.97753,Cluster-60183.121787,Cluster-60183.120412,Cluster-60183.79283,Cluster-60183.187268,Cluster-60183.125797,Cluster-60183.112320,Cluster-60183.131864,Clus…
GO:0008276	protein methyltransferase activity	molecular_function	0.89308	1	1	632	425	141360	1	Cluster-60183.106139	0
GO:0004601	peroxidase activity	molecular_function	0.89397	1	1	632	536	141360	0		1	Cluster-60183.61821
GO:0006804	obsolete peroxidase reaction	biological_process	0.89397	1	1	632	536	141360	0		1	Cluster-60183.61821
GO:0044459	plasma membrane part	cellular_component	0.89429	1	5	632	1561	141360	2	Cluster-60183.147375,Cluster-57477.0	3	Cluster-60183.141200,Cluster-60183.113527,Cluster-60183.196640
GO:0008654	phospholipid biosynthetic process	biological_process	0.89436	1	2	632	813	141360	0		2	Cluster-60183.130717,Cluster-60183.137432
GO:0007165	signal transduction	biological_process	0.8953	1	37	632	9318	141360	19	Cluster-60183.48966,Cluster-60183.153371,Cluster-60183.66921,Cluster-60183.141515,Cluster-60183.52384,Cluster-60183.208257,Cluster-60183.224688,Cluster-60183.120589,Cluster-60183.130872,Cluster-60183.72671,Cluster-60183.145993,Cluster-60183.190171,Cluster-60183.65428,Cluster-60183.3524,Cluster-60183.188285,Cluster-60183.183397,Cluster-60183.170560,Cluster-60183.64721,Cluster-60183.66565	18	Cluster-60183.22083,Cluster-60183.98970,Cluster-60183.81543,Cluster-60183.221902,Cluster-60183.87962,Cluster-60183.140047,Cluster-60183.118548,Cluster-60183.148166,Cluster-60183.85118,Cluster-60183.172874,Cluster-60183.68252,Cluster-60183.187268,Cluster-60183.164356,Cluster-60183.117816,Cluster-60183.40409,Cluster-60183.158607,Cluster-60183.25194,Cluster-60183.149357
GO:0098542	defense response to other organism	biological_process	0.89549	1	2	632	854	141360	1	Cluster-60183.137145	1	Cluster-60183.93938
GO:0090407	organophosphate biosynthetic process	biological_process	0.89607	1	9	632	2785	141360	4	Cluster-60183.145183,Cluster-60183.118522,Cluster-60183.118187,Cluster-60183.73803	5	Cluster-60183.137432,Cluster-60183.130717,Cluster-60183.142371,Cluster-60183.147771,Cluster-60183.120374
GO:0042221	response to chemical	biological_process	0.89625	1	8	632	2593	141360	4	Cluster-60183.112812,Cluster-60183.52079,Cluster-60183.60506,Cluster-60183.52074	4	Cluster-60183.150355,Cluster-60183.85118,Cluster-60183.147209,Cluster-60183.126685
GO:0009451	RNA modification	biological_process	0.8964	1	5	632	1542	141360	2	Cluster-60183.93165,Cluster-60183.208257	3	Cluster-60183.125583,Cluster-60183.142371,Cluster-60183.120760
GO:0019058	viral life cycle	biological_process	0.89728	1	5	632	1577	141360	4	Cluster-60183.41170,Cluster-60183.208257,Cluster-60183.140277,Cluster-60183.137049	1	Cluster-60183.73209
GO:0015849	organic acid transport	biological_process	0.89743	1	2	632	793	141360	1	Cluster-60183.81703	1	Cluster-60183.81543
GO:0046942	carboxylic acid transport	biological_process	0.89743	1	2	632	793	141360	1	Cluster-60183.81703	1	Cluster-60183.81543
GO:0015399	primary active transmembrane transporter activity	molecular_function	0.8987	1	3	632	1092	141360	2	Cluster-60183.118187,Cluster-60183.118522	1	Cluster-60183.25194
GO:0015405	P-P-bond-hydrolysis-driven transmembrane transporter activity	molecular_function	0.8987	1	3	632	1092	141360	2	Cluster-60183.118522,Cluster-60183.118187	1	Cluster-60183.25194
GO:0044700	single organism signaling	biological_process	0.90014	1	37	632	9367	141360	19	Cluster-60183.3524,Cluster-60183.188285,Cluster-60183.183397,Cluster-60183.72671,Cluster-60183.190171,Cluster-60183.65428,Cluster-60183.145993,Cluster-60183.66565,Cluster-60183.64721,Cluster-60183.170560,Cluster-60183.52384,Cluster-60183.66921,Cluster-60183.141515,Cluster-60183.48966,Cluster-60183.153371,Cluster-60183.120589,Cluster-60183.130872,Cluster-60183.224688,Cluster-60183.208257	18	Cluster-60183.164356,Cluster-60183.187268,Cluster-60183.25194,Cluster-60183.149357,Cluster-60183.158607,Cluster-60183.117816,Cluster-60183.40409,Cluster-60183.118548,Cluster-60183.148166,Cluster-60183.221902,Cluster-60183.140047,Cluster-60183.87962,Cluster-60183.98970,Cluster-60183.81543,Cluster-60183.22083,Cluster-60183.68252,Cluster-60183.85118,Cluster-60183.172874
GO:0006313	transposition, DNA-mediated	biological_process	0.90036	1	1	632	406	141360	1	Cluster-60183.228609	0
GO:0032196	transposition	biological_process	0.90036	1	1	632	406	141360	1	Cluster-60183.228609	0
GO:0051128	regulation of cellular component organization	biological_process	0.90039	1	3	632	1079	141360	2	Cluster-60183.22841,Cluster-60183.204641	1	Cluster-60183.120169
GO:0034062	RNA polymerase activity	molecular_function	0.90081	1	5	632	1674	141360	2	Cluster-60183.220010,Cluster-60183.138354	3	Cluster-60183.36364,Cluster-60183.154032,Cluster-60183.9629
GO:0006996	organelle organization	biological_process	0.90097	1	20	632	5343	141360	12	Cluster-60183.230853,Cluster-60183.208656,Cluster-60183.22841,Cluster-60183.114920,Cluster-60183.121968,Cluster-60183.73294,Cluster-60183.121363,Cluster-60183.178400,Cluster-60183.31305,Cluster-60183.181687,Cluster-60183.121966,Cluster-60183.121971	8	Cluster-60183.173301,Cluster-60183.52024,Cluster-60183.119156,Cluster-60183.138491,Cluster-60183.120169,Cluster-60183.162342,Cluster-60183.138494,Cluster-60183.175710
GO:0044764	multi-organism cellular process	biological_process	0.90149	1	12	632	3361	141360	8	Cluster-60183.72671,Cluster-60183.208257,Cluster-60183.137049,Cluster-60183.149125,Cluster-60183.137145,Cluster-60183.152957,Cluster-60183.140277,Cluster-60183.41170	4	Cluster-60183.73209,Cluster-60183.172874,Cluster-60183.125583,Cluster-60183.120760
GO:0016765	transferase activity, transferring alkyl or aryl (other than methyl) groups	molecular_function	0.90151	1	1	632	475	141360	1	Cluster-60183.183397	0
GO:0023052	signaling	biological_process	0.90156	1	37	632	9381	141360	19	Cluster-60183.130872,Cluster-60183.120589,Cluster-60183.208257,Cluster-60183.224688,Cluster-60183.52384,Cluster-60183.141515,Cluster-60183.66921,Cluster-60183.153371,Cluster-60183.48966,Cluster-60183.66565,Cluster-60183.64721,Cluster-60183.170560,Cluster-60183.3524,Cluster-60183.183397,Cluster-60183.188285,Cluster-60183.145993,Cluster-60183.190171,Cluster-60183.65428,Cluster-60183.72671	18	Cluster-60183.68252,Cluster-60183.85118,Cluster-60183.172874,Cluster-60183.118548,Cluster-60183.148166,Cluster-60183.221902,Cluster-60183.140047,Cluster-60183.87962,Cluster-60183.98970,Cluster-60183.81543,Cluster-60183.22083,Cluster-60183.149357,Cluster-60183.25194,Cluster-60183.158607,Cluster-60183.40409,Cluster-60183.117816,Cluster-60183.164356,Cluster-60183.187268
GO:0007275	multicellular organismal development	biological_process	0.90188	1	4	632	1413	141360	2	Cluster-60183.177103,Cluster-60183.170560	2	Cluster-60183.147209,Cluster-60183.40409
GO:0072350	tricarboxylic acid metabolic process	biological_process	0.90313	1	1	632	517	141360	0		1	Cluster-60183.82934
GO:0044446	intracellular organelle part	cellular_component	0.90397	1	62	632	14962	141360	37	Cluster-60183.192738,Cluster-60183.162140,Cluster-60183.16994,Cluster-60183.31305,Cluster-60183.178400,Cluster-60183.108217,Cluster-60183.93874,Cluster-60183.80273,Cluster-60183.180248,Cluster-60183.220010,Cluster-60183.43721,Cluster-60183.112598,Cluster-60183.121138,Cluster-60183.121968,Cluster-60183.114920,Cluster-60183.22841,Cluster-60183.118187,Cluster-60183.65428,Cluster-60183.152957,Cluster…	25	Cluster-60183.114962,Cluster-60183.141200,Cluster-60183.138491,Cluster-60183.154032,Cluster-60183.68350,Cluster-60183.118381,Cluster-60183.130802,Cluster-60183.138494,Cluster-60183.74463,Cluster-60183.120412,Cluster-60183.121787,Cluster-60183.144724,Cluster-60183.88842,Cluster-60183.89128,Cluster-60183.9629,Cluster-60183.175710,Cluster-60183.141247,Cluster-60183.162442,Cluster-60183.58604,Cluster…
[truncated: 234 more rows]
