# Supplementary material for: Leaf transcriptome analysis of Medicago ruthenica revealed its response and adaptive strategy to drought and drought recovery
Source: BMC Plant Biol. 2022 Dec 2;22:562. doi: 10.1186/s12870-022-03918-w (PMC9716755; doi:10.1186/s12870-022-03918-w)
Supplement: Supplementary file 5 — Additional file 5: Table S5. Top 20 KEGG pathways of DEGs in drought AB. [file 12870_2022_3918_MOESM5_ESM.xls]

pathway_term	rich_factor	qvalue	gene_number
Protein processing in endoplasmic reticulum	0.03719723183391	8.03268605829e-18	86
Galactose metabolism	0.0636942675159236	4.07062161157e-15	40
Arginine and proline metabolism	0.0297619047619048	0.00819181220719	20
Photosynthesis - antenna proteins	0.0471698113207547	0.00819181220719	10
Citrate cycle (TCA cycle)	0.0233766233766234	0.124545140112	18
Starch and sucrose metabolism	0.0182675309369476	0.229346421457	31
Oxidative phosphorylation	0.0187110187110187	0.229346421457	27
Inositol phosphate metabolism	0.0225303292894281	0.288005121587	13
Other glycan degradation	0.029535864978903	0.288005121587	7
Pentose and glucuronate interconversions	0.0199692780337942	0.520381462715	13
Synthesis and degradation of ketone bodies	0.0296296296296296	0.741842241957	4
Selenocompound metabolism	0.023696682464455	0.85050800375	5
Phagosome	0.0163934426229508	0.85050800375	17
Butanoate metabolism	0.0215827338129496	0.85050800375	6
Lysine degradation	0.0182232346241458	1.0	8
Tryptophan metabolism	0.0174291938997821	1.0	8
Phenylalanine metabolism	0.0173697270471464	1.0	7
Nitrogen metabolism	0.0179640718562874	1.0	6
Cysteine and methionine metabolism	0.0143329658213892	1.0	13
Phenylpropanoid biosynthesis	0.013840830449827	1.0	16
