# Supplementary material for: Leaf transcriptome analysis of Medicago ruthenica revealed its response and adaptive strategy to drought and drought recovery
Source: BMC Plant Biol. 2022 Dec 2;22:562. doi: 10.1186/s12870-022-03918-w (PMC9716755; doi:10.1186/s12870-022-03918-w)
Supplement: Supplementary file 6 — Additional file 6: Table S6. Top 20 KEGG pathways of DEGs in drought AC. [file 12870_2022_3918_MOESM6_ESM.xls]

pathway_term	rich_factor	qvalue	gene_number
Pentose and glucuronate interconversions	0.021505376344086	2.43659239969e-07	14
Arginine and proline metabolism	0.0133928571428571	0.00308676690061	9
Photosynthesis - antenna proteins	0.0235849056603774	0.00651958831601	5
Starch and sucrose metabolism	0.00766057748968768	0.0112700860075	13
Cysteine and methionine metabolism	0.00661521499448732	0.401855076552	6
Ascorbate and aldarate metabolism	0.00858369098712446	0.401855076552	4
Valine, leucine and isoleucine biosynthesis	0.015748031496063	0.430198787166	2
Nitrogen metabolism	0.00898203592814371	0.496089357117	3
Inositol phosphate metabolism	0.00693240901213172	0.503278734806	4
Selenocompound metabolism	0.00947867298578199	0.627849466776	2
Steroid biosynthesis	0.00888888888888889	0.627849466776	2
Glyoxylate and dicarboxylate metabolism	0.0050709939148073	0.627849466776	5
Pantothenate and CoA biosynthesis	0.00873362445414847	0.627849466776	2
Sulfur metabolism	0.00769230769230769	0.712820034274	2
Phenylpropanoid biosynthesis	0.00432525951557093	0.85059767727	5
Galactose metabolism	0.00477707006369427	0.871900379229	3
Porphyrin and chlorophyll metabolism	0.00544959128065395	0.871900379229	2
Ubiquitin mediated proteolysis	0.00368731563421829	0.871900379229	5
Spliceosome	0.00336842105263158	0.871900379229	8
Fatty acid biosynthesis	0.00479616306954436	0.871900379229	2
