# Supplementary material for: Leaf transcriptome analysis of Medicago ruthenica revealed its response and adaptive strategy to drought and drought recovery
Source: BMC Plant Biol. 2022 Dec 2;22:562. doi: 10.1186/s12870-022-03918-w (PMC9716755; doi:10.1186/s12870-022-03918-w)
Supplement: Supplementary file 7 — Additional file 7: Table S7. Top 20 KEGG pathways of DEGs in AD. [file 12870_2022_3918_MOESM7_ESM.xls]

pathway_term	rich_factor	qvalue	gene_number
Flavonoid biosynthesis	0.0567685589519651	1.29828231745e-08	13
Starch and sucrose metabolism	0.0135533294048321	0.00028785879417	23
Vitamin B6 metabolism	0.0606060606060606	0.000298079044698	6
Diterpenoid biosynthesis	0.0386740331491713	0.000665200476527	7
Circadian rhythm - plant	0.0257879656160458	0.000884063063513	9
Linoleic acid metabolism	0.0333333333333333	0.00359562780117	6
Riboflavin metabolism	0.0459770114942529	0.0109915915911	4
Flavone and flavonol biosynthesis	0.0652173913043478	0.0170092355981	3
alpha-Linolenic acid metabolism	0.0164705882352941	0.0413466962097	7
Valine, leucine and isoleucine degradation	0.0120627261761158	0.0538734397183	10
Synthesis and degradation of ketone bodies	0.0222222222222222	0.213342208537	3
Glycerolipid metabolism	0.010126582278481	0.245151636325	8
Stilbenoid, diarylheptanoid and gingerol biosynthesis	0.0227272727272727	0.445926342583	2
Galactose metabolism	0.00955414012738853	0.475330506208	6
Carotenoid biosynthesis	0.0114613180515759	0.475330506208	4
Pentose and glucuronate interconversions	0.00921658986175115	0.475330506208	6
Other glycan degradation	0.0126582278481013	0.524472348708	3
Butanoate metabolism	0.0107913669064748	0.698049400952	3
Arachidonic acid metabolism	0.0128205128205128	0.774979075113	2
Glycerophospholipid metabolism	0.00674915635545557	0.999748948631	6
